# Supplementary material for: Protonated nucleobases are not fully ionized in their chloride salt crystals and form metastable base pairs further stabilized by the surrounding anions
Source: IUCrJ. 2018 Jun 8;5(Pt 4):449–69. doi: 10.1107/S2052252518006346 (PMC6038959; doi:10.1107/S2052252518006346)
Supplement: Supplementary file 1 [file m-05-00449-sup1.cif]

data_CC  
_database_code_depnum_ccdc_archive 'CCDC 1539172'
#==============================================================================

# PROCESSING SUMMARY (IUCr Office Use Only)

_journal_date_recd_electronic      2017-12-11
_journal_date_to_coeditor         ?
_journal_date_from_coeditor       ?
_journal_date_accepted     2018-04-25
_journal_date_printers_first      ?
_journal_date_printers_final      ?
_journal_date_proofs_out          ?
_journal_date_proofs_in           ?
_journal_coeditor_name            ?
_journal_coeditor_code      LC5097SUP1
_journal_coeditor_notes
; ?
;
_journal_paper_category      FA
_journal_techeditor_code      M180634
_iucr_compatibility_tag          ACTA95
_journal_techeditor_notes  
;
;
_journal_coden_ASTM               ?
_journal_name_full                ?
_journal_year                     ?
_journal_volume                   ?
_journal_issue                    ?
_journal_page_first               ?
_journal_page_last                ?
_journal_suppl_publ_number        ?
_journal_suppl_publ_pages         ?

#==============================================================================


_chemical_name_systematic            'cytosinium chloride'  
_chemical_name_common                ? 
_chemical_formula_moiety   'C4 H6 N3 O, Cl'
_chemical_formula_sum      'C4 H6 Cl N3 O'
_chemical_formula_weight             147.557

loop_
_atom_type_symbol                      
_atom_type_description                 
_atom_type_scat_dispersion_real        
_atom_type_scat_dispersion_imag        
_atom_type_scat_source                 
 'C' 'C'    0.0033   0.0016
'Su & Coppens. Acta. Cryst. (1997) A53, 749-762. '                    
 'H' 'H'    0.0000   0.0000
'Su & Coppens. Acta. Cryst. (1997) A53, 749-762. '                    
 'N' 'N'    0.0061   0.0033
'Su & Coppens. Acta. Cryst. (1997) A53, 749-762. '                    
 'O' 'O'    0.0106   0.0060
'Su & Coppens. Acta. Cryst. (1997) A53, 749-762. '                    
 'Cl' 'Cl'    0.1484   0.1585
'Su & Coppens. Acta. Cryst. (1997) A53, 749-762. '                    

_space_group_crystal_system       'monoclinic'
_space_group_IT_number            14
_space_group_name_H-M_alt         'P 1 21/n 1'
_space_group_name_Hall            '-P 2yn'
loop_
_symmetry_equiv_pos_as_xyz           
'x, y, z'
'-x+1/2, y+1/2, -z+1/2'
'-x, -y, -z'
'x+1/2, -y+1/2, z+1/2'
_cell_length_a                   8.1481(1)           
_cell_length_b                   6.8774(1)           
_cell_length_c                   10.9947(1)           
_cell_angle_alpha                90.                 
_cell_angle_beta                 95.970(1)           
_cell_angle_gamma                90.                 
_cell_volume                     612.78(1)             
_cell_formula_units_Z                4
_cell_measurement_reflns_used     14655
_cell_measurement_temperature     89.9(3)
_cell_measurement_theta_max       45.4730
_cell_measurement_theta_min       2.9550
_exptl_crystal_description           'block' 
_exptl_crystal_colour                'transparent colorless' 
_exptl_crystal_size_max                            0.1648
_exptl_crystal_size_mid                            0.1246
_exptl_crystal_size_min                            0.0492
_exptl_crystal_density_meas          ? 
_exptl_crystal_density_diffrn       1.600
_exptl_crystal_density_method       'not measured' 
_exptl_crystal_F_000                 304
_exptl_absorpt_coefficient_mu     0.535
_exptl_absorpt_correction_T_max   1.00000
_exptl_absorpt_correction_T_min   0.83870
_exptl_absorpt_correction_type    multi-scan
_exptl_absorpt_process_details             
;
CrysAlisPro, Agilent Technologies,
Version 1.171.37.31 (release 14-01-2014 CrysAlis171 .NET)
(compiled Jan 14 2014,18:38:05)
Empirical absorption correction using spherical harmonics,
 implemented in SCALE3 ABSPACK scaling algorithm.
;
_exptl_special_details               
;
?
;
_diffrn_ambient_temperature 89.9(3) 
_diffrn_ambient_environment 'N~2~'
_diffrn_radiation_wavelength        0.71073
_diffrn_radiation_type              MoK\a 
_diffrn_radiation_source          'fine-focus sealed tube' 
_diffrn_source 'SuperNova (Mo) X-ray Source'
_diffrn_radiation_probe 'x-ray'
_diffrn_radiation_monochromator 'mirror'
_diffrn_measurement_device 'four-circle diffractometer'
_diffrn_measurement_device_type 'SuperNova, Single source at offset, Eos'
_diffrn_measurement_method       '\w scans'
_diffrn_detector 'CCD plate'
_diffrn_detector_type 'Eos'
_diffrn_detector_area_resol_mean 16.0026
_diffrn_orient_matrix_UB_11      -0.0567298000
_diffrn_orient_matrix_UB_12       0.0638542000
_diffrn_orient_matrix_UB_13       0.0242919000
_diffrn_orient_matrix_UB_21      -0.0424838000
_diffrn_orient_matrix_UB_22      -0.0809796000
_diffrn_orient_matrix_UB_23       0.0216129000
_diffrn_orient_matrix_UB_31       0.0513481000
_diffrn_orient_matrix_UB_32       0.0035149000
_diffrn_orient_matrix_UB_33       0.0561536000
_diffrn_measurement_details
;
#__ type_ start__ end____ width___ exp.time_
  1 omega  -24.00   71.00   1.0000    4.0000
omega____ theta____ kappa____ phi______ frames
    -        0.0000   57.0000   90.0000 95

#__ type_ start__ end____ width___ exp.time_
  2 omega  -24.00   71.00   1.0000    4.0000
omega____ theta____ kappa____ phi______ frames
    -        0.0000   57.0000  -30.0000 95

#__ type_ start__ end____ width___ exp.time_
  3 omega  -32.00   74.00   1.0000    4.0000
omega____ theta____ kappa____ phi______ frames
    -        0.0000   37.0000 -180.0000 106

#__ type_ start__ end____ width___ exp.time_
  4 omega  -32.00   74.00   1.0000    4.0000
omega____ theta____ kappa____ phi______ frames
    -        0.0000   37.0000  -90.0000 106

#__ type_ start__ end____ width___ exp.time_
  5 omega  -24.00   71.00   1.0000    4.0000
omega____ theta____ kappa____ phi______ frames
    -        0.0000   57.0000   30.0000 95

#__ type_ start__ end____ width___ exp.time_
  6 omega  -20.00   45.00   1.0000    4.0000
omega____ theta____ kappa____ phi______ frames
    -        0.0000  -99.0000   60.0000 65

#__ type_ start__ end____ width___ exp.time_
  7 omega  -20.00   45.00   1.0000    4.0000
omega____ theta____ kappa____ phi______ frames
    -        0.0000  -99.0000 -150.0000 65

#__ type_ start__ end____ width___ exp.time_
  8 omega  -71.00   24.00   1.0000    4.0000
omega____ theta____ kappa____ phi______ frames
    -        0.0000  -57.0000  120.0000 95

#__ type_ start__ end____ width___ exp.time_
  9 omega  -32.00   74.00   1.0000    4.0000
omega____ theta____ kappa____ phi______ frames
    -        0.0000   37.0000   60.0000 106

#__ type_ start__ end____ width___ exp.time_
 10 omega -132.00  -26.00   1.0000   30.0000
omega____ theta____ kappa____ phi______ frames
    -      -59.3035  -77.0000   90.8077 106

#__ type_ start__ end____ width___ exp.time_
 11 omega -132.00  -26.00   1.0000   30.0000
omega____ theta____ kappa____ phi______ frames
    -      -59.3035  -77.0000 -120.0000 106

#__ type_ start__ end____ width___ exp.time_
 12 omega  -92.00   13.00   1.0000   30.0000
omega____ theta____ kappa____ phi______ frames
    -      -59.3035   77.0000   90.0000 105

#__ type_ start__ end____ width___ exp.time_
 13 omega -132.00  -26.00   1.0000   30.0000
omega____ theta____ kappa____ phi______ frames
    -      -59.3035  -77.0000  -60.0000 106

#__ type_ start__ end____ width___ exp.time_
 14 omega -132.00  -26.00   1.0000   30.0000
omega____ theta____ kappa____ phi______ frames
    -      -59.3035  -77.0000   30.0000 106

#__ type_ start__ end____ width___ exp.time_
 15 omega -119.00   -2.00   1.0000   30.0000
omega____ theta____ kappa____ phi______ frames
    -      -59.3035  125.0000 -120.0000 117

#__ type_ start__ end____ width___ exp.time_
 16 omega -132.00  -26.00   1.0000   30.0000
omega____ theta____ kappa____ phi______ frames
    -      -59.3035  -77.0000   60.0000 106

#__ type_ start__ end____ width___ exp.time_
 17 omega -132.00  -26.00   1.0000   30.0000
omega____ theta____ kappa____ phi______ frames
    -      -59.3035  -77.0000  120.0000 106

#__ type_ start__ end____ width___ exp.time_
 18 omega -132.00  -26.00   1.0000   30.0000
omega____ theta____ kappa____ phi______ frames
    -      -59.3035  -77.0000    0.0000 106

#__ type_ start__ end____ width___ exp.time_
 19 omega -132.00  -82.00   1.0000   30.0000
omega____ theta____ kappa____ phi______ frames
    -      -59.3035  -77.0000  -17.2181 50

;
_diffrn_reflns_limit_h_min         -16
_diffrn_reflns_limit_h_max          16
_diffrn_reflns_limit_k_min          -13
_diffrn_reflns_limit_k_max          13
_diffrn_reflns_limit_l_min          -22
_diffrn_reflns_limit_l_max          22
_diffrn_reflns_theta_min            2.97
_diffrn_reflns_theta_max           45.33
_computing_data_collection
;
CrysAlisPro, Agilent Technologies,
Version 1.171.37.31 (release 14-01-2014 CrysAlis171 .NET)
(compiled Jan 14 2014,18:38:05)
;
_computing_cell_refinement
;
CrysAlisPro, Agilent Technologies,
Version 1.171.37.31 (release 14-01-2014 CrysAlis171 .NET)
(compiled Jan 14 2014,18:38:05)
;
_computing_data_reduction
;
CrysAlisPro, Agilent Technologies,
Version 1.171.37.31 (release 14-01-2014 CrysAlis171 .NET)
(compiled Jan 14 2014,18:38:05)
;

_computing_structure_solution        'ShelXS (Sheldrick, 2008)'
_computing_structure_refinement      'MoPro (J. Appl. Cryst. 2005, 38, 38-54)'
_computing_molecular_graphics        ? 
_computing_publication_material      ? 

_reflns_limit_h_min                -16
_reflns_limit_h_max                16
_reflns_limit_k_min                0
_reflns_limit_k_max                13
_reflns_limit_l_min                0
_reflns_limit_l_max                22
_reflns_d_resolution_high          0.50
_reflns_d_resolution_low           6.86

_diffrn_reflns_number 82389
_diffrn_reflns_av_R_equivalents 0.0423
#SUM(H) SQRT[N/(N - 1)]*SUM(I) ABS(YI - YMEAN)/SUM(H) SUM(I) ABS(YI)
_diffrn_reflns_av_sigmaI/netI        0.04630
#mean sig(I)/I
_diffrn_measured_fraction_theta_max     1.000
_diffrn_reflns_theta_full               45.33
_diffrn_measured_fraction_theta_full    1.000
_reflns_number_total                  5144
_reflns_threshold_expression          >2.0sigma(I)
_reflns_number_observed               4590
_reflns_number_gt                     4590
_iucr_refine_instructions_details  
; 
! MoPro v16 07/09/2017 18:38:56 D:\measurments\ChargeDensity\cytosine_gosia\ref
#_lsdb_sif2_f_dec_21_2015\new_refs_sep_2017\ref_exp_cl-\mopro_lsdb10.par
! reflections hkl file : D:\measurments\ChargeDensity\cytosine_gosia\ref_lsdb_s
#if2_f_dec_21_2015\new_refs_sep_2017\ref_exp_cl-\sortav_freeformat.hkl refin. vs. F^1
! atomic table file : C:\Program Files (x86)\MoProSuite\LibMoPro\mopro.tab
! wave functions file : C:\Program Files (x86)\MoProSuite\LibMoPro\WAVEF_Su_Cop
#pens_relativistic
! Constraints file : D:\measurments\ChargeDensity\cytosine_gosia\ref_lsdb_sif2_
#f_dec_21_2015\new_refs_sep_2017\ref_exp_cl-\CONSTRAIN
! Restraints file : D:\measurments\ChargeDensity\cytosine_gosia\ref_lsdb_sif2_f
#_dec_21_2015\new_refs_sep_2017\ref_exp_cl-\RESTRAIN.txt
! RF factor = 1.587 % RI factor = 1.847%
! wR2F factor = 2.372 % wR2I factor = 4.278%
! g.o.f.(F**1) = 1.341 Nvar= 263 Nref= 4590 Nfree= 0 0.07<sinT/l< 1.00

! P00 Dip Qua Oct Hex l=5 l=6
! Cl- nl = 4 4 4 6 8 8 8
! Cl- zeta= 4.259 4.259 4.259 4.259 4.259 4.259 4.259
! O nl = 2 2 2 3 4 4 4
! O zeta= 4.466 4.466 4.466 4.466 4.466 4.466 4.466
! N nl = 2 2 2 3 4 4 4
! N zeta= 3.839 3.839 3.839 3.839 3.839 3.839 3.839
! C nl = 2 2 2 3 4 4 4
! C zeta= 3.176 3.176 3.176 3.176 3.176 3.176 3.176
! H nl = 1 1 2 2 2 2 2
! H zeta= 2.000 2.000 2.000 2.000 2.000 2.000 2.000

WSIG 1.00000 ! weighting scheme
 ! SPACE GROUP P ?

CELL 8.1481 6.8774 10.9947 90.0000 95.9699 90.0000 0.71073
ZERR 0.0000 0.0000 0.0000 0.0000 0.0000 0.0000

SYMM 2 P CENTRO
 X , Y, Z
 1/2-X , 1/2+Y, 1/2-Z

SCALE 1 7.082720

FMULT 1.00000

UOVER 0.00000 0.00000 0.00000 0.00000 0.00000 0.00000 ANI

SOLVT 0.00000 50.00000

EXTIN 0.00000 GAUSSIAN ISOT TYP1 ! G*10^4


DUMMY 1
DUMY 0.20129 0.63797 0.51790 D1 0 ! atom # 16

KAPPA 9
 1.016356 1. ! # 1 1 MOL CL1 1X Cl-
 0.986996 0.870623 ! # 2 1 MOL O2 1X O
 0.987384 0.883090 ! # 3 1 MOL N1 2X N
 1.020769 1.054270 ! # 4 1 MOL C6 3X C
 1.010310 1.244161 ! # 5 1 MOL N7 1X N
 1.016865 1.009712 ! # 6 1 MOL C4 1X C
 1.110000 1.158000 ! # 7 1 MOL H6 2X H
 1.155000 1.368000 ! # 8 1 MOL H7B 2X H
 1.166000 1.383000 ! # 9 1 MOL H3 2X H


ATOMS 15

ATOM 1 CL1 MOL 1 0.557537 0.124370 0.662831 1.0000 1 Cl-
 XY H7B H5 HEX K1 V0 M0 Q0
UANI 0.017304 0.012718 0.009662 0.003433 -.000005 0.002588
 7.87818 0. 0.004 0.003 -.067 0.028 -.044 -.015 0.006 0.005
 -.006 -.007 -.002 0.012 0.006 0.004 -.004
 0.018 -.034 -.013 0.086 -.036 0.020 0.034 -.065 0.022

ATOM 2 O2 MOL 1 -0.013058 0.841207 0.372756 1.0000 1 O
 XY C2 N1 HEX K2 V0 M0 Q0
UANI 0.016178 0.013591 0.010458 0.005830 -.005044 -.002197
 6.26122 0. -.053 -.004 0. -.042 0. 0. -.044 0.013
 0. -.003 0. 0. 0. 0.036 0.017
 0.010 0. 0. 0.001 0.023 0. 0. -.002 -.035

ATOM 3 N1 MOL 1 0.148879 0.812477 0.554645 1.0000 1 N
 XY D1 C6 HEX K3 V0 M0 Q0
UANI 0.013360 0.010565 0.008295 0.003150 -.002869 -.001924
 5.25378 0. -.018 -.050 0. -.056 0. 0. -.011 -.006
 0. 0.029 0. 0. 0. -.227 0.004
 0.032 0. 0. -.041 -.001 0. 0. -.025 0.065

ATOM 4 N3 MOL 1 0.139714 0.566987 0.409187 1.0000 1 N
 XY D1 C4 HEX K3 V0 M0 Q0
UANI 0.011767 0.009652 0.008443 0.002092 -.001396 -.001725
 5.16876 0. -.012 -.049 0. -.042 0. 0. 0.014 -.024
 0. 0.020 0.028 0. 0. -.197 0.027
 0.018 0. 0. -.007 0.026 0. 0. 0.003 -.004

ATOM 5 C6 MOL 1 0.261926 0.709202 0.628535 1.0000 1 C
 XY D1 N1 HEX K4 V0 M0 Q0
UANI 0.013472 0.011845 0.008475 0.002536 -.003068 -.001300
 3.74192 0. 0.014 -.053 0. -.207 0. 0. 0.031 -.045
 0. 0.024 -.029 0. 0. -.206 -.014
 -.038 0. 0. -.025 -.054 0. 0. -.020 -.054

ATOM 6 C2 MOL 1 0.087292 0.748042 0.441612 1.0000 1 C
 XY D1 N1 HEX K4 V0 M0 Q0
UANI 0.011085 0.010026 0.008063 0.002707 -.002304 -.001224
 3.64785 0. -.090 0.009 0. -.248 0. 0. 0.094 -.021
 0. -.016 0.005 0. 0. -.250 -.001
 0.074 0. 0. 0.008 0.030 0. 0. 0.010 0.018

ATOM 7 N7 MOL 1 0.296041 0.288498 0.436217 1.0000 1 N
 ZX C4 H7B HEX K5 V0 M0 Q0
UANI 0.016535 0.010831 0.014466 0.004173 0.000707 -.001896
 4.84930 0. 0. 0. -.018 0.002 0. 0. 0.034 0.
 0.073 0. 0. -.095 0. 0. 0.
 0.013 0. 0. 0.020 0. 0. 0. -.011 0.

ATOM 8 C5 MOL 1 0.317231 0.532645 0.594933 1.0000 1 C
 XY D1 C6 HEX K4 V0 M0 Q0
UANI 0.012500 0.011350 0.009858 0.002709 -.001965 -.000054
 3.92671 0. 0.042 0.064 0. -.115 0. 0. -.014 0.004
 0. 0.011 0.017 0. 0. -.228 -.006
 -.004 0. 0. 0.020 -.015 0. 0. -.023 -.012

ATOM 9 C4 MOL 1 0.252823 0.458397 0.478714 1.0000 1 C
 XY D1 N3 HEX K6 V0 M0 Q0
UANI 0.010709 0.009241 0.009716 0.001692 0.000092 -.000453
 3.92178 0. -.002 -.044 0. -.305 0. 0. 0.022 -.028
 0. -.023 -.002 0. 0. -.290 -.019
 0.095 0. 0. 0.048 -.020 0. 0. -.015 -.005

ATOM 10 H6 MOL 1 0.306758 0.778129 0.711902 1.0000 1 H
 ZY C6 C5 QUA K7 V0 M0 Q0
UANI 0.038782 0.029958 0.020713 0.008029 -.011038 -.009674
 1.02706 0. 0. 0. 0.169 0.126 0. 0. 0. 0.

ATOM 11 H7B MOL 1 0.381593 0.204976 0.485565 1.0000 1 H
 ZY N7 C4 QUA K8 V0 M0 Q0
UANI 0.027726 0.023120 0.022999 0.008178 -.004866 0.001509
 0.85277 0. 0. 0. 0.131 0.110 0. 0. 0. 0.

ATOM 12 H5 MOL 1 0.409162 0.450561 0.651932 1.0000 1 H
 ZY C5 C6 QUA K7 V0 M0 Q0
UANI 0.028185 0.025430 0.021358 0.008532 -.005944 0.002055
 1.03492 0. 0. 0. 0.192 0.091 0. 0. 0. 0.

ATOM 13 H3 MOL 1 0.102599 0.518475 0.323591 1.0000 1 H
 ZY N3 C4 QUA K9 V0 M0 Q0
UANI 0.036288 0.026917 0.018714 0.009419 -.008430 -.007872
 0.78039 0. 0. 0. 0.078 0.088 0. 0. 0. 0.

ATOM 14 H7A MOL 1 0.250748 0.246691 0.350760 1.0000 1 H
 ZY N7 C4 QUA K8 V0 M0 Q0
UANI 0.035876 0.028091 0.021073 0.008369 -.008994 -.007763
 0.89082 0. 0. 0. 0.161 0.051 0. 0. 0. 0.

ATOM 15 H1 MOL 1 0.105201 0.939762 0.582847 1.0000 1 H
 ZY N1 C6 QUA K9 V0 M0 Q0
UANI 0.034600 0.022775 0.024099 0.011031 -.006357 -.008044
 0.76456 0. 0. 0. 0.112 0.104 0. 0. 0. 0.

ANHAR 0 3 ! number_of_anharmonic_atoms max_order
! 1 ! atom number
! 0.00E+00 0.00E+00 0.00E+00 0.00E+00 0.00E+00 0.00E+00 0.00E+00 0.00E+00
! 0.00E+00 0.00E+00


STOP
; 
_refine_special_details              
;
 Refinement of F^1^ against reflections.
 The threshold expression of F^2^ > 2sigma(F^2^) is
 used for calculating R-factors(gt) and is not
 relevant to the choice of reflections for refinement.
 R-factors based on F^2^ are statistically about twice
 as large as those based on F, and R-factors based on
 ALL data will be even larger.
;
_refine_ls_structure_factor_coef     F  
_refine_ls_matrix_type                full
_refine_ls_weighting_scheme          sigma
_refine_ls_weighting_details         ?
_atom_sites_solution_primary      direct 
_atom_sites_solution_secondary    difmap 
_atom_sites_solution_hydrogens    difmap 
_refine_ls_hydrogen_treatment    refxyz
# refall refxyz hetero heteroxyz constr 

_refine_ls_extinction_method        'none'              
_refine_ls_abs_structure_Flack   ? 
_refine_ls_abs_structure_Rogers  ?                   
###  Notice MoPro refines Rogers parameter (Eta f" multiplier)

_refine_ls_number_reflns              4590
_refine_ls_number_parameters           276
_refine_ls_number_restraints             6
# R-factors: R(F)  &  wR2(I) 
## R_factor_all computed for  I/sigmaI >   2.00
_refine_ls_R_factor_gt               0.0159
_refine_ls_wR_factor_ref             0.0237
_refine_ls_wR_factor_gt              0.0237
_refine_ls_goodness_of_fit_ref       1.210
_refine_ls_restrained_S_all          0.000
_refine_ls_shift/su_max             -0.002
_refine_ls_shift/su_mean             0.000

_refine_diff_density_max                0.27
_refine_diff_density_min                -0.26
_refine_diff_density_rms                ?

loop_
_atom_site_type_symbol      
_atom_site_label            
_atom_site_fract_x          
_atom_site_fract_y          
_atom_site_fract_z          
_atom_site_U_iso_or_equiv   
_atom_site_adp_type         
_atom_site_occupancy        
_atom_site_calc_flag        
_atom_site_refinement_flags_posn  
_atom_site_refinement_flags_adp  
_atom_site_disorder_assembly
_atom_site_disorder_group   
Cl CL1 0.557537(11) 0.124370(11) 0.662831(8) 0.013327(12) Uani 1 d . . . .
O  O2 -0.01306(4)  0.84121(5)  0.37276(3)  0.01386(3) Uani 1  d    . .  . .
N  N1  0.14888(4)  0.81248(5)  0.55465(3)  0.01102(3) Uani 1  d    . .  . .
N  N3  0.13971(4)  0.56699(4)  0.40919(3)  0.01013(3) Uani 1  d    . .  . .
C  C6  0.26193(5)  0.70920(5)  0.62854(4)  0.01156(3) Uani 1  d    . .  . .
C  C2  0.08729(4)  0.74804(5)  0.44161(3)  0.00996(3) Uani 1  d    . .  . .
N  N7  0.29604(4)  0.28850(6)  0.43622(3)  0.01401(4) Uani 1  d    . .  . .
C  C5  0.31723(4)  0.53264(5)  0.59493(4)  0.01146(3) Uani 1  d    . .  . .
C  C4  0.25282(4)  0.45840(5)  0.47871(3)  0.00996(3) Uani 1  d    . .  . .
H  H6  0.3068(19)  0.778(2)  0.712(3)  0.03081 Uani 1  d    D U  . .
H  H7B  0.3816(9)  0.2050(12)  0.4856(8)  0.02514 Uani 1  d    D U  . .
H  H5  0.4092(9)  0.4506(14)  0.6519(8)  0.02559 Uani 1  d    D U  . .
H  H3  0.1026(15)  0.5185(17)  0.3236(6)  0.02810 Uani 1  d    D U  . .
H  H7A  0.2507(12)  0.2467(14)  0.3508(6)  0.02918 Uani 1  d    D U  . .
H  H1  0.105(2)  0.940(5)  0.5828(17)  0.02782 Uani 1  d    D U  . .

loop_ 
_atom_site_aniso_label 
_atom_site_aniso_U_11 
_atom_site_aniso_U_22 
_atom_site_aniso_U_33 
_atom_site_aniso_U_12 
_atom_site_aniso_U_13 
_atom_site_aniso_U_23 
CL1  0.01730(4)  0.01272(4)  0.00966(4)  0.00343(2) -0.00001(2)  0.00259(2)
O2  0.01618(11)  0.01359(10)  0.01046(12)  0.00583(10) -0.00504(10) -0.00220(9)
N1  0.01336(10)  0.01056(10)  0.00830(11)  0.00315(8) -0.00287(9) -0.00192(8)
N3  0.01177(10)  0.00965(9)  0.00844(10)  0.00209(8) -0.00140(9) -0.00172(8)
C6  0.01347(11)  0.01184(11)  0.00848(12)  0.00254(10) -0.00307(10) -0.00130(9)
C2  0.01109(10)  0.01003(10)  0.00806(11)  0.00271(9) -0.00230(10) -0.00122(9)
N7  0.01654(12)  0.01083(12)  0.01447(14)  0.00417(10)  0.00071(14) -0.00190(9)
C5  0.01250(11)  0.01135(11)  0.00986(12)  0.00271(9) -0.00197(10) -0.00005(9)
C4  0.01071(10)  0.00924(10)  0.00972(12)  0.00169(8)  0.00009(10) -0.00045(8)
H6  0.03878  0.02996  0.02071  0.00803 -0.01104 -0.00967
H7B  0.02773  0.02312  0.02300  0.00818 -0.00487  0.00151
H5  0.02819  0.02543  0.02136  0.00853 -0.00594  0.00206
H3  0.03629  0.02692  0.01871  0.00942 -0.00843 -0.00787
H7A  0.03588  0.02809  0.02107  0.00837 -0.00899 -0.00776
H1  0.03460  0.02277  0.02410  0.01103 -0.00636 -0.00804

_geom_special_details                
;                                    
;                                    

loop_
_geom_bond_atom_site_label_1         
_geom_bond_atom_site_label_2         
_geom_bond_distance                  
_geom_bond_site_symmetry_2           
_geom_bond_publ_flag                 
O2     C2     1.2343(5)  .         ? 
N1     C2     1.3649(5)  .         ? 
N1     C6     1.3628(5)  .         ? 
N1     H1     1.01(4)  .         ? 
N3     C2     1.3754(5)  .         ? 
N3     C4     1.3583(5)  .         ? 
N3     H3     1.015(5)  .         ? 
C6     C5     1.3596(5)  .         ? 
C6     H6     1.06(3)  .         ? 
N7     C4     1.3198(6)  .         ? 
N7     H7A    1.015(5)  .         ? 
N7     H7B    1.016(5)  .         ? 
C5     C4     1.4246(5)  .         ? 
C5     H5     1.084(5)  .         ? 

loop_
_geom_angle_atom_site_label_1        
_geom_angle_atom_site_label_2        
_geom_angle_atom_site_label_3        
_geom_angle                          
_geom_angle_site_symmetry_1          
_geom_angle_site_symmetry_2          
_geom_angle_site_symmetry_3          
_geom_angle_publ_flag                
C2    N1    C6        122.36(3)   .      .  .       ? 
C2    N1    H1          117.(1)   .      .  .       ? 
C6    N1    H1          121.(1)   .      .  .       ? 
C2    N3    C4        124.24(3)   .      .  .       ? 
C2    N3    H3         117.9(7)   .      .  .       ? 
C4    N3    H3         117.4(7)   .      .  .       ? 
N1    C6    C5        121.74(3)   .      .  .       ? 
N1    C6    H6        115.6(10)   .      .  .       ? 
C5    C6    H6          123.(1)   .      .  .       ? 
O2    C2    N1        123.18(3)   .      .  .       ? 
O2    C2    N3        120.98(3)   .      .  .       ? 
N1    C2    N3        115.80(3)   .      .  .       ? 
C4    N7    H7A        119.6(5)   .      .  .       ? 
C4    N7    H7B        120.3(5)   .      .  .       ? 
H7A   N7    H7B        119.8(7)   .      .  .       ? 
C4    C5    C6        117.53(3)   .      .  .       ? 
C4    C5    H5         120.0(5)   .      .  .       ? 
C6    C5    H5         122.5(5)   .      .  .       ? 
N3    C4    N7        118.55(3)   .      .  .       ? 
N3    C4    C5        118.22(3)   .      .  .       ? 
N7    C4    C5        123.22(3)   .      .  .       ? 

loop_
_geom_torsion_atom_site_label_1      
_geom_torsion_atom_site_label_2      
_geom_torsion_atom_site_label_3      
_geom_torsion_atom_site_label_4      
_geom_torsion_site_symmetry_1        
_geom_torsion_site_symmetry_2        
_geom_torsion_site_symmetry_3        
_geom_torsion_site_symmetry_4        
_geom_torsion                        
_geom_torsion_publ_flag              
O2    C2    N1    C6     . . . . -178.771(14) ?
O2    C2    N1    H1     . . . .  3.(2) ?
O2    C2    N3    C4     . . . .  178.22(4) ?
O2    C2    N3    H3     . . . .  6.(1) ?
N1    C2    N3    C4     . . . .  -3.85(5) ?
N1    C2    N3    H3     . . . . -175.9(4) ?
N1    C6    C5    C4     . . . .  0.12(5) ?
N1    C6    C5    H5     . . . .  178.56(12) ?
N3    C2    N1    C6     . . . .  3.35(6) ?
N3    C2    N1    H1     . . . . -175.3(4) ?
N3    C4    N7    H7A    . . . .  4.(1) ?
N3    C4    N7    H7B    . . . .  179.08(15) ?
N3    C4    C5    C6     . . . .  -0.51(6) ?
N3    C4    C5    H5     . . . . -178.99(19) ?
C6    C5    C4    N7     . . . . -179.57(6) ?
C2    N1    C6    C5     . . . .  -1.65(6) ?
C2    N1    C6    H6     . . . .  176.1(6) ?
C2    N3    C4    N7     . . . . -178.39(6) ?
C2    N3    C4    C5     . . . .  2.50(5) ?
N7    C4    N3    H3     . . . .  -6.(1) ?
N7    C4    C5    H5     . . . .  2.(1) ?
C5    C4    N3    H3     . . . .  174.6(4) ?
C5    C4    N7    H7A    . . . . -176.6(3) ?
C5    C4    N7    H7B    . . . .  -2.(1) ?
C5    C6    N1    H1     . . . .  176.9(3) ?
C4    C5    C6    H6     . . . . -177.5(4) ?
H6    C6    N1    H1     . . . .  -5.(2) ?
H6    C6    C5    H5     . . . .  1.(1) ?

loop_
_geom_hbond_atom_site_label_D        
_geom_hbond_atom_site_label_H        
_geom_hbond_atom_site_label_A        
_geom_hbond_distance_DH              
_geom_hbond_distance_HA              
_geom_hbond_distance_DA              
_geom_hbond_angle_DHA                
_geom_hbond_site_symmetry_A          
### Notice sigmas on distances involving HYDROGEN atoms 
### is generally not recommended.
### this may cause reading errors in checkcif
N3    H3    CL1   1.015(5) 2.022(6) 3.0232(4)  168.6(3)   4_454   
N7    H7A   CL1   1.015(5) 2.619(8) 3.4577(4)  140.0(4)   4_454   
N7    H7B   CL1   1.016(5) 2.362(7) 3.3042(4)  153.8(4)   1       
C5    H5    CL1   1.084(5) 2.545(8) 3.4600(4)  141.5(4)   1       
C6    H6    O2    1.06(3) 2.33(2) 3.1093(6)  129.(1)   4_565   
N1    H1    O2    1.01(4) 1.77(4) 2.7782(5)  175.61(14)  3_576   
N1    H1    C2    1.01(4) 2.66(4) 3.5856(5)  153.7(5)   3_576   
N7    H7B   CL1   1.016(5) 2.865(10) 3.3079(5)  107.0(6)   3_656   

data_ACH
_database_code_depnum_ccdc_archive 'CCDC 1539174'

_chemical_name_systematic         'adeninium chloride hemihydrate'
_chemical_formula_moiety          'C5 H6 N5, Cl, 0.5(H2 O)'
_chemical_formula_sum             'C5 H7 Cl N5 O0.5'
_chemical_formula_weight          180.60

loop_
_atom_type_symbol                      
_atom_type_description                 
_atom_type_scat_dispersion_real        
_atom_type_scat_dispersion_imag        
_atom_type_scat_source                 
 'C' 'C'    0.0033   0.0016
'Su & Coppens. Acta. Cryst. (1997) A53, 749-762. '                    
 'H' 'H'    0.0000   0.0000
'Su & Coppens. Acta. Cryst. (1997) A53, 749-762. '                    
 'N' 'N'    0.0061   0.0033
'Su & Coppens. Acta. Cryst. (1997) A53, 749-762. '                    
 'O' 'O'    0.0106   0.0060
'Su & Coppens. Acta. Cryst. (1997) A53, 749-762. '                    
 'Cl' 'Cl'    0.1484   0.1585
'Su & Coppens. Acta. Cryst. (1997) A53, 749-762. '                    

_space_group_crystal_system       'monoclinic'
_space_group_IT_number            13
_space_group_name_H-M_alt         'P 1 2/n 1'
_space_group_name_Hall            '-P 2yac'
_symmetry_space_group_name_H-M_alt 'P 1 2/c 1'
loop_
_symmetry_equiv_pos_as_xyz           
'x, y, z'
'-x+1/2, y, -z+1/2'
'-x, -y, -z'
'x+1/2, -y, z+1/2'
_cell_length_a                    8.6936(1)
_cell_length_b                    4.8189(1)
_cell_length_c                    17.6971(1)
_cell_angle_alpha                 90.0
_cell_angle_beta                  93.526(1)
_cell_angle_gamma                 90.0
_cell_volume                      739.99(1)
_cell_formula_units_Z             4
_cell_measurement_reflns_used     35568
_cell_measurement_temperature     89.9(3)
_cell_measurement_theta_max       65.7090
_cell_measurement_theta_min       2.5400
_exptl_crystal_description        'block'
_exptl_crystal_colour             'transparent colorless'
_exptl_crystal_size_max           0.34
_exptl_crystal_size_mid           0.20
_exptl_crystal_size_min           0.07
_exptl_crystal_density_diffrn     1.622
_exptl_crystal_density_method     'not measured'
_exptl_crystal_F_000              372
_exptl_absorpt_coefficient_mu     0.462
_exptl_absorpt_correction_T_max   1.00000
_exptl_absorpt_correction_T_min   0.91621
_exptl_absorpt_correction_type    multi-scan
_exptl_absorpt_process_details
;
CrysAlisPro, Agilent Technologies,
Version 1.171.36.32 (release 02-08-2013 CrysAlis171 .NET)
(compiled Aug  2 2013,16:46:58)
Empirical absorption correction using spherical harmonics,
 implemented in SCALE3 ABSPACK scaling algorithm.
;
_exptl_special_details
;
?
;
_diffrn_ambient_temperature       89.9(3)
_diffrn_ambient_environment 'N~2~'
_diffrn_radiation_wavelength      0.71073
_diffrn_radiation_type            'Mo K\a'
_diffrn_source                    'SuperNova (Mo) X-ray Source'
_diffrn_radiation_probe 'x-ray'
_diffrn_radiation_monochromator   'mirror'
_diffrn_measurement_device 'four-circle diffractometer'
_diffrn_measurement_device_type   'SuperNova, Single source at offset, Eos'
_diffrn_measurement_method        '\w scans'
_diffrn_detector 'CCD plate'
_diffrn_detector_type 'Eos'
_diffrn_detector_area_resol_mean  8.0013
_diffrn_orient_matrix_UB_11       -0.0383486000
_diffrn_orient_matrix_UB_12       -0.0212799000
_diffrn_orient_matrix_UB_13       0.0337655000
_diffrn_orient_matrix_UB_21       0.0661169000
_diffrn_orient_matrix_UB_22       0.0479607000
_diffrn_orient_matrix_UB_23       0.0216194000
_diffrn_orient_matrix_UB_31       -0.0290057000
_diffrn_orient_matrix_UB_32       0.1374889000
_diffrn_orient_matrix_UB_33       -0.0022992000
_diffrn_measurement_details
;
#__ type_ start__ end____ width___ exp.time_
  1 omega    5.00   98.00   1.0000   12.5000
omega____ theta____ kappa____ phi______ frames
    -       33.5701   77.0000  150.0000 93

#__ type_ start__ end____ width___ exp.time_
  2 omega   35.00  108.00   1.0000   12.5000
omega____ theta____ kappa____ phi______ frames
    -       33.5701  178.0000 -150.0000 73

#__ type_ start__ end____ width___ exp.time_
  3 omega  -10.00   17.00   1.0000   12.5000
omega____ theta____ kappa____ phi______ frames
    -       33.5701  103.0000 -165.7302 27

#__ type_ start__ end____ width___ exp.time_
  4 omega   44.00   70.00   1.0000   12.5000
omega____ theta____ kappa____ phi______ frames
    -       33.5701   77.0000 -120.0000 26

#__ type_ start__ end____ width___ exp.time_
  5 omega   44.00   74.00   1.0000   12.5000
omega____ theta____ kappa____ phi______ frames
    -       33.5701  -99.0000   30.0000 30

#__ type_ start__ end____ width___ exp.time_
  6 omega   36.00   78.00   1.0000   12.5000
omega____ theta____ kappa____ phi______ frames
    -       33.5701  178.0000  -30.0000 42

#__ type_ start__ end____ width___ exp.time_
  7 omega    4.00   35.00   1.0000   12.5000
omega____ theta____ kappa____ phi______ frames
    -       33.5701   77.0000   90.0000 31

#__ type_ start__ end____ width___ exp.time_
  8 omega   39.00  100.00   1.0000   12.5000
omega____ theta____ kappa____ phi______ frames
    -       33.5701  178.0000  150.0000 61

#__ type_ start__ end____ width___ exp.time_
  9 omega  -27.00   63.00   1.0000   12.5000
omega____ theta____ kappa____ phi______ frames
    -       33.5701  -77.0000  -60.0000 90

#__ type_ start__ end____ width___ exp.time_
 10 omega   11.00   37.00   1.0000   12.5000
omega____ theta____ kappa____ phi______ frames
    -       33.5701   77.0000 -120.0000 26

#__ type_ start__ end____ width___ exp.time_
 11 omega   20.00  102.00   1.0000   12.5000
omega____ theta____ kappa____ phi______ frames
    -       33.5701   37.0000  150.0000 82

#__ type_ start__ end____ width___ exp.time_
 12 omega    4.00   49.00   1.0000   12.5000
omega____ theta____ kappa____ phi______ frames
    -       33.5701   77.0000    0.0000 45

#__ type_ start__ end____ width___ exp.time_
 13 omega  -19.00   74.00   1.0000   12.5000
omega____ theta____ kappa____ phi______ frames
    -       33.5701  -99.0000 -150.0000 93

#__ type_ start__ end____ width___ exp.time_
 14 omega   13.00   77.00   1.0000   12.5000
omega____ theta____ kappa____ phi______ frames
    -       33.5701   37.0000   30.0000 64

#__ type_ start__ end____ width___ exp.time_
 15 omega    4.00  102.00   1.0000   12.5000
omega____ theta____ kappa____ phi______ frames
    -       33.5701   77.0000  -90.0000 98

#__ type_ start__ end____ width___ exp.time_
 16 omega  -20.00   16.00   1.0000   12.5000
omega____ theta____ kappa____ phi______ frames
    -       33.5701  -99.0000   30.0000 36

#__ type_ start__ end____ width___ exp.time_
 17 omega   13.00   92.00   1.0000   12.5000
omega____ theta____ kappa____ phi______ frames
    -       33.5701   37.0000  -90.0000 79

#__ type_ start__ end____ width___ exp.time_
 18 omega   16.00   93.00   1.0000   12.5000
omega____ theta____ kappa____ phi______ frames
    -       33.5701   37.0000   90.0000 77

#__ type_ start__ end____ width___ exp.time_
 19 omega   75.00  101.00   1.0000  110.0000
omega____ theta____ kappa____ phi______ frames
    -       98.8342   68.0000  108.3264 26

#__ type_ start__ end____ width___ exp.time_
 20 omega  108.00  158.00   1.0000  110.0000
omega____ theta____ kappa____ phi______ frames
    -       98.8342   75.0000  -55.0523 50

#__ type_ start__ end____ width___ exp.time_
 21 omega   72.00  158.00   1.0000  110.0000
omega____ theta____ kappa____ phi______ frames
    -       98.8342   71.0000 -163.1496 86

#__ type_ start__ end____ width___ exp.time_
 22 omega   70.00   96.00   1.0000  110.0000
omega____ theta____ kappa____ phi______ frames
    -       98.8342   75.0000  -55.0523 26

#__ type_ start__ end____ width___ exp.time_
 23 omega   30.00   95.00   1.0000  110.0000
omega____ theta____ kappa____ phi______ frames
    -       98.8342  -94.0000   90.0000 65

#__ type_ start__ end____ width___ exp.time_
 24 omega   28.00   76.00   1.0000  110.0000
omega____ theta____ kappa____ phi______ frames
    -       98.8342  -45.0000 -120.0000 48

#__ type_ start__ end____ width___ exp.time_
 25 omega   29.00   57.00   1.0000  110.0000
omega____ theta____ kappa____ phi______ frames
    -       98.8342  -45.0000   60.0000 28

#__ type_ start__ end____ width___ exp.time_
 26 omega   69.00   94.00   1.0000  110.0000
omega____ theta____ kappa____ phi______ frames
    -       98.8342   77.0000  150.0000 25

#__ type_ start__ end____ width___ exp.time_
 27 omega  120.00  146.00   1.0000  110.0000
omega____ theta____ kappa____ phi______ frames
    -       98.8342   77.0000  150.0000 26

#__ type_ start__ end____ width___ exp.time_
 28 omega   69.00   95.00   1.0000  110.0000
omega____ theta____ kappa____ phi______ frames
    -       98.8342   77.0000   90.0000 26

#__ type_ start__ end____ width___ exp.time_
 29 omega   78.00  143.00   1.0000  110.0000
omega____ theta____ kappa____ phi______ frames
    -       98.8342   61.0000  120.0000 65

#__ type_ start__ end____ width___ exp.time_
 30 omega   75.00  158.00   1.0000  110.0000
omega____ theta____ kappa____ phi______ frames
    -       98.8342   45.0000 -120.0000 83

#__ type_ start__ end____ width___ exp.time_
 31 omega   70.00   95.00   1.0000  110.0000
omega____ theta____ kappa____ phi______ frames
    -       98.8342   75.0000 -132.9202 25

#__ type_ start__ end____ width___ exp.time_
 32 omega   77.00  103.00   1.0000  110.0000
omega____ theta____ kappa____ phi______ frames
    -       98.8342   57.0000  -91.7021 26

#__ type_ start__ end____ width___ exp.time_
 33 omega   70.00   95.00   1.0000  110.0000
omega____ theta____ kappa____ phi______ frames
    -       98.8342   74.0000  -66.6346 25

#__ type_ start__ end____ width___ exp.time_
 34 omega   69.00   95.00   1.0000  110.0000
omega____ theta____ kappa____ phi______ frames
    -       98.8342   77.0000  -30.0000 26

#__ type_ start__ end____ width___ exp.time_
 35 omega   56.00   91.00   1.0000  110.0000
omega____ theta____ kappa____ phi______ frames
    -       98.8342  -94.0000  -90.0000 35

#__ type_ start__ end____ width___ exp.time_
 36 omega   69.00   94.00   1.0000  110.0000
omega____ theta____ kappa____ phi______ frames
    -       98.8342   76.0000   71.7607 25

#__ type_ start__ end____ width___ exp.time_
 37 omega   27.00  110.00   1.0000  110.0000
omega____ theta____ kappa____ phi______ frames
    -       98.8342 -111.0000    0.0000 83

#__ type_ start__ end____ width___ exp.time_
 38 omega  118.00  156.00   1.0000  110.0000
omega____ theta____ kappa____ phi______ frames
    -       98.8342   77.0000    0.0000 38

#__ type_ start__ end____ width___ exp.time_
 39 omega   71.00  135.00   1.0000  110.0000
omega____ theta____ kappa____ phi______ frames
    -       98.8342   32.0000   92.1535 64

#__ type_ start__ end____ width___ exp.time_
 40 omega   70.00  156.00   1.0000  110.0000
omega____ theta____ kappa____ phi______ frames
    -       98.8342   75.0000  -14.9019 86

#__ type_ start__ end____ width___ exp.time_
 41 omega   69.00   95.00   1.0000  110.0000
omega____ theta____ kappa____ phi______ frames
    -       98.8342   77.0000    0.0000 26

#__ type_ start__ end____ width___ exp.time_
 42 omega   69.00   95.00   1.0000  110.0000
omega____ theta____ kappa____ phi______ frames
    -       98.8342   77.0000   30.0000 26

#__ type_ start__ end____ width___ exp.time_
 43 omega  122.00  158.00   1.0000  110.0000
omega____ theta____ kappa____ phi______ frames
    -       98.8342   77.0000   30.0000 36

#__ type_ start__ end____ width___ exp.time_
 44 omega   77.00  103.00   1.0000  110.0000
omega____ theta____ kappa____ phi______ frames
    -       98.8342   61.0000   60.0000 26

#__ type_ start__ end____ width___ exp.time_
 45 omega   69.00   94.00   1.0000  110.0000
omega____ theta____ kappa____ phi______ frames
    -       98.8342   77.0000  120.0000 25

#__ type_ start__ end____ width___ exp.time_
 46 omega   27.00  109.00   1.0000  110.0000
omega____ theta____ kappa____ phi______ frames
    -       98.8342  -94.0000  150.0000 82

#__ type_ start__ end____ width___ exp.time_
 47 omega   69.00   95.00   1.0000  110.0000
omega____ theta____ kappa____ phi______ frames
    -       98.8342   77.0000 -150.0000 26

#__ type_ start__ end____ width___ exp.time_
 48 omega   28.00   76.00   1.0000  110.0000
omega____ theta____ kappa____ phi______ frames
    -       98.8342  -45.0000    0.0000 48

#__ type_ start__ end____ width___ exp.time_
 49 omega   77.00  158.00   1.0000  110.0000
omega____ theta____ kappa____ phi______ frames
    -       98.8342   61.0000  -90.0000 81

#__ type_ start__ end____ width___ exp.time_
 50 omega   77.00  103.00   1.0000  110.0000
omega____ theta____ kappa____ phi______ frames
    -       98.8342   61.0000  150.0000 26

#__ type_ start__ end____ width___ exp.time_
 51 omega   69.00   95.00   1.0000  110.0000
omega____ theta____ kappa____ phi______ frames
    -       98.8342   77.0000   60.0000 26

#__ type_ start__ end____ width___ exp.time_
 52 omega   70.00   96.00   1.0000  110.0000
omega____ theta____ kappa____ phi______ frames
    -       98.8342   74.0000   28.1936 26

#__ type_ start__ end____ width___ exp.time_
 53 omega   77.00  111.00   1.0000  110.0000
omega____ theta____ kappa____ phi______ frames
    -       98.8342   61.0000   30.0000 34

#__ type_ start__ end____ width___ exp.time_
 54 omega   75.00  101.00   1.0000  110.0000
omega____ theta____ kappa____ phi______ frames
    -       98.8342   45.0000 -180.0000 26

#__ type_ start__ end____ width___ exp.time_
 55 omega   77.00  149.00   1.0000  110.0000
omega____ theta____ kappa____ phi______ frames
    -       98.8342   61.0000 -180.0000 72

#__ type_ start__ end____ width___ exp.time_
 56 omega  129.00  158.00   1.0000  110.0000
omega____ theta____ kappa____ phi______ frames
    -       98.8342   74.0000    8.6196 29

#__ type_ start__ end____ width___ exp.time_
 57 omega   34.00  121.00   1.0000  110.0000
omega____ theta____ kappa____ phi______ frames
    -       98.8342  -61.0000  150.0000 87

#__ type_ start__ end____ width___ exp.time_
 58 omega   69.00   95.00   1.0000  110.0000
omega____ theta____ kappa____ phi______ frames
    -       98.8342   77.0000 -120.0000 26

#__ type_ start__ end____ width___ exp.time_
 59 omega   70.00   96.00   1.0000  110.0000
omega____ theta____ kappa____ phi______ frames
    -       98.8342   74.0000  -31.7065 26

#__ type_ start__ end____ width___ exp.time_
 60 omega   69.00   94.00   1.0000  110.0000
omega____ theta____ kappa____ phi______ frames
    -       98.8342   77.0000  -90.0000 25

#__ type_ start__ end____ width___ exp.time_
 61 omega   27.00   87.00   1.0000  110.0000
omega____ theta____ kappa____ phi______ frames
    -       98.8342  -94.0000   30.0000 60

#__ type_ start__ end____ width___ exp.time_
 62 omega   69.00   94.00   1.0000  110.0000
omega____ theta____ kappa____ phi______ frames
    -       98.8342   77.0000 -180.0000 25

#__ type_ start__ end____ width___ exp.time_
 63 omega   71.00  158.00   1.0000  110.0000
omega____ theta____ kappa____ phi______ frames
    -       98.8342   73.0000  131.3590 87

#__ type_ start__ end____ width___ exp.time_
 64 omega   70.00   97.00   1.0000  110.0000
omega____ theta____ kappa____ phi______ frames
    -       98.8342   74.0000    8.6196 27

#__ type_ start__ end____ width___ exp.time_
 65 omega   75.00  101.00   1.0000  110.0000
omega____ theta____ kappa____ phi______ frames
    -       98.8342   45.0000   -7.7123 26

#__ type_ start__ end____ width___ exp.time_
 66 omega   76.00  119.00   1.0000  110.0000
omega____ theta____ kappa____ phi______ frames
    -       98.8342   46.0000  -44.1426 43

#__ type_ start__ end____ width___ exp.time_
 67 omega   71.00  158.00   1.0000  110.0000
omega____ theta____ kappa____ phi______ frames
    -       98.8342   73.0000   77.9255 87
;

_diffrn_reflns_limit_h_max        22
_diffrn_reflns_limit_h_min        -22
_diffrn_reflns_limit_k_max        12
_diffrn_reflns_limit_k_min        -11
_diffrn_reflns_limit_l_max        45
_diffrn_reflns_limit_l_min        -45
_diffrn_reflns_theta_min          2.31
_diffrn_reflns_theta_max          65.98
_computing_data_collection
;
CrysAlisPro, Agilent Technologies,
Version 1.171.36.32 (release 02-08-2013 CrysAlis171 .NET)
(compiled Aug  2 2013,16:46:58)
;
_computing_cell_refinement
;
CrysAlisPro, Agilent Technologies,
Version 1.171.36.32 (release 02-08-2013 CrysAlis171 .NET)
(compiled Aug  2 2013,16:46:58)
;
_computing_data_reduction
;
CrysAlisPro, Agilent Technologies,
Version 1.171.36.32 (release 02-08-2013 CrysAlis171 .NET)
(compiled Aug  2 2013,16:46:58)
;
_computing_structure_solution     'ShelXS (Sheldrick, 2008)'
_computing_structure_refinement      'MoPro (J. Appl. Cryst. 2005, 38, 38-54)'
_computing_molecular_graphics        ? 
_computing_publication_material      ? 

_reflns_limit_h_min                -22
_reflns_limit_h_max                22
_reflns_limit_k_min                0
_reflns_limit_k_max                12
_reflns_limit_l_min                0
_reflns_limit_l_max                45
_reflns_d_resolution_high          0.39
_reflns_d_resolution_low           8.83

_diffrn_reflns_number               101278
_diffrn_reflns_av_R_equivalents     0.0358
#SUM(H) SQRT[N/(N - 1)]*SUM(I) ABS(YI - YMEAN)/SUM(H) SUM(I) ABS(YI)
_diffrn_reflns_av_sigmaI/netI        0.0579
#mean sig(I)/I

_diffrn_measured_fraction_theta_max  0.996
_diffrn_reflns_theta_full            65.980
_diffrn_measured_fraction_theta_full 0.996
_reflns_number_total                 13139
_reflns_threshold_expression         >2.0sigma(I) 
_reflns_number_observed              11241
_reflns_number_gt                    11241
_iucr_refine_instructions_details  
; 
! MoPro v16 09/09/2017 16:22:21 D:\measurments\ChargeDensity\2014_01_31_PK_ADIN
#INE_N\exp_176\struct\sortav_p2_n\ref_lsdb_sig2_f_oct_2015\new_ref_10_08_2017\ref_exp_cl-\mopro_ls
! reflections hkl file : D:\measurments\ChargeDensity\2014_01_31_PK_ADININE_N\e
#xp_176\struct\sortav_p2_n\ref_lsdb_sig2_f_oct_2015\new_ref_10_08_2017\ref_exp_cl-\sortav_f.hkl refin. vs. F^1
! atomic table file : C:\Program Files (x86)\MoProSuite\LibMoPro\mopro.tab
! wave functions file : C:\Program Files (x86)\MoProSuite\LibMoPro\WAVEF_Su_Cop
#pens_relativistic
! Constraints file : D:\measurments\ChargeDensity\2014_01_31_PK_ADININE_N\exp_1
#76\struct\sortav_p2_n\ref_lsdb_sig2_f_oct_2015\new_ref_10_08_2017\ref_exp_cl-\CONSTRAIN
! Restraints file : D:\measurments\ChargeDensity\2014_01_31_PK_ADININE_N\exp_17
#6\struct\sortav_p2_n\ref_lsdb_sig2_f_oct_2015\new_ref_10_08_2017\ref_exp_cl-\RESTRAIN.txt
! RF factor = 2.174 % RI factor = 2.081%
! wR2F factor = 2.831 % wR2I factor = 5.028%
! g.o.f.(F**1) = 1.357 Nvar= 337 Nref= 11241 Nfree= 0 0.06<sinT/l< 1.29

! P00 Dip Qua Oct Hex l=5 l=6
! Cl- nl = 4 4 4 6 8 8 8
! Cl- zeta= 4.259 4.259 4.259 4.259 4.259 4.259 4.259
! O nl = 2 2 2 3 4 4 4
! O zeta= 4.466 4.466 4.466 4.466 4.466 4.466 4.466
! N nl = 2 2 2 3 4 4 4
! N zeta= 3.839 3.839 3.839 3.839 3.839 3.839 3.839
! C nl = 2 2 2 3 4 4 4
! C zeta= 3.176 3.176 3.176 3.176 3.176 3.176 3.176
! H nl = 1 1 2 2 2 2 2
! H zeta= 2.000 2.000 2.000 2.000 2.000 2.000 2.000

WSIG 1.00000 ! weighting scheme
 ! SPACE GROUP P ?

CELL 8.6936 4.8189 17.6971 90.0000 93.5262 90.0000 0.71073
ZERR 0.0000 0.0000 0.0000 0.0000 0.0000 0.0000

SYMM 2 P CENTRO
 X , Y, Z
 1/2-X , +Y, 1/2-Z

SCALE 1 10.188263

FMULT 1.00000

UOVER 0.00000 0.00000 0.00000 0.00000 0.00000 0.00000 ANI

SOLVT 0.00000 50.00000

EXTIN 0.00000 GAUSSIAN ISOT TYP1 ! G*10^4


DUMMY 4
DUMY 0.25000 0.86174 0.75000 D1 0 ! atom # 20
DUMY 0.21384 0.37818 0.42318 D2 0 ! atom # 21
DUMY 0.28226 0.57472 0.52386 D3 0 ! atom # 22
DUMY 0.31901 0.86174 0.74740 D4 0 ! atom # 23

KAPPA 16
 1.042947 1. ! # 1 1 MOL CL1 1X Cl-
 0.990481 0.995186 ! # 2 1 MOL O1 1X O
 0.992257 0.979418 ! # 3 1 MOL N7 1X N
 0.996324 0.867851 ! # 4 1 MOL N1 1X N
 1.000690 0.862273 ! # 5 1 MOL C5 1X C
 1.002502 0.986466 ! # 6 1 MOL N3 1X N
 1.004755 0.940596 ! # 7 1 MOL C4 1X C
 0.998257 0.907774 ! # 8 1 MOL C6 1X C
 1.000049 0.917695 ! # 9 1 MOL N9 1X N
 1.000232 0.759544 ! # 10 1 MOL N10 1X N
 1.009323 0.885702 ! # 11 1 MOL C2 1X C
 1.008590 0.865137 ! # 12 1 MOL C8 1X C
 1.110000 1.158000 ! # 13 1 MOL H2 2X H
 1.166000 1.383000 ! # 14 1 MOL H9 2X H
 1.155000 1.368000 ! # 15 1 MOL H10A 2X H
 1.163000 1.517000 ! # 16 1 MOL H1A 1X H


ATOMS 19

ATOM 1 CL1 MOL 1 0.493124 0.818437 0.274354 1.0000 1 Cl-
 XY H9 N9 HEX K1 V0 M0 Q0
UANI 0.014632 0.016013 0.009058 -.002779 0.003707 0.001535
 7.83197 0. -.069 -.031 0.019 0.044 0.013 -.027 -.009 -.101
 -.003 0.013 -.020 -.014 0.023 -.013 0.006
 0.010 -.011 0.006 0.047 -.021 -.012 0.004 -.021 -.010

ATOM 2 O1 MOL 1 0.250000 0.758326 0.750000 0.5000 1 O
 ZY D1 H1A HEX K2 V0 M0 Q0
UANI 0.013300 0.012469 0.010427 0. 0.001894 0.
 6.19858 0. 0. 0. -.110 -.001 0. 0. 0.059 0.
 -.025 0. 0. -.030 0. 0. 0.
 0.022 0. 0. -.048 0. 0. 0. 0.011 0.

ATOM 3 N7 MOL 1 0.122009 0.199466 0.433142 1.0000 1 N
 XY D2 C8 HEX K3 V0 M0 Q0
UANI 0.011167 0.009991 0.007833 -.003018 0.001394 -.000622
 5.06987 0. -.123 0.009 0. -.104 0. 0. 0.067 0.015
 0. -.061 -.004 0. 0. -.097 -.028
 -.006 0. 0. 0.030 0.012 0. 0. -.031 0.006

ATOM 4 N1 MOL 1 0.273907 0.599667 0.597488 1.0000 1 N
 XY D3 C6 HEX K4 V0 M0 Q0
UANI 0.011484 0.009622 0.007499 -.001319 0.000640 -.000925
 5.03818 0. -.039 0.027 0. -.054 0. 0. -.018 0.002
 0. 0.029 -.023 0. 0. -.225 0.079
 0.046 0. 0. 0.018 0.001 0. 0. 0.011 0.033

ATOM 5 C5 MOL 1 0.192982 0.375464 0.485889 1.0000 1 C
 XY C4 C6 HEX K5 V0 M0 Q0
UANI 0.009388 0.008550 0.006768 -.001517 0.001237 -.000042
 4.14171 0. 0.063 -.027 0. -.162 0. 0. 0.019 -.001
 0. -.015 0.035 0. 0. 0.331 -.035
 0.024 0. 0. -.020 0. 0. 0. 0.024 -.003

ATOM 6 N3 MOL 1 0.382856 0.753733 0.485314 1.0000 1 N
 XY D3 C2 HEX K6 V0 M0 Q0
UANI 0.011070 0.010197 0.009399 -.003253 0.001134 -.000264
 5.04468 0. -.099 0.054 0. -.112 0. 0. 0.075 -.020
 0. -.020 0.006 0. 0. -.117 0.010
 -.006 0. 0. -.031 0.009 0. 0. -.030 -.025

ATOM 7 C4 MOL 1 0.292663 0.555101 0.451440 1.0000 1 C
 XY C5 N3 HEX K7 V0 M0 Q0
UANI 0.009540 0.009317 0.007469 -.002058 0.001288 0.000016
 4.06333 0. 0.020 0.065 0. -.229 0. 0. 0.034 -.039
 0. 0.042 0.020 0. 0. 0.301 -.105
 0.042 0. 0. -.028 -.029 0. 0. -.022 -.076

ATOM 8 C6 MOL 1 0.182662 0.397330 0.564757 1.0000 1 C
 XY D3 N1 HEX K8 V0 M0 Q0
UANI 0.009887 0.008248 0.006840 -.000542 0.001182 0.000148
 4.04029 0. -.039 -.065 0. -.263 0. 0. 0.071 -.029
 0. -.015 0.015 0. 0. -.344 -.050
 0.041 0. 0. 0.040 -.015 0. 0. -.056 0.017

ATOM 9 N9 MOL 1 0.282280 0.487205 0.376700 1.0000 1 N
 XY D2 C4 HEX K9 V0 M0 Q0
UANI 0.013044 0.013377 0.007394 -.004467 0.002617 -.000172
 4.98643 0. 0.010 0.014 0. -.035 0. 0. 0.042 -.018
 0. 0.029 -.004 0. 0. -.228 -.005
 -.007 0. 0. 0.011 -.011 0. 0. -.037 0.007

ATOM 10 N10 MOL 1 0.095443 0.241132 0.605898 1.0000 1 N
 ZX C6 H10B HEX K10 V0 M0 Q0
UANI 0.014103 0.011391 0.007792 -.002807 0.002795 0.000574
 5.05877 0. 0. 0. -.062 -.036 0. 0. 0.047 0.
 0.194 0. 0. -.180 0. 0. 0.
 -.029 0. 0. 0.034 0. 0. 0. -.003 0.

ATOM 11 C2 MOL 1 0.368428 0.766629 0.558240 1.0000 1 C
 XY D3 N3 HEX K11 V0 M0 Q0
UANI 0.011094 0.009521 0.009453 -.001982 0.000280 -.001070
 3.97802 0. -.053 0.050 0. -.269 0. 0. 0.085 0.016
 0. 0.013 0.041 0. 0. -.362 0.031
 0.046 0. 0. -.068 0.050 0. 0. 0.039 0.008

ATOM 12 C8 MOL 1 0.179313 0.273744 0.368659 1.0000 1 C
 XY D2 N7 HEX K12 V0 M0 Q0
UANI 0.013541 0.013057 0.007446 -.003991 0.001789 -.001312
 3.91674 0. 0.128 0.069 0. -.252 0. 0. -.008 0.017
 0. -.039 0.062 0. 0. -.393 0.022
 0.094 0. 0. -.027 0.004 0. 0. -.084 0.012

ATOM 13 H2 MOL 1 0.432788 0.910906 0.594903 1.0000 1 H
 ZY C2 N3 QUA K13 V0 M0 Q0
UANI 0.028478 0.024774 0.019841 -.010062 -.000965 -.004923
 0.85424 0. 0. 0. 0.153 0.050 0. 0. 0. 0.

ATOM 14 H8 MOL 1 0.149290 0.181139 0.313944 1.0000 1 H
 ZY C8 N7 QUA K13 V0 M0 Q0
UANI 0.033421 0.030873 0.015076 -.008889 0.001140 -.006427
 0.93093 0. 0. 0. 0.232 0.110 0. 0. 0. 0.

ATOM 15 H9 MOL 1 0.341424 0.578659 0.336149 1.0000 1 H
 ZY N9 C4 QUA K14 V0 M0 Q0
UANI 0.029003 0.028736 0.016523 -.009539 0.006684 0.001137
 0.77856 0. 0. 0. 0.121 0.107 0. 0. 0. 0.

ATOM 16 H10A MOL 1 0.027207 0.098031 0.579043 1.0000 1 H
 ZY N10 C6 QUA K15 V0 M0 Q0
UANI 0.026970 0.023013 0.021434 -.009606 0.001857 -.003213
 0.81602 0. 0. 0. 0.134 0.095 0. 0. 0. 0.

ATOM 17 H1A MOL 1 0.163298 0.883438 0.751743 1.0000 1 H
 ZY O1 H1A_SYM55602 QUA K16 V0 M0 Q0
UANI 0.025403 0.023788 0.023227 0.006108 0.002327 -.000754
 0.86313 0. 0. 0. 0.145 0.089 0. 0. 0. 0.

ATOM 18 H10B MOL 1 0.091145 0.273930 0.662028 1.0000 1 H
 ZY N10 C6 QUA K15 V0 M0 Q0
UANI 0.029832 0.026515 0.013730 -.004250 0.004388 -.001090
 0.71147 0. 0. 0. 0.115 0.062 0. 0. 0. 0.

ATOM 19 H1 MOL 1 0.267174 0.625184 0.653794 1.0000 1 H
 ZY N1 C6 QUA K14 V0 M0 Q0
UANI 0.030360 0.026441 0.012897 -.006348 0.003431 -.001889
 0.77690 0. 0. 0. 0.093 0.085 0. 0. 0. 0.

ANHAR 1 3 ! number_of_anharmonic_atoms max_order
 1 ! CL1 1 ! atom_number
-2.56E-06-1.44E-04-1.06E-06 1.29E-04-5.28E-04-2.13E-05-4.04E-05-6.15E-05
-5.73E-05-2.54E-04


STOP
; 
_refine_special_details              
;
 Refinement of F^1^ against reflections.
 The threshold expression of F^2^ > 2sigma(F^2^) is
 used for calculating R-factors(gt) and is not
 relevant to the choice of reflections for refinement.
 R-factors based on F^2^ are statistically about twice
 as large as those based on F, and R-factors based on
 ALL data will be even larger.
;
_refine_ls_structure_factor_coef     F  
_refine_ls_matrix_type                full
_refine_ls_weighting_scheme          sigma
_refine_ls_weighting_details         ?
_atom_sites_solution_primary      direct 
_atom_sites_solution_secondary    difmap 
_atom_sites_solution_hydrogens    difmap 
_refine_ls_hydrogen_treatment    refxyz
# refall refxyz hetero heteroxyz constr 

_refine_ls_extinction_method        'none'              
_refine_ls_abs_structure_Flack   ? 
_refine_ls_abs_structure_Rogers  ?                   
###  Notice MoPro refines Rogers parameter (Eta f" multiplier)

_refine_ls_number_reflns             11241
_refine_ls_number_parameters           358
_refine_ls_number_restraints             7
# R-factors: R(F)  &  wR2(I) 
## R_factor_all computed for  I/sigmaI >   2.00
_refine_ls_R_factor_gt               0.0217
_refine_ls_wR_factor_ref             0.0283
_refine_ls_wR_factor_gt              0.0283
_refine_ls_goodness_of_fit_ref       1.210
_refine_ls_restrained_S_all          0.000
_refine_ls_shift/su_max             -0.003
_refine_ls_shift/su_mean             0.000

_refine_diff_density_max                0.29
_refine_diff_density_min                -0.24
_refine_diff_density_rms                ?

loop_
_atom_site_type_symbol      
_atom_site_label            
_atom_site_fract_x          
_atom_site_fract_y          
_atom_site_fract_z          
_atom_site_U_iso_or_equiv   
_atom_site_adp_type         
_atom_site_occupancy        
_atom_site_calc_flag        
_atom_site_refinement_flags_posn  
_atom_site_refinement_flags_adp  
_atom_site_disorder_assembly
_atom_site_disorder_group   
Cl CL1 0.493124(7) 0.818437(16) 0.274354(3) 0.013112(12) Uani 1 d . . . .
O  O1  0.25000  0.75833(8)  0.75000  0.01202(5) Uani   1  d    . .  . .
N  N7  0.12201(2)  0.19947(4)  0.433142(10)  0.00963(3) Uani 1  d    . .  . .
N  N1  0.27391(2)  0.59967(4)  0.597488(10)  0.00953(3) Uani 1  d    . .  . .
C  C5  0.19298(2)  0.37546(4)  0.485889(10)  0.00821(3) Uani 1  d    . .  . .
N  N3  0.38286(2)  0.75373(5)  0.485314(11)  0.01020(3) Uani 1  d    . .  . .
C  C4  0.29266(2)  0.55510(5)  0.451440(10)  0.00874(3) Uani 1  d    . .  . .
C  C6  0.18266(2)  0.39733(4)  0.564757(10)  0.00830(3) Uani 1  d    . .  . .
N  N9  0.28228(2)  0.48721(5)  0.376700(10)  0.01119(3) Uani 1  d    . .  . .
N  N10  0.09544(2)  0.24113(5)  0.605898(10)  0.01101(3) Uani 1  d    . .  . .
C  C2  0.36843(2)  0.76663(5)  0.558240(12)  0.01004(3) Uani 1  d    . .  . .
C  C8  0.17931(3)  0.27374(5)  0.368659(11)  0.01130(4) Uani 1  d    . .  . .
H  H2  0.4328(12)  0.9109(18)  0.5949(7)  0.02447 Uani 1  d    D U  . .
H  H8  0.1493(14)  0.181(2)  0.3139(4)  0.02647 Uani 1  d    D U  . .
H  H9  0.3414(10)  0.579(2)  0.3361(5)  0.02454 Uani 1  d    D U  . .
H  H10A  0.0272(10)  0.0980(16)  0.5790(7)  0.02379 Uani 1  d    D U  . .
H  H1A  0.1633(8)  0.8834(17)  0.7517(5)  0.02411 Uani 1  d    D U  . .
H  H10B  0.0911(16)  0.274(3)  0.6620(2)  0.02323 Uani 1  d    D U  . .
H  H1  0.2672(14)  0.625(3)  0.65379(18)  0.02315 Uani 1  d    D U  . .

loop_ 
_atom_site_aniso_label 
_atom_site_aniso_U_11 
_atom_site_aniso_U_22 
_atom_site_aniso_U_33 
_atom_site_aniso_U_12 
_atom_site_aniso_U_13 
_atom_site_aniso_U_23 
CL1 0.01463(2) 0.01601(2) 0.009058(16) -0.002779(15) 0.003707(12) 0.001535(13)
O1  0.01330(8)  0.01247(10)  0.01043(7) 0.  0.00189(5) 0.
N7  0.01117(5)  0.00999(5)  0.00783(4) -0.00302(4)  0.00139(3) -0.00062(4)
N1  0.01148(5)  0.00962(5)  0.00750(4) -0.00132(4)  0.00064(3) -0.00093(3)
C5  0.00939(5)  0.00855(5)  0.00677(4) -0.00152(4)  0.00124(3) -0.00004(4)
N3  0.01107(5)  0.01020(6)  0.00940(5) -0.00325(4)  0.00113(4) -0.00026(4)
C4  0.00954(5)  0.00932(6)  0.00747(4) -0.00206(4)  0.00129(4)  0.00002(4)
C6  0.00989(5)  0.00825(5)  0.00684(4) -0.00054(4)  0.00118(3)  0.00015(4)
N9  0.01304(5)  0.01338(6)  0.00739(4) -0.00447(5)  0.00262(4) -0.00017(4)
N10  0.01410(5)  0.01139(6)  0.00779(4) -0.00281(4)  0.00279(4)  0.00057(4)
C2  0.01109(5)  0.00952(6)  0.00945(5) -0.00198(4)  0.00028(4) -0.00107(4)
C8  0.01354(6)  0.01306(7)  0.00745(5) -0.00399(5)  0.00179(4) -0.00131(4)
H2  0.02848  0.02477  0.01984 -0.01006 -0.00097 -0.00492
H8  0.03342  0.03087  0.01508 -0.00889  0.00114 -0.00643
H9  0.02900  0.02874  0.01652 -0.00954  0.00668  0.00114
H10A  0.02697  0.02301  0.02143 -0.00961  0.00186 -0.00321
H1A  0.02540  0.02379  0.02323  0.00611  0.00233 -0.00075
H10B  0.02983  0.02651  0.01373 -0.00425  0.00439 -0.00109
H1  0.03036  0.02644  0.01290 -0.00635  0.00343 -0.00189

_geom_special_details                
;                                    
;                                    

loop_
_geom_bond_atom_site_label_1         
_geom_bond_atom_site_label_2         
_geom_bond_distance                  
_geom_bond_site_symmetry_2           
_geom_bond_publ_flag                 
O1     H1A    0.967(3)  .         ? 
N7     C8     1.3223(3)  .         ? 
N7     C5     1.3786(3)  .         ? 
N1     C6     1.3634(3)  .         ? 
N1     C2     1.3694(3)  .         ? 
N1     H1     1.009(3)  .         ? 
C5     C4     1.3918(3)  .         ? 
C5     C6     1.4081(3)  .         ? 
N3     C4     1.3537(3)  .         ? 
N3     C2     1.3058(3)  .         ? 
C4     N9     1.3601(3)  .         ? 
C6     N10    1.3189(3)  .         ? 
N9     C8     1.3653(3)  .         ? 
N9     H9     1.009(3)  .         ? 
N10    H10B   1.009(3)  .         ? 
N10    H10A   1.009(3)  .         ? 
C2     H2     1.083(3)  .         ? 
C8     H8     1.083(3)  .         ? 

loop_
_geom_angle_atom_site_label_1        
_geom_angle_atom_site_label_2        
_geom_angle_atom_site_label_3        
_geom_angle                          
_geom_angle_site_symmetry_1          
_geom_angle_site_symmetry_2          
_geom_angle_site_symmetry_3          
_geom_angle_publ_flag                
C8    N7    C5      103.954(16)   .      .  .       ? 
C6    N1    C2      123.799(17)   .      .  .       ? 
C6    N1    H1         116.0(8)   .      .  .       ? 
C2    N1    H1         120.1(7)   .      .  .       ? 
N7    C5    C4      110.539(16)   .      .  .       ? 
N7    C5    C6      131.612(15)   .      .  .       ? 
C4    C5    C6      117.841(15)   .      .  .       ? 
C4    N3    C2      112.525(17)   .      .  .       ? 
N9    C4    N3      127.064(17)   .      .  .       ? 
N9    C4    C5      105.693(16)   .      .  .       ? 
N3    C4    C5      127.237(17)   .      .  .       ? 
N1    C6    N10     120.851(17)   .      .  .       ? 
N1    C6    C5      113.814(16)   .      .  .       ? 
N10   C6    C5      125.334(15)   .      .  .       ? 
C4    N9    C8      106.647(17)   .      .  .       ? 
C4    N9    H9         125.5(6)   .      .  .       ? 
C8    N9    H9         127.9(6)   .      .  .       ? 
C6    N10   H10B       120.8(8)   .      .  .       ? 
C6    N10   H10A       118.1(7)   .      .  .       ? 
H10B  N10   H10A        121.(1)   .      .  .       ? 
N1    C2    N3      124.782(17)   .      .  .       ? 
N1    C2    H2         112.2(7)   .      .  .       ? 
N3    C2    H2         123.0(7)   .      .  .       ? 
N9    C8    N7      113.166(18)   .      .  .       ? 
N9    C8    H8         121.6(7)   .      .  .       ? 
N7    C8    H8         125.2(6)   .      .  .       ? 

loop_
_geom_torsion_atom_site_label_1      
_geom_torsion_atom_site_label_2      
_geom_torsion_atom_site_label_3      
_geom_torsion_atom_site_label_4      
_geom_torsion_site_symmetry_1        
_geom_torsion_site_symmetry_2        
_geom_torsion_site_symmetry_3        
_geom_torsion_site_symmetry_4        
_geom_torsion                        
_geom_torsion_publ_flag              
N7    C8    N9    C4     . . . .  0.19(3) ?
N7    C8    N9    H9     . . . .  180.(1) ?
N7    C5    C4    N9     . . . .  -0.06(3) ?
N7    C5    C4    N3     . . . . -179.26(3) ?
N7    C5    C6    N1     . . . .  179.32(3) ?
N7    C5    C6    N10    . . . .  -0.33(2) ?
N1    C6    N10   H10B   . . . .  3.(2) ?
N1    C6    N10   H10A   . . . .  178.1(3) ?
N1    C6    C5    C4     . . . .  0.50(3) ?
N1    C2    N3    C4     . . . .  0.23(3) ?
C5    N7    C8    N9     . . . .  -0.22(3) ?
C5    N7    C8    H8     . . . .  -180.(1) ?
C5    C4    N9    C8     . . . .  -0.07(3) ?
C5    C4    N9    H9     . . . .  -179.(1) ?
C5    C4    N3    C2     . . . .  -0.18(3) ?
C5    C6    N1    C2     . . . .  -0.48(3) ?
C5    C6    N1    H1     . . . .  178.3(3) ?
C5    C6    N10   H10B   . . . . -177.7(5) ?
C5    C6    N10   H10A   . . . .  -2.(1) ?
N3    C4    N9    C8     . . . .  179.13(3) ?
N3    C4    N9    H9     . . . .  0.(1) ?
N3    C4    C5    C6     . . . .  -0.19(3) ?
N3    C2    N1    C6     . . . .  0.11(3) ?
N3    C2    N1    H1     . . . . -178.6(6) ?
C4    N9    C8    H8     . . . .  180.(1) ?
C4    N3    C2    H2     . . . .  179.(1) ?
C4    C5    N7    C8     . . . .  0.17(3) ?
C4    C5    C6    N10    . . . . -179.16(3) ?
C6    N1    C2    H2     . . . .  -179.(1) ?
C6    C5    N7    C8     . . . . -178.73(3) ?
C6    C5    C4    N9     . . . .  179.01(3) ?
N9    C4    N3    C2     . . . . -179.22(4) ?
N10   C6    N1    C2     . . . .  179.19(3) ?
N10   C6    N1    H1     . . . .  -2.(2) ?
H2    C2    N1    H1     . . . .  2.(2) ?
H8    C8    N9    H9     . . . .  -1.(2) ?

loop_
_geom_hbond_atom_site_label_D        
_geom_hbond_atom_site_label_H        
_geom_hbond_atom_site_label_A        
_geom_hbond_distance_DH              
_geom_hbond_distance_HA              
_geom_hbond_distance_DA              
_geom_hbond_angle_DHA                
_geom_hbond_site_symmetry_A          
### Notice sigmas on distances involving HYDROGEN atoms 
### is generally not recommended.
### this may cause reading errors in checkcif
N10   H10B  CL1   1.009(3) 2.255(8) 3.17604(18)  151.2(7)   4_465   
O1    H1A   CL1   0.967(3) 2.118(3) 3.0742(3)  169.63(18)  4_475   
N9    H9    CL1   1.009(3) 2.109(4) 3.0978(2)  165.9(3)   1       
N1    H1    O1    1.009(3) 1.834(4) 2.8251(2)  166.4(4)   1       
N10   H10A  N7    1.009(3) 1.937(6) 2.8980(3)  158.2(5)   3_556   
N10   H10A  C8    1.009(3) 2.738(10) 3.4924(3)  131.8(6)   3_556   
N1    H1    O1    1.009(3) 1.834(4) 2.8251(2)  166.4(4)   2_556   

data_GDC
_database_code_depnum_ccdc_archive 'CCDC 1539173'

_chemical_name_systematic         'guaninium dichloride'
_chemical_formula_moiety          '0.5(C5 H7 N5 O), Cl'
_chemical_formula_sum             'C2.5 H3.5 Cl N2.5 O0.5'
_chemical_formula_weight          112.25

loop_
_atom_type_symbol                      
_atom_type_description                 
_atom_type_scat_dispersion_real        
_atom_type_scat_dispersion_imag        
_atom_type_scat_source                 
 'C' 'C'    0.0033   0.0016
'Su & Coppens. Acta. Cryst. (1997) A53, 749-762. '                    
 'H' 'H'    0.0000   0.0000
'Su & Coppens. Acta. Cryst. (1997) A53, 749-762. '                    
 'N' 'N'    0.0061   0.0033
'Su & Coppens. Acta. Cryst. (1997) A53, 749-762. '                    
 'O' 'O'    0.0106   0.0060
'Su & Coppens. Acta. Cryst. (1997) A53, 749-762. '                    
 'Cl' 'Cl'    0.1484   0.1585
'Su & Coppens. Acta. Cryst. (1997) A53, 749-762. '

_space_group_crystal_system       'orthorhombic'
_space_group_IT_number            62
_space_group_name_H-M_alt         'P n m a'
_space_group_name_Hall            '-P 2ac 2n'
loop_
_symmetry_equiv_pos_as_xyz           
'x, y, z'
'-x+1/2, -y, z+1/2'
'-x, y+1/2, -z'
'x+1/2, -y+1/2, -z+1/2'
'-x, -y, -z'
'x+1/2, y, -z+1/2'
'x, -y+1/2, z'
'-x+1/2, y+1/2, z+1/2'

_symmetry_Int_Tables_number       62
_cell_length_a                    13.5939(5)
_cell_length_b                    6.4841(2)
_cell_length_c                    9.8600(4)
_cell_angle_alpha                 90
_cell_angle_beta                  90
_cell_angle_gamma                 90
_cell_volume                      869.10(5)
_cell_formula_units_Z             8
_cell_measurement_reflns_used     1075
_cell_measurement_temperature     100
_cell_measurement_theta_max       41.1062
_cell_measurement_theta_min       2.5815
_exptl_crystal_description           'block' 
_exptl_crystal_colour                'opaque colorless' 
_exptl_crystal_size_max           0.160
_exptl_crystal_size_mid           0.158
_exptl_crystal_size_min           0.055
_exptl_crystal_density_diffrn     1.7122
_exptl_crystal_F_000              456.0 
_exptl_absorpt_coefficient_mu      0.716
_exptl_absorpt_correction_T_max   0.907
_exptl_absorpt_correction_T_min   0.863
_exptl_absorpt_correction_type    multi-scan
_exptl_absorpt_process_details
;
 R.H. Blessing, Acta Cryst. (1995), A51, 33-38
;


_diffrn_ambient_temperature       100
_diffrn_ambient_environment 'N~2~'
_diffrn_radiation_wavelength      0.71073
_diffrn_radiation_type            'Mo K\a'
_diffrn_radiation_source 'Enhance (Mo) X-ray Source'
_diffrn_radiation_probe 'x-ray'
_diffrn_radiation_monochromator 'mirror'
_diffrn_measurement_device 'four-circle diffractometer'
_diffrn_measurement_device_type   'Bruker APEX II ULTRA'
_diffrn_measurement_method       '\f and \w scans'
_diffrn_detector 'CCD plate'
_diffrn_detector_type 'APEX II'
_diffrn_detector_area_resol_mean ?
_diffrn_orient_matrix_UB_11      -0.0394875000
_diffrn_orient_matrix_UB_12      -0.0463023000
_diffrn_orient_matrix_UB_13      -0.0121293000
_diffrn_orient_matrix_UB_21      -0.0041713000
_diffrn_orient_matrix_UB_22       0.0185261000
_diffrn_orient_matrix_UB_23      -0.1052764000
_diffrn_orient_matrix_UB_31       0.0337945000
_diffrn_orient_matrix_UB_32      -0.0519156000
_diffrn_orient_matrix_UB_33      -0.0270700000
_diffrn_measurement_details
;
#__ type_ start__ end____ width___ exp.time_
  1 phi   -350.17    9.33   0.5000   59.9780
omega____ theta____ kappa____ phi______ frames
 -49.0876  -72.2100  -30.1706     -     719

#__ type_ start__ end____ width___ exp.time_
  2 omega -107.31   11.19   0.5000   59.9980
omega____ theta____ kappa____ phi______ frames
    -      -72.2100   86.2017  -67.0280 237

#__ type_ start__ end____ width___ exp.time_
  3 omega -107.31   11.19   0.5000   59.9980
omega____ theta____ kappa____ phi______ frames
    -      -72.2100   86.2017  112.9717 237

#__ type_ start__ end____ width___ exp.time_
  4 phi     -9.83  349.67   0.5000   59.9970
omega____ theta____ kappa____ phi______ frames
  12.8045  -72.2100   30.1706     -     719

#__ type_ start__ end____ width___ exp.time_
  5 phi   -332.86   26.64   0.5000   60.0120
omega____ theta____ kappa____ phi______ frames
 -39.4784  -72.2100  -77.1464     -     719

#__ type_ start__ end____ width___ exp.time_
  6 omega  -30.41   84.09   0.5000   20.0000
omega____ theta____ kappa____ phi______ frames
    -        0.0790   73.7598 -115.7463 229

#__ type_ start__ end____ width___ exp.time_
  7 omega    7.79   77.29   0.5000   20.0000
omega____ theta____ kappa____ phi______ frames
    -       27.6250 -114.9409  133.0056 139

#__ type_ start__ end____ width___ exp.time_
  8 omega -107.31   11.19   0.5000   59.9980
omega____ theta____ kappa____ phi______ frames
    -      -72.2100   86.2017 -139.0288 237

#__ type_ start__ end____ width___ exp.time_
  9 omega -107.31   11.19   0.5000   59.9980
omega____ theta____ kappa____ phi______ frames
    -      -72.2100   86.2017   40.9717 237

#__ type_ start__ end____ width___ exp.time_
 10 omega  232.79  348.79   0.5000   40.0000
omega____ theta____ kappa____ phi______ frames
    -      -42.2100  -73.7597 -154.2539 232

#__ type_ start__ end____ width___ exp.time_
 11 omega  232.79  348.79   0.5000   40.0000
omega____ theta____ kappa____ phi______ frames
    -      -42.2100  -73.7597  -64.2541 232

#__ type_ start__ end____ width___ exp.time_
 12 omega  232.79  348.79   0.5000   40.0000
omega____ theta____ kappa____ phi______ frames
    -      -42.2100  -73.7597   25.7466 232

#__ type_ start__ end____ width___ exp.time_
 13 omega -107.31   11.19   0.5000   59.9980
omega____ theta____ kappa____ phi______ frames
    -      -72.2100   86.2017  -31.0291 237

#__ type_ start__ end____ width___ exp.time_
 14 omega -107.31   11.19   0.5000   59.9980
omega____ theta____ kappa____ phi______ frames
    -      -72.2100   86.2017  148.9717 237

#__ type_ start__ end____ width___ exp.time_
 15 omega  232.79  348.79   0.5000   40.0000
omega____ theta____ kappa____ phi______ frames
    -      -42.2100  -73.7597  115.7467 232

#__ type_ start__ end____ width___ exp.time_
 16 omega   25.76   56.76   0.5000   50.0000
omega____ theta____ kappa____ phi______ frames
    -       59.0570   79.0325   -2.1000 62

#__ type_ start__ end____ width___ exp.time_
 17 omega -107.31   11.69   0.5000   59.9980
omega____ theta____ kappa____ phi______ frames
    -      -72.2100   86.2020 -103.0280 238

#__ type_ start__ end____ width___ exp.time_
 18 omega -107.31   11.69   0.5000   59.9980
omega____ theta____ kappa____ phi______ frames
    -      -72.2100   86.2020 -175.0280 238

#__ type_ start__ end____ width___ exp.time_
 19 phi   -332.86   26.64   0.5000   49.9840
omega____ theta____ kappa____ phi______ frames
 -24.4784  -57.2100  -77.1464     -     719

#__ type_ start__ end____ width___ exp.time_
 20 omega -107.31   11.19   0.5000   59.9980
omega____ theta____ kappa____ phi______ frames
    -      -72.2100   86.2017    4.9720 237

#__ type_ start__ end____ width___ exp.time_
 21 omega -107.31   11.19   0.5000   59.9980
omega____ theta____ kappa____ phi______ frames
    -      -72.2100   86.2017   76.9709 237

#__ type_ start__ end____ width___ exp.time_
 22 omega  -97.21   19.29   0.5000   20.0000
omega____ theta____ kappa____ phi______ frames
    -      -12.2100  -73.7597   25.7466 233

#__ type_ start__ end____ width___ exp.time_
 23 omega   29.49  145.99   0.5000   50.0000
omega____ theta____ kappa____ phi______ frames
    -       61.5359   75.4491  106.8141 233

#__ type_ start__ end____ width___ exp.time_
 24 omega   24.17  141.17   0.5000   50.0000
omega____ theta____ kappa____ phi______ frames
    -       56.2399   75.5917 -152.3958 234

#__ type_ start__ end____ width___ exp.time_
 25 omega   25.21  141.71   0.5000   50.0000
omega____ theta____ kappa____ phi______ frames
    -       57.2949   75.6778   30.3042 233

#__ type_ start__ end____ width___ exp.time_
 26 omega   30.41  147.91   0.5000   50.0000
omega____ theta____ kappa____ phi______ frames
    -       63.0230   77.2097  -78.1884 235

#__ type_ start__ end____ width___ exp.time_
 27 omega   29.13  146.63   0.5000   50.0000
omega____ theta____ kappa____ phi______ frames
    -       61.8420   77.7603  -39.4431 235

#__ type_ start__ end____ width___ exp.time_
 28 omega   27.46  143.96   0.5000   50.0000
omega____ theta____ kappa____ phi______ frames
    -       59.0420   74.2152   87.9108 233

#__ type_ start__ end____ width___ exp.time_
 29 omega   28.66  144.16   0.5000   50.0000
omega____ theta____ kappa____ phi______ frames
    -       59.3800   72.1659 -111.6073 231

#__ type_ start__ end____ width___ exp.time_
 30 omega   26.23  142.23   0.5000   50.0000
omega____ theta____ kappa____ phi______ frames
    -       57.9040   74.7616   67.1753 232

#__ type_ start__ end____ width___ exp.time_
 31 phi   -332.86   26.64   0.5000   39.9980
omega____ theta____ kappa____ phi______ frames
  -9.4784  -42.2100  -77.1464     -     719

#__ type_ start__ end____ width___ exp.time_
 32 omega  -30.41   84.09   0.5000   20.0000
omega____ theta____ kappa____ phi______ frames
    -        0.0790   73.7598   64.2537 229

#__ type_ start__ end____ width___ exp.time_
 33 omega   28.53  142.03   0.5000   50.0000
omega____ theta____ kappa____ phi______ frames
    -       57.7459   67.5805  179.8736 227

#__ type_ start__ end____ width___ exp.time_
 34 omega   28.05  143.05   0.5000   50.0000
omega____ theta____ kappa____ phi______ frames
    -       58.0690   69.4456  146.4266 230

#__ type_ start__ end____ width___ exp.time_
 35 omega   29.86  145.36   0.5000   50.0000
omega____ theta____ kappa____ phi______ frames
    -       60.5080   71.7520 -133.3569 231

#__ type_ start__ end____ width___ exp.time_
 36 omega   32.11  148.11   0.5000   50.0000
omega____ theta____ kappa____ phi______ frames
    -       63.2809   73.3342   42.6552 232

#__ type_ start__ end____ width___ exp.time_
 37 omega   29.10  145.10   0.5000   50.0000
omega____ theta____ kappa____ phi______ frames
    -       60.2780   73.3933  104.5231 232

#__ type_ start__ end____ width___ exp.time_
 38 omega   24.27  141.27   0.5000   50.0000
omega____ theta____ kappa____ phi______ frames
    -       56.4359   76.1275   11.3628 234

#__ type_ start__ end____ width___ exp.time_
 39 omega  203.79  318.29   0.5000   59.9980
omega____ theta____ kappa____ phi______ frames
    -      -72.2100  -73.7597   61.7459 229

#__ type_ start__ end____ width___ exp.time_
 40 omega  203.79  318.29   0.5000   59.9980
omega____ theta____ kappa____ phi______ frames
    -      -72.2100  -73.7597  -46.2541 229

#__ type_ start__ end____ width___ exp.time_
 41 omega  203.79  318.29   0.5000   59.9980
omega____ theta____ kappa____ phi______ frames
    -      -72.2100  -73.7597  133.7467 229

#__ type_ start__ end____ width___ exp.time_
 42 omega  203.79  318.29   0.5000   59.9980
omega____ theta____ kappa____ phi______ frames
    -      -72.2100  -73.7597  -10.2539 229

#__ type_ start__ end____ width___ exp.time_
 43 omega  203.79  318.29   0.5000   59.9980
omega____ theta____ kappa____ phi______ frames
    -      -72.2100  -73.7597   25.7466 229

#__ type_ start__ end____ width___ exp.time_
 44 omega  203.79  317.79   0.5000   59.9980
omega____ theta____ kappa____ phi______ frames
    -      -72.2100  -73.7597  169.7461 228
;
_diffrn_reflns_limit_h_max        14
_diffrn_reflns_limit_h_min        -14
_diffrn_reflns_limit_k_max        22
_diffrn_reflns_limit_k_min        -22
_diffrn_reflns_limit_l_max        30
_diffrn_reflns_limit_l_min        -30
_diffrn_reflns_theta_min            2.55
_diffrn_reflns_theta_max           53.95

_computing_data_collection           'APEX2 v2013.10-0 (Bruker AXS)'
_computing_cell_refinement           'APEX2 v2013.10-0 (Bruker AXS)' 
_computing_data_reduction            'SAINT V8.34A (Bruker AXS Inc., 2013)'  
_diffrn_reflns_reduction_process
;
 Scaled and merged with Sortav
 R.H. Blessing, (1987) Cryst. Rev. 1, 3-58
 R.H. Blessing, (1989) J. Appl. Cryst. 22, 396-397
;
_computing_structure_solution        'ShelXS (Sheldrick, 2008)'
_computing_structure_refinement      'MoPro (J. Appl. Cryst. 2005, 38, 38-54)'

_reflns_limit_h_max               30
_reflns_limit_h_min               0
_reflns_limit_k_max               14
_reflns_limit_k_min               0
_reflns_limit_l_max               22
_reflns_limit_l_min               0
_reflns_d_resolution_high          0.440
_reflns_d_resolution_low           7.982

_diffrn_reflns_number                   232874
_diffrn_reflns_av_R_equivalents 0.0586
#SUM(H) SQRT[N/(N - 1)]*SUM(I) ABS(YI - YMEAN)/SUM(H) SUM(I) ABS(YI)
_diffrn_reflns_av_sigmaI/netI        0.0495
#mean sig(I)/I
_diffrn_measured_fraction_theta_max     0.995
_diffrn_reflns_theta_full               53.95
_diffrn_measured_fraction_theta_full    0.995
_reflns_number_total              5605
_reflns_threshold_expression      >2.0sigma(I)
_reflns_number_observed           4538
_reflns_number_gt                 4538
_iucr_refine_instructions_details  
; 
! MoPro v16 09/09/2017 16:51:14 D:\measurments\ChargeDensity\2014_09_05_PK_guan
#ine\data_final\ref_lsdb_sig2_f_05_1_16\sortav_05-07_2017\new_ref_sep_2017\exp_geo_exp_sfac\ref_cl
! reflections hkl file : D:\measurments\ChargeDensity\2014_09_05_PK_guanine\dat
#a_final\ref_lsdb_sig2_f_05_1_16\sortav_05-07_2017\new_ref_sep_2017\exp_geo_exp_sfac\ref_cl-\sortavPnma.hkl refin. vs
! atomic table file : C:\Program Files (x86)\MoProSuite\LibMoPro\mopro.tab
! wave functions file : C:\Program Files (x86)\MoProSuite\LibMoPro\WAVEF_Su_Cop
#pens_relativistic
! Constraints file : D:\measurments\ChargeDensity\2014_09_05_PK_guanine\data_fi
#nal\ref_lsdb_sig2_f_05_1_16\sortav_05-07_2017\new_ref_sep_2017\exp_geo_exp_sfac\ref_cl-\CONSTRAIN.txt
! Restraints file : D:\measurments\ChargeDensity\2014_09_05_PK_guanine\data_fin
#al\ref_lsdb_sig2_f_05_1_16\sortav_05-07_2017\new_ref_sep_2017\exp_geo_exp_sfac\ref_cl-\RESTRAIN.txt
! RF factor = 1.788 % RI factor = 1.841%
! wR2F factor = 1.896 % wR2I factor = 3.580%
! g.o.f.(F**1) = 1.105 Nvar= 313 Nref= 4482 Nfree= 0 0.06<sinT/l< 1.14

! P00 Dip Qua Oct Hex l=5 l=6
! O nl = 2 2 2 3 4 4 4
! O zeta= 4.466 4.466 4.466 4.466 4.466 4.466 4.466
! Cl- nl = 4 4 4 6 8 8 8
! Cl- zeta= 4.259 4.259 4.259 4.259 4.259 4.259 4.259
! N nl = 2 2 2 3 4 4 4
! N zeta= 3.839 3.839 3.839 3.839 3.839 3.839 3.839
! H nl = 1 1 2 2 2 2 2
! H zeta= 2.000 2.000 2.000 2.000 2.000 2.000 2.000
! C nl = 2 2 2 3 4 4 4
! C zeta= 3.176 3.176 3.176 3.176 3.176 3.176 3.176

WSIG 1.00000 ! weighting scheme
 ! SPACE GROUP P ?

CELL 13.5939 6.4841 9.8600 90.0000 90.0000 90.0000 0.71073
ZERR 0.0000 0.0000 0.0000 0.0000 0.0000 0.0000

SYMM 4 P CENTRO
 X , Y, Z
 1/2-X , -Y, 1/2+Z
 -X , 1/2+Y, -Z
 1/2+X , 1/2-Y, 1/2-Z

SCALE 1 1.588231

FMULT 1.00000

UOVER 0.00000 0.00000 0.00000 0.00000 0.00000 0.00000 ANI

SOLVT 0.00000 50.00000

EXTIN 0.00000 GAUSSIAN ISOT TYP1 ! G*10^4


DUMMY 2
DUMY 0.90127 0.75000 0.70838 D1 0 ! atom # 21
DUMY 0.82076 0.75000 0.52552 D2 0 ! atom # 22

KAPPA 13
 1.011546 1.290424 ! # 1 1 MOL O10 1X O
 1.052482 1. ! # 2 1 MOL CL1 2X Cl-
 1.002972 0.941719 ! # 3 1 MOL N7 2X N
 1.166000 1.383000 ! # 4 1 MOL H7 4X H
 1.000106 0.914552 ! # 5 1 MOL N11 1X N
 1.155000 1.368000 ! # 6 1 MOL H11A 2X H
 0.998836 0.971231 ! # 7 1 MOL N3 2X N
 1.004264 0.828189 ! # 8 1 MOL C4 1X C
 1.025796 0.872408 ! # 9 1 MOL C8 1X C
 1.110000 1.158000 ! # 10 1 MOL H8 1X H
 1.004135 0.837708 ! # 11 1 MOL C2 1X C
 1.001938 0.875739 ! # 12 1 MOL C6 1X C
 1.035815 1.315876 ! # 13 1 MOL C5 1X C


ATOMS 20

ATOM 1 O10 MOL 1 0.647936 0.750000 0.654611 0.5000 1 O
 XY C6 N1 HEX K1 V0 M0 Q0
UANI 0.004947 0.044653 0.011789 0. 0.001122 0.
 6.04802 0. -.075 -.019 0. -.116 0. 0. -.065 -.006
 0. 0.052 0.018 0. 0. 0.023 0.003
 -.030 0. 0. 0.024 -.001 0. 0. 0.017 -.025

ATOM 2 CL1 MOL 1 0.536194 0.750000 0.320999 0.5000 1 Cl-
 XY H1 N1 HEX K2 V0 M0 Q0
UANI 0.009514 0.021183 0.016711 0. -.004491 0.
 7.77951 0. 0.027 -.003 0. 0.082 0. 0. 0.033 0.042
 0. 0.020 0.010 0. 0. 0.008 0.
 -.015 0. 0. -.070 0.060 0. 0. 0.022 0.021

ATOM 3 N7 MOL 1 0.848074 0.750000 0.799368 0.5000 1 N
 XY D1 C8 HEX K3 V0 M0 Q0
UANI 0.006181 0.017901 0.009467 0. 0.000222 0.
 5.15829 0. 0. 0. 0. -.057 0. 0. 0.048 -.006
 0. -.004 -.002 0. 0. -.211 0.001
 0.047 0. 0. -.018 -.004 0. 0. 0.015 0.003

ATOM 4 H7 MOL 1 0.798540 0.750000 0.876402 0.5000 1 H
 ZY N7 C8 QUA K4 V0 M0 Q0
UANI 0.015753 0.042020 0.018267 0. 0.002204 0.
 0.76465 0. 0. 0. 0.092 0.098 0. 0. 0. 0.

ATOM 5 CL2 MOL 1 0.674142 0.750000 0.998482 0.5000 1 Cl-
 XY H7 N7 HEX K2 V0 M0 Q0
UANI 0.008917 0.016569 0.009807 0. -.000504 0.
 7.84685 0. 0.036 0.015 0. 0.118 0. 0. 0.001 0.052
 0. -.006 0.001 0. 0. 0.029 -.023
 0.005 0. 0. -.036 0.024 0. 0. 0.040 0.029

ATOM 6 N11 MOL 1 0.817704 0.750000 0.253649 0.5000 1 N
 ZX C2 H11B HEX K5 V0 M0 Q0
UANI 0.009341 0.027532 0.009142 0. -.000301 0.
 5.08485 0. 0. 0. -.034 -.002 0. 0. 0.014 0.
 0.162 0. 0. -.121 0. 0. 0.
 -.026 0. 0. 0.011 0. 0. 0. 0.003 0.

ATOM 7 H11A MOL 1 0.753590 0.750000 0.201096 0.5000 1 H
 ZY N11 C2 QUA K6 V0 M0 Q0
UANI 0.019613 0.042750 0.021587 0. -.005772 0.
 0.76657 0. 0. 0. 0.119 0.086 0. 0. 0. 0.

ATOM 8 H11B MOL 1 0.884265 0.750000 0.207206 0.5000 1 H
 ZY N11 C2 QUA K6 V0 M0 Q0
UANI 0.018953 0.038270 0.022527 0. 0.004202 0.
 0.77013 0. 0. 0. 0.140 0.071 0. 0. 0. 0.

ATOM 9 N3 MOL 1 0.909404 0.750000 0.451962 0.5000 1 N
 XY D2 C2 HEX K7 V0 M0 Q0
UANI 0.005769 0.015990 0.009315 0. 0.000692 0.
 5.04265 0. -.063 -.020 0. 0.003 0. 0. 0.031 -.006
 0. -.010 0.016 0. 0. -.200 0.030
 0.050 0. 0. -.012 -.035 0. 0. 0.047 0.002

ATOM 10 H3 MOL 1 0.969038 0.750000 0.390182 0.5000 1 H
 ZY N3 C2 QUA K4 V0 M0 Q0
UANI 0.015502 0.037130 0.021568 0. 0.004340 0.
 0.72149 0. 0. 0. 0.109 0.102 0. 0. 0. 0.

ATOM 11 N9 MOL 1 0.983758 0.750000 0.680862 0.5000 1 N
 XY D1 C8 HEX K3 V0 M0 Q0
UANI 0.004944 0.016062 0.010859 0. -.000274 0.
 4.98960 0. -.102 0.008 0. -.042 0. 0. 0.049 0.024
 0. 0.035 -.024 0. 0. -.210 -.017
 0.028 0. 0. 0.006 0.009 0. 0. 0.024 0.013

ATOM 12 H9 MOL 1 1.055923 0.750000 0.654430 0.5000 1 H
 ZY N9 C8 QUA K4 V0 M0 Q0
UANI 0.010973 0.035310 0.025937 0. 0.000729 0.
 0.67306 0. 0. 0. 0.079 0.058 0. 0. 0. 0.

ATOM 13 N1 MOL 1 0.736772 0.750000 0.458869 0.5000 1 N
 XY D2 C2 HEX K7 V0 M0 Q0
UANI 0.005735 0.018585 0.009647 0. -.000305 0.
 5.05067 0. -.073 -.082 0. -.009 0. 0. 0.005 -.020
 0. 0.009 0.008 0. 0. -.178 -.046
 0.014 0. 0. -.012 -.007 0. 0. 0.044 0.008

ATOM 14 H1 MOL 1 0.672254 0.750000 0.407251 0.5000 1 H
 ZY N1 C2 QUA K4 V0 M0 Q0
UANI 0.014449 0.043760 0.021261 0. -.005586 0.
 0.73178 0. 0. 0. 0.078 0.032 0. 0. 0. 0.

ATOM 15 C4 MOL 1 0.907603 0.750000 0.590680 0.5000 1 C
 XY C5 N3 HEX K8 V0 M0 Q0
UANI 0.005131 0.013584 0.009661 0. 0.000096 0.
 4.23687 0. 0.233 -.053 0. -.194 0. 0. 0.040 0.005
 0. -.011 0.039 0. 0. 0.429 -.111
 0.070 0. 0. 0.095 0.010 0. 0. 0.093 -.100

ATOM 16 C8 MOL 1 0.945242 0.750000 0.807306 0.5000 1 C
 XY D1 N7 HEX K9 V0 M0 Q0
UANI 0.006593 0.018841 0.010355 0. -.000863 0.
 3.75402 0. 0.043 -.017 0. -.229 0. 0. 0.124 -.037
 0. 0.024 0.026 0. 0. -.412 0.023
 0.026 0. 0. -.050 0.005 0. 0. -.065 0.017

ATOM 17 H8 MOL 1 0.987619 0.750000 0.900321 0.5000 1 H
 ZY C8 N7 QUA K10 V0 M0 Q0
UANI 0.018750 0.041050 0.019820 0. -.007623 0.
 0.85712 0. 0. 0. 0.242 0.140 0. 0. 0. 0.

ATOM 18 C2 MOL 1 0.821169 0.750000 0.386863 0.5000 1 C
 XY D2 N1 HEX K11 V0 M0 Q0
UANI 0.006564 0.015595 0.009357 0. 0.000026 0.
 3.98953 0. -.032 0.004 0. -.295 0. 0. 0.015 0.036
 0. -.066 -.038 0. 0. -.535 -.060
 0.070 0. 0. 0.078 0.001 0. 0. -.101 -.067

ATOM 19 C6 MOL 1 0.728057 0.750000 0.600101 0.5000 1 C
 XY D2 N1 HEX K12 V0 M0 Q0
UANI 0.004647 0.020586 0.010205 0. 0.000214 0.
 4.12574 0. -.070 -.118 0. -.289 0. 0. 0.147 -.125
 0. -.002 0. 0. 0. -.407 -.073
 0.038 0. 0. -.003 0.035 0. 0. -.052 -.010

ATOM 20 C5 MOL 1 0.822254 0.750000 0.664242 0.5000 1 C
 XY C4 C6 HEX K13 V0 M0 Q0
UANI 0.005252 0.016485 0.009188 0. 0.000220 0.
 3.60866 0. 0.020 0.027 0. -.033 0. 0. 0.008 0.017
 0. 0.011 -.001 0. 0. 0.107 -.055
 0.035 0. 0. -.003 0.014 0. 0. 0.017 -.015

ANHAR 0 3 ! number_of_anharmonic_atoms max_order
! 1 ! atom number
! 0.00E+00 0.00E+00 0.00E+00 0.00E+00 0.00E+00 0.00E+00 0.00E+00 0.00E+00
! 0.00E+00 0.00E+00


STOP
; 
_refine_special_details              
;
 Refinement of F^1^ against reflections.
 The threshold expression of F^2^ > 2sigma(F^2^) is
 used for calculating R-factors(gt) and is not
 relevant to the choice of reflections for refinement.
 R-factors based on F^2^ are statistically about twice
 as large as those based on F, and R-factors based on
 ALL data will be even larger.
;
_refine_ls_structure_factor_coef     F  
_refine_ls_matrix_type                full
_refine_ls_weighting_scheme          sigma
_refine_ls_weighting_details         ?
_atom_sites_solution_primary      direct 
_atom_sites_solution_secondary    difmap 
_atom_sites_solution_hydrogens    difmap 
_refine_ls_hydrogen_treatment    refxyz
# refall refxyz hetero heteroxyz constr 

_refine_ls_extinction_method        'none'              
_refine_ls_abs_structure_Flack   ? 
_refine_ls_abs_structure_Rogers  ?                   
###  Notice MoPro refines Rogers parameter (Eta f" multiplier)

_refine_ls_number_reflns              4482
_refine_ls_number_parameters           322
_refine_ls_number_restraints             7
# R-factors: R(F)  &  wR2(I) 
## R_factor_all computed for  I/sigmaI >   2.00
_refine_ls_R_factor_gt               0.0179
_refine_ls_wR_factor_ref             0.0190
_refine_ls_wR_factor_gt              0.0190
_refine_ls_goodness_of_fit_ref       1.050
_refine_ls_restrained_S_all          0.000
_refine_ls_shift/su_max              0.004
_refine_ls_shift/su_mean             0.000

_refine_diff_density_max                0.44
_refine_diff_density_min                -0.32
_refine_diff_density_rms                ?
###  to get diff_density_max min & rms : 
###  run MoPro  : WRIT FOUR   to create FOURier file 
### run VMoPro : FOUR  FastFourierTransform  
### to get a 3D grid (Xplor format) on whole unit-cell
###  To get max min rms statistics
###  run VMoPro: GRID STAT   or 
###  open 3D xplor grid with MoProViewer 

loop_
_atom_site_type_symbol      
_atom_site_label            
_atom_site_fract_x          
_atom_site_fract_y          
_atom_site_fract_z          
_atom_site_U_iso_or_equiv   
_atom_site_adp_type         
_atom_site_occupancy        
_atom_site_calc_flag        
_atom_site_refinement_flags_posn  
_atom_site_refinement_flags_adp  
_atom_site_disorder_assembly
_atom_site_disorder_group   
O O10 0.64794(4) 0.75000 0.65461(7) 0.02046(10) Uani 1 d . . . .
Cl CL1 0.536194(6) 0.75000 0.320999(10) 0.015803(12) Uani 1 d . . . .
N  N7  0.84807(2)  0.75000  0.79937(4)  0.01118(4) Uani   1  d    . .  . .
H  H7  0.7985(5)  0.75000  0.8764(6)  0.02535 Uani   1  d    D U  . .
Cl CL2 0.674142(6) 0.75000 0.998482(8) 0.011765(10) Uani 1 d . . . .
N  N11  0.81770(2)  0.75000  0.25365(4)  0.01534(5) Uani   1  d    . .  . .
H  H11A  0.7536(4)  0.75000  0.2011(8)  0.02798 Uani   1  d    D U  . .
H  H11B  0.8843(3)  0.75000  0.2072(9)  0.02658 Uani   1  d    D U  . .
N  N3  0.90940(2)  0.75000  0.45196(4)  0.01036(4) Uani   1  d    . .  . .
H  H3  0.9690(4)  0.75000  0.3902(8)  0.02473 Uani   1  d    D U  . .
N  N9  0.98376(2)  0.75000  0.68086(4)  0.01062(4) Uani   1  d    . .  . .
H  H9  1.0559(3)  0.75000  0.6544(13)  0.02407 Uani   1  d    D U  . .
N  N1  0.73677(2)  0.75000  0.45887(4)  0.01132(4) Uani   1  d    . .  . .
H  H1  0.6723(4)  0.75000  0.4073(9)  0.02649 Uani   1  d    D U  . .
C  C4  0.90760(2)  0.75000  0.59068(4)  0.00946(3) Uani   1  d    . .  . .
C  C8  0.94524(2)  0.75000  0.80731(4)  0.01193(4) Uani   1  d    . .  . .
H  H8  0.9876(6)  0.75000  0.9003(5)  0.02654 Uani   1  d    D U  . .
C  C2  0.82117(2)  0.75000  0.38686(4)  0.01051(4) Uani   1  d    . .  . .
C  C6  0.72806(2)  0.75000  0.60010(4)  0.01181(4) Uani   1  d    . .  . .
C  C5  0.82225(3)  0.75000  0.66424(4)  0.01031(4) Uani   1  d    . .  . .

loop_ 
_atom_site_aniso_label 
_atom_site_aniso_U_11 
_atom_site_aniso_U_22 
_atom_site_aniso_U_33 
_atom_site_aniso_U_12 
_atom_site_aniso_U_13 
_atom_site_aniso_U_23 
O10  0.00495(14)  0.0447(4)  0.0118(2) 0.  0.00112(13) 0.
CL1  0.00951(3)  0.02118(4)  0.01671(4) 0. -0.00449(3) 0.
N7  0.00618(9)  0.01790(14)  0.00947(11) 0.  0.00022(8) 0.
H7  0.01575  0.04202  0.01827 0.  0.00220 0.
CL2  0.00892(3)  0.01657(4)  0.00981(3) 0. -0.00050(2) 0.
N11  0.00934(11)  0.02753(19)  0.00914(12) 0. -0.00030(7) 0.
H11A  0.01961  0.04275  0.02159 0. -0.00577 0.
H11B  0.01895  0.03827  0.02253 0.  0.00420 0.
N3  0.00577(9)  0.01599(13)  0.00932(11) 0.  0.00069(8) 0.
H3  0.01550  0.03713  0.02157 0.  0.00434 0.
N9  0.00494(8)  0.01606(13)  0.01086(11) 0. -0.00027(9) 0.
H9  0.01097  0.03531  0.02594 0.  0.00073 0.
N1  0.00573(9)  0.01859(14)  0.00965(12) 0. -0.00031(9) 0.
H1  0.01445  0.04376  0.02126 0. -0.00559 0.
C4  0.00513(8)  0.01358(11)  0.00966(10) 0.  0.00010(8) 0.
C8  0.00659(9)  0.01884(14)  0.01036(11) 0. -0.00086(8) 0.
H8  0.01875  0.04105  0.01982 0. -0.00762 0.
C2  0.00656(9)  0.01560(12)  0.00936(10) 0.  0.00003(8) 0.
C6  0.00465(8)  0.02059(14)  0.01020(11) 0.  0.00021(8) 0.
C5  0.00525(10)  0.01649(15)  0.00919(13) 0.  0.00022(10) 0.

_geom_special_details                
;                                    
;                                    

loop_
_geom_bond_atom_site_label_1         
_geom_bond_atom_site_label_2         
_geom_bond_distance                  
_geom_bond_site_symmetry_2           
_geom_bond_publ_flag                 
O10    C6     1.2146(7)  .         ? 
N7     C8     1.3232(5)  .         ? 
N7     C5     1.3778(6)  .         ? 
N7     H7     1.0151(11)  .         ? 
N11    C2     1.3143(5)  .         ? 
N11    H11A   1.0140(11)  .         ? 
N11    H11B   1.0141(11)  .         ? 
N3     C2     1.3604(5)  .         ? 
N3     C4     1.3680(5)  .         ? 
N3     H3     1.0140(11)  .         ? 
N9     C4     1.3647(5)  .         ? 
N9     C8     1.3522(5)  .         ? 
N9     H9     1.0150(11)  .         ? 
N1     C6     1.3976(5)  .         ? 
N1     C2     1.3492(5)  .         ? 
N1     H1     1.0140(11)  .         ? 
C4     C5     1.3683(5)  .         ? 
C8     H8     1.0830(11)  .         ? 
C6     C5     1.4282(5)  .         ? 

loop_
_geom_angle_atom_site_label_1        
_geom_angle_atom_site_label_2        
_geom_angle_atom_site_label_3        
_geom_angle                          
_geom_angle_site_symmetry_1          
_geom_angle_site_symmetry_2          
_geom_angle_site_symmetry_3          
_geom_angle_publ_flag                
C8    N7    C5        108.15(3)   .      .  .       ? 
C8    N7    H7         128.2(4)   .      .  .       ? 
C5    N7    H7         123.7(4)   .      .  .       ? 
C2    N11   H11A       122.8(5)   .      .  .       ? 
C2    N11   H11B       114.8(5)   .      .  .       ? 
H11A  N11   H11B       122.4(7)   .      .  .       ? 
C2    N3    C4        117.13(3)   .      .  .       ? 
C2    N3    H3         114.9(5)   .      .  .       ? 
C4    N3    H3         127.9(4)   .      .  .       ? 
C4    N9    C8        107.88(3)   .      .  .       ? 
C4    N9    H9         124.5(6)   .      .  .       ? 
C8    N9    H9         127.7(6)   .      .  .       ? 
C6    N1    C2        126.61(3)   .      .  .       ? 
C6    N1    H1         115.3(5)   .      .  .       ? 
C2    N1    H1         118.1(5)   .      .  .       ? 
N9    C4    N3        129.63(3)   .      .  .       ? 
N9    C4    C5        107.33(3)   .      .  .       ? 
N3    C4    C5        123.04(3)   .      .  .       ? 
N7    C8    N9        109.39(3)   .      .  .       ? 
N7    C8    H8         125.5(4)   .      .  .       ? 
N9    C8    H8         125.1(4)   .      .  .       ? 
N1    C2    N3        120.10(3)   .      .  .       ? 
N1    C2    N11       119.70(3)   .      .  .       ? 
N3    C2    N11       120.21(3)   .      .  .       ? 
O10   C6    N1        121.13(4)   .      .  .       ? 
O10   C6    C5        127.45(4)   .      .  .       ? 
N1    C6    C5        111.42(3)   .      .  .       ? 
N7    C5    C6        131.04(3)   .      .  .       ? 
N7    C5    C4        107.25(3)   .      .  .       ? 
C6    C5    C4        121.70(3)   .      .  .       ? 

loop_
_geom_torsion_atom_site_label_1      
_geom_torsion_atom_site_label_2      
_geom_torsion_atom_site_label_3      
_geom_torsion_atom_site_label_4      
_geom_torsion_site_symmetry_1        
_geom_torsion_site_symmetry_2        
_geom_torsion_site_symmetry_3        
_geom_torsion_site_symmetry_4        
_geom_torsion                        
_geom_torsion_publ_flag              
O10   C6    N1    C2     . . . .  180.00(6) ?
O10   C6    N1    H1     . . . .  0.(1) ?
O10   C6    C5    N7     . . . .  0.00(7) ?
O10   C6    C5    C4     . . . .  180.00(6) ?
N7    C8    N9    C4     . . . .  0.00(6) ?
N7    C8    N9    H9     . . . .  180.(1) ?
N7    C5    C6    N1     . . . .  180.00(6) ?
N7    C5    C4    N9     . . . .  0.00(6) ?
N7    C5    C4    N3     . . . .  180.00(6) ?
H7    N7    C8    N9     . . . .  180.0(8) ?
H7    N7    C8    H8     . . . .  0.(1) ?
H7    N7    C5    C6     . . . .  0.0(9) ?
H7    N7    C5    C4     . . . .  180.0(8) ?
N11   C2    N1    C6     . . . .  180.00(5) ?
N11   C2    N1    H1     . . . .  0.(1) ?
N11   C2    N3    C4     . . . .  180.00(4) ?
N11   C2    N3    H3     . . . .  0.(1) ?
H11A  N11   C2    N1     . . . .  0.(1) ?
H11A  N11   C2    N3     . . . .  180.00(19) ?
H11B  N11   C2    N1     . . . .  180.0(4) ?
H11B  N11   C2    N3     . . . .  0.(1) ?
N3    C2    N1    C6     . . . .  0.00(5) ?
N3    C2    N1    H1     . . . .  180.00(15) ?
N3    C4    N9    C8     . . . .  180.00(5) ?
N3    C4    N9    H9     . . . .  0.(1) ?
N3    C4    C5    C6     . . . .  0.00(5) ?
H3    N3    C2    N1     . . . .  180.0(4) ?
H3    N3    C4    N9     . . . .  0.0(9) ?
H3    N3    C4    C5     . . . .  180.0(3) ?
N9    C4    N3    C2     . . . .  180.00(6) ?
N9    C4    C5    C6     . . . .  180.00(6) ?
N9    C8    N7    C5     . . . .  0.00(5) ?
H9    N9    C4    C5     . . . .  180.(1) ?
H9    N9    C8    H8     . . . .  0.(1) ?
N1    C6    C5    C4     . . . .  0.00(5) ?
N1    C2    N3    C4     . . . .  0.00(5) ?
H1    N1    C6    C5     . . . .  180.0(3) ?
C4    N9    C8    H8     . . . .  180.0(9) ?
C4    C5    N7    C8     . . . .  0.00(6) ?
C8    N7    C5    C6     . . . .  180.00(6) ?
C8    N9    C4    C5     . . . .  0.00(6) ?
H8    C8    N7    C5     . . . .  180.0(9) ?
C2    N1    C6    C5     . . . .  0.00(5) ?
C2    N3    C4    C5     . . . .  0.00(5) ?

loop_
_geom_hbond_atom_site_label_D        
_geom_hbond_atom_site_label_H        
_geom_hbond_atom_site_label_A        
_geom_hbond_distance_DH              
_geom_hbond_distance_HA              
_geom_hbond_distance_DA              
_geom_hbond_angle_DHA                
_geom_hbond_site_symmetry_A          
### Notice sigmas on distances involving HYDROGEN atoms 
### is generally not recommended.
### this may cause reading errors in checkcif
N11   H11A  CL2   1.0140(11) 2.271(5) 3.1841(4)  149.1(3)   1_554   
N7    H7    CL2   1.0151(11) 2.076(2) 3.0732(4)  167.0(2)   1       
N1    H1    CL1   1.0140(11) 2.0357(15) 3.0467(4)  174.57(11)  1       
N11   H11B  CL1   1.0141(11) 2.084(3) 3.0600(3)  160.8(3)   6       
N3    H3    CL1   1.0140(11) 2.274(5) 3.1960(4)  150.6(4)   6       
N9    H9    O10   1.0150(11) 2.260(12) 2.7591(7)  108.7(7)   6_556   
N9    H9    CL2   1.0150(11) 2.204(6) 3.1345(4)  151.7(6)   6_556   
C8    H8    O10   1.0830(11) 2.246(9) 2.7809(6)  108.2(5)   6_556   
N11   H11A  CL2   1.0140(11) 2.271(5) 3.1841(4)  149.1(3)   7_564   
N7    H7    CL2   1.0151(11) 2.076(2) 3.0732(4)  167.0(2)   7_565   
N1    H1    CL1   1.0140(11) 2.0357(15) 3.0467(4)  174.57(11)  7_565   
N11   H11B  CL1   1.0141(11) 2.084(3) 3.0600(3)  160.8(3)   4_565   
N3    H3    CL1   1.0140(11) 2.274(5) 3.1960(4)  150.6(4)   4_565   
N9    H9    O10   1.0150(11) 2.260(12) 2.7591(7)  108.7(7)   4_566   
N9    H9    CL2   1.0150(11) 2.204(6) 3.1345(4)  151.7(6)   4_566   
C8    H8    O10   1.0830(11) 2.246(9) 2.7809(6)  108.2(5)   4_566   
