# Supplementary material for: Protonated nucleobases are not fully ionized in their chloride salt crystals and form metastable base pairs further stabilized by the surrounding anions
Source: IUCrJ. 2018 Jun 8;5(Pt 4):449–69. doi: 10.1107/S2052252518006346 (PMC6038959; doi:10.1107/S2052252518006346)
Supplement: Supplementary file 2 [file m-05-00449-CCsup2.hkl]

#
# fcf, LIST 4 option, 
# 
data_CC
_shelx_title ' written by MoPro v16'
_shelx_refln_list_code        4
_shelx_F_calc_maximum      135.73
_exptl_crystal_F_000       304.00
_reflns_d_resolution_high  0.4997

loop_
 _symmetry_equiv_pos_as_xyz
'x, y, z'
'-x+1/2, y+1/2, -z+1/2'
'-x, -y, -z'
'x+1/2, -y+1/2, z+1/2'

_cell_length_a     8.1481
_cell_length_b     6.8774
_cell_length_c    10.9947
_cell_angle_alpha  90.000
_cell_angle_beta   95.970
_cell_angle_gamma  90.000


_shelx_F_squared_multiplier     1.000

loop_ 
 _refln_index_h 
 _refln_index_k 
 _refln_index_l 
 _refln_F_squared_calc 
 _refln_F_squared_meas 
 _refln_F_squared_sigma 
 _refln_observed_status 
 -16   0   6      14.055      11.042       1.640 o 
 -16   1   1       7.072       6.794       1.141 o 
 -16   1   2      16.146      14.619       1.278 o 
 -16   1   3       8.260       5.859       1.038 o 
 -16   1   4      18.052      17.403       1.332 o 
 -16   1   5       9.925      10.652       1.458 o 
 -16   1   6       4.146       4.082       1.064 o 
 -16   2   1       8.391       8.233       0.891 o 
 -16   2   3       5.330       4.727       1.001 o 
 -15   0   1       6.397       4.032       1.042 o 
 -15   0   3       0.382       2.809       0.879 o 
 -15   0   5      55.250      57.544       3.359 o 
 -15   0   7      47.973      47.371       2.726 o 
 -15   0   9     149.527     147.629       8.260 o 
 -15   1   1       3.157       3.307       0.635 o 
 -15   1   2      47.585      47.516       1.902 o 
 -15   1   3      47.563      47.424       1.827 o 
 -15   1   4       2.154       2.516       0.589 o 
 -15   1   5      13.918      14.807       1.237 o 
 -15   1   6      20.369      20.873       2.172 o 
 -15   1   7      47.028      46.925       2.273 o 
 -15   1   9      10.291       9.472       1.121 o 
 -15   1  10      16.165      16.011       1.387 o 
 -15   2   1       4.046       3.516       0.694 o 
 -15   2   2       2.796       1.891       0.854 o 
 -15   2   3       1.395       1.949       0.590 o 
 -15   2   4      14.335      12.851       0.973 o 
 -15   2   6      33.699      33.513       1.885 o 
 -15   2   8       6.264       5.668       0.854 o 
 -15   2  10      26.617      25.533       1.952 o 
 -15   3   1       2.913       3.425       0.759 o 
 -15   3   2      55.327      60.112       3.228 o 
 -15   3   3      29.109      27.089       1.771 o 
 -15   3   6       5.870       6.565       0.828 o 
 -15   3   7       9.336       8.615       0.889 o 
 -15   3   8      25.433      22.175       1.376 o 
 -15   3   9      16.016      15.296       1.298 o 
 -15   4   1      20.078      16.354       1.296 o 
 -15   4   2      17.831      18.288       1.222 o 
 -15   4   3      50.132      52.008       2.354 o 
 -15   4   4       3.157       3.818       0.771 o 
 -15   4   5      19.527      19.259       1.469 o 
 -15   4   6       5.055       6.332       0.848 o 
 -15   4   7       2.610       3.203       0.821 o 
 -15   5   1      33.910      34.354       1.857 o 
 -15   5   3       0.627       1.383       0.689 o 
 -15   5   4      14.040      13.210       1.129 o 
 -14   0   2      46.660      45.944       1.967 o 
 -14   0   6       9.702      10.328       2.086 o 
 -14   0   8     140.307     143.374       5.136 o 
 -14   0  10       2.179       3.642       0.961 o 
 -14   0  12      41.713      40.274       2.747 o 
 -14   1   2       7.628       7.145       0.654 o 
 -14   1   4       2.173       3.058       0.674 o 
 -14   1   5      31.141      29.293       1.483 o 
 -14   1   8      23.619      22.418       1.377 o 
 -14   1  10       6.737       6.169       0.841 o 
 -14   1  11       4.146       3.513       0.780 o 
 -14   1  12      38.062      36.441       1.696 o 
 -14   1  13      26.160      23.444       1.631 o 
 -14   2   1      20.540      19.504       1.057 o 
 -14   2   3      82.264      85.524       2.666 o 
 -14   2   4       3.890       4.671       0.608 o 
 -14   2   5       6.686       4.828       0.640 o 
 -14   2   6       2.237       1.688       0.682 o 
 -14   2   7      11.613      12.345       0.985 o 
 -14   2   8       1.961       2.857       0.843 o 
 -14   2   9      32.379      33.783       1.641 o 
 -14   2  11       1.948       2.190       0.675 o 
 -14   3   2       6.592       7.155       0.779 o 
 -14   3   5      13.826      13.856       1.001 o 
 -14   3   6      44.154      45.208       1.874 o 
 -14   3   7       7.550       6.913       1.083 o 
 -14   3   9       5.659       4.712       0.788 o 
 -14   3  10       9.667      11.008       1.241 o 
 -14   3  11       1.800       1.547       0.665 o 
 -14   3  12      18.028      18.562       1.318 o 
 -14   4   1      19.098      18.713       1.396 o 
 -14   4   2       4.828       4.660       1.043 o 
 -14   4   3      24.309      23.273       1.283 o 
 -14   4   4      18.656      19.404       1.165 o 
 -14   4   6      14.123      13.856       1.088 o 
 -14   4   7       8.804       8.935       1.004 o 
 -14   4   8       2.852       3.471       1.057 o 
 -14   4   9      11.041      10.932       1.150 o 
 -14   4  10      16.741      15.263       1.147 o 
 -14   5   1      74.322      74.439       2.843 o 
 -14   5   2      17.524      17.903       1.363 o 
 -14   5   3      17.328      16.866       1.223 o 
 -14   5   4      48.649      48.865       1.986 o 
 -14   5   5      27.585      26.635       1.662 o 
 -14   5   6       3.216       3.183       0.713 o 
 -14   5   9      10.398       8.333       0.875 o 
 -14   6   1      25.155      25.736       1.579 o 
 -14   6   2      10.428      10.545       1.254 o 
 -14   6   4      11.282       8.368       0.846 o 
 -14   6   5      13.183      12.157       0.985 o 
 -14   6   6      11.174       9.046       1.149 o 
 -14   6   7      17.450      18.583       1.231 o 
 -14   7   2       6.231       5.300       1.362 o 
 -14   7   3      16.835      15.483       1.661 o 
 -13   0   1     375.990     386.896      10.047 o 
 -13   0   3      58.023      60.403       2.644 o 
 -13   0   5     276.606     281.348       7.583 o 
 -13   0   7      85.752      90.223       3.617 o 
 -13   0   9      41.143      46.273       2.604 o 
 -13   0  11      42.487      39.239       2.088 o 
 -13   0  13      22.857      28.127       2.474 o 
 -13   0  15       5.643       6.464       2.224 o 
 -13   1   2       4.879       5.631       0.551 o 
 -13   1   3      59.148      59.230       1.880 o 
 -13   1   4      35.570      35.632       1.384 o 
 -13   1   5      44.255      44.647       1.663 o 
 -13   1   6      20.926      19.481       1.139 o 
 -13   1   7      77.171      78.990       2.429 o 
 -13   1   8     141.667     144.680       4.022 o 
 -13   1   9      14.983      14.726       1.017 o 
 -13   1  10       2.384       2.314       0.639 o 
 -13   1  12       9.111       9.619       0.880 o 
 -13   1  13       5.551       4.591       0.691 o 
 -13   1  14      11.325       9.509       0.860 o 
 -13   2   2      18.007      18.472       1.025 o 
 -13   2   3       8.036       8.081       0.698 o 
 -13   2   4      39.653      39.568       1.583 o 
 -13   2   6      78.583      79.774       2.603 o 
 -13   2   7       1.023       1.195       0.585 o 
 -13   2   8       1.696       1.871       0.620 o 
 -13   2  10      46.713      47.712       1.802 o 
 -13   2  11       0.006       1.210       0.549 o 
 -13   2  12       7.859       7.952       0.757 o 
 -13   3   1      99.074     102.670       3.005 o 
 -13   3   2      56.220      57.212       1.880 o 
 -13   3   3      11.276      10.330       0.883 o 
 -13   3   4      86.395      87.884       2.598 o 
 -13   3   6      51.234      49.611       1.811 o 
 -13   3   8       4.677       5.041       0.656 o 
 -13   3   9      24.594      23.293       1.216 o 
 -13   3  10      15.744      16.155       1.102 o 
 -13   3  11       1.887       2.006       0.638 o 
 -13   3  12       3.588       2.749       0.800 o 
 -13   3  13       5.572       5.190       0.730 o 
 -13   3  14      11.911      10.629       1.299 o 
 -13   4   1      41.135      39.668       1.716 o 
 -13   4   2      50.521      52.752       1.881 o 
 -13   4   4       1.063       1.506       0.482 o 
 -13   4   5      24.343      24.625       1.127 o 
 -13   4   7     122.083     124.098       3.671 o 
 -13   4   8       4.764       4.340       0.807 o 
 -13   4   9      31.490      32.566       1.513 o 
 -13   4  11      31.882      33.495       1.533 o 
 -13   4  12       4.608       3.491       0.862 o 
 -13   4  13       3.471       3.543       0.614 o 
 -13   5   1      19.322      19.462       1.210 o 
 -13   5   2      27.330      26.310       1.274 o 
 -13   5   3      33.180      34.425       1.567 o 
 -13   5   4       4.803       4.999       0.636 o 
 -13   5   5       1.287       1.270       0.550 o 
 -13   5   7      15.113      14.742       1.148 o 
 -13   5   8      10.614       9.613       0.837 o 
 -13   5   9      32.685      34.183       1.563 o 
 -13   5  10      11.451      10.354       0.878 o 
 -13   5  11      11.813      11.004       0.907 o 
 -13   5  12       2.688       3.811       0.978 o 
 -13   6   1       0.733       2.307       0.636 o 
 -13   6   2      18.702      18.227       1.359 o 
 -13   6   5       2.667       2.321       0.797 o 
 -13   6   6      90.756      90.682       2.939 o 
 -13   6   8       3.920       3.508       0.685 o 
 -13   6   9       8.740       8.165       0.856 o 
 -13   6  10      17.251      18.308       1.149 o 
 -13   7   1      22.205      23.093       1.549 o 
 -13   7   2     105.985     111.286       4.007 o 
 -13   7   3     123.832     127.197       4.635 o 
 -13   7   5       6.878       5.791       1.215 o 
 -13   7   6      11.505      13.079       1.027 o 
 -13   8   2      20.679      19.449       1.298 o 
 -13   8   3      19.092      16.867       1.360 o 
 -13   8   4      17.859      18.925       1.311 o 
 -13   8   5      16.693      17.637       1.629 o 
 -12   0   4      53.452      53.848       2.507 o 
 -12   0   6      39.616      40.414       1.923 o 
 -12   0   8      24.265      24.286       1.579 o 
 -12   0  10      79.858      81.538       2.945 o 
 -12   0  12      16.819      23.886       1.513 o 
 -12   0  14      42.606      42.425       2.239 o 
 -12   0  16      62.820      62.033       3.464 o 
 -12   1   1      81.541      79.282       2.410 o 
 -12   1   2      27.243      27.538       1.055 o 
 -12   1   3       1.189       1.357       0.389 o 
 -12   1   4       7.064       6.854       0.528 o 
 -12   1   6     149.926     151.679       4.108 o 
 -12   1   7     100.709     100.134       2.842 o 
 -12   1   8       9.919      10.675       0.758 o 
 -12   1  10      39.241      39.252       1.564 o 
 -12   1  11      38.097      37.888       1.412 o 
 -12   1  13       6.163       3.536       0.539 o 
 -12   1  14      18.990      20.213       1.089 o 
 -12   1  15       2.613       2.722       0.650 o 
 -12   1  16       3.187       4.868       0.829 o 
 -12   2   1       6.170       5.356       0.597 o 
 -12   2   3      48.024      49.004       1.612 o 
 -12   2   4      37.185      35.901       1.271 o 
 -12   2   5      18.771      18.474       1.122 o 
 -12   2   6      42.417      39.250       1.454 o 
 -12   2   8       1.509       1.081       0.444 o 
 -12   2   9      17.540      16.322       0.892 o 
 -12   2  10       2.007       1.092       0.509 o 
 -12   2  11     179.941     175.750       4.666 o 
 -12   2  13      45.052      46.542       1.767 o 
 -12   2  15      58.451      57.931       2.148 o 
 -12   2  16       9.014       9.490       0.877 o 
 -12   3   1      14.377      14.294       0.790 o 
 -12   3   2     151.100     151.959       4.216 o 
 -12   3   3       0.023       1.807       0.469 o 
 -12   3   4      20.637      21.485       0.995 o 
 -12   3   5       2.017       2.089       0.514 o 
 -12   3   6      16.313      16.489       1.003 o 
 -12   3   7      63.407      64.129       2.085 o 
 -12   3   8      29.733      28.020       1.272 o 
 -12   3   9       0.708       3.250       0.515 o 
 -12   3  10       4.626       4.160       0.739 o 
 -12   3  11      25.548      25.599       1.193 o 
 -12   3  12      14.298      14.374       0.890 o 
 -12   3  13      10.861      10.139       0.966 o 
 -12   3  14      11.305      11.617       0.933 o 
 -12   3  15       0.953       4.181       0.633 o 
 -12   4   1     112.555     113.374       3.308 o 
 -12   4   2      33.622      35.533       1.300 o 
 -12   4   3      10.918      12.121       0.718 o 
 -12   4   4      92.538      91.543       2.603 o 
 -12   4   6       4.889       5.396       0.655 o 
 -12   4   8      49.737      51.443       1.799 o 
 -12   4   9       0.844       1.573       0.465 o 
 -12   4  10      40.103      40.950       1.759 o 
 -12   4  12       0.306       1.204       0.592 o 
 -12   4  13       4.617       4.468       0.591 o 
 -12   4  14       9.343       9.583       0.816 o 
 -12   4  15       6.331       5.273       0.921 o 
 -12   5   1      32.719      32.247       1.512 o 
 -12   5   2       1.604       2.395       0.506 o 
 -12   5   3       3.294       3.327       0.616 o 
 -12   5   4      12.335      12.676       0.896 o 
 -12   5   5      30.756      29.889       1.283 o 
 -12   5   8      15.114      13.799       0.924 o 
 -12   5   9      38.051      39.234       1.696 o 
 -12   5  10      45.008      45.711       1.749 o 
 -12   5  11       1.804       2.685       0.690 o 
 -12   5  12     197.473     205.747       5.818 o 
 -12   5  13      91.339      88.622       2.844 o 
 -12   5  14       2.135       2.134       0.664 o 
 -12   6   2       8.214       9.241       0.792 o 
 -12   6   3      67.583      70.444       2.297 o 
 -12   6   4      26.621      25.342       1.189 o 
 -12   6   5      50.580      51.492       1.867 o 
 -12   6   6       0.090       2.191       0.627 o 
 -12   6   7      11.881      12.164       1.007 o 
 -12   6   8      13.418      11.650       0.926 o 
 -12   6   9     122.887     140.185       3.995 o 
 -12   6  10       7.464       8.744       0.782 o 
 -12   6  11      27.722      29.986       1.658 o 
 -12   6  12       1.368       6.771       0.779 o 
 -12   6  13       8.682      11.061       2.356 o 
 -12   7   1       0.021       1.779       0.801 o 
 -12   7   2       7.914       7.799       1.005 o 
 -12   7   3      27.016      25.806       1.346 o 
 -12   7   4       6.579       5.707       0.791 o 
 -12   7   5      24.507      25.429       1.410 o 
 -12   7   6      27.882      28.142       1.444 o 
 -12   7   7       4.601       5.170       0.860 o 
 -12   7   8       4.503       3.559       0.620 o 
 -12   7   9       3.027       3.025       0.636 o 
 -12   7  11       1.371       1.748       0.800 o 
 -12   8   1      19.866      19.795       1.349 o 
 -12   8   2      36.552      41.178       2.011 o 
 -12   8   3      12.251      11.257       0.918 o 
 -12   8   4      14.893      16.182       1.398 o 
 -12   8   7       2.086       3.309       0.651 o 
 -12   8   8      18.510      18.650       1.113 o 
 -12   9   1      21.931      22.106       1.459 o 
 -12   9   3      13.526      15.531       1.088 o 
 -12   9   5      39.052      41.002       1.890 o 
 -11   0   1     133.009     137.279       3.815 o 
 -11   0   3     117.668     118.559       3.329 o 
 -11   0   5      11.740      11.801       0.781 o 
 -11   0   7     312.978     319.977       8.222 o 
 -11   0   9      12.898      11.498       1.057 o 
 -11   0  11      48.999      50.889       2.037 o 
 -11   0  13     147.364     151.058       4.687 o 
 -11   0  15      48.715      49.183       2.278 o 
 -11   1   1      42.118      43.617       1.518 o 
 -11   1   2      20.938      20.808       0.816 o 
 -11   1   3     159.462     161.654       3.977 o 
 -11   1   4     332.736     332.118       7.848 o 
 -11   1   5      13.614      11.491       0.642 o 
 -11   1   6      33.890      30.365       1.117 o 
 -11   1   7      47.132      46.483       1.946 o 
 -11   1   8       3.600       2.937       0.496 o 
 -11   1   9      87.274      87.245       2.436 o 
 -11   1  10      11.241      10.812       0.655 o 
 -11   1  11      15.697      14.766       0.826 o 
 -11   1  12       9.316       8.449       0.828 o 
 -11   1  13      15.599      15.023       0.870 o 
 -11   1  14       1.527       1.548       0.532 o 
 -11   1  15       8.946      10.567       0.867 o 
 -11   1  16      75.592      77.919       2.567 o 
 -11   1  17      57.852      58.645       2.175 o 
 -11   2   1      27.790      27.302       1.114 o 
 -11   2   2     238.054     240.405       6.128 o 
 -11   2   3      73.183      72.561       2.082 o 
 -11   2   4       0.335       1.048       0.480 o 
 -11   2   5     186.731     186.337       4.625 o 
 -11   2   6     187.967     189.375       4.755 o 
 -11   2   7      36.000      35.749       1.341 o 
 -11   2   8      58.530      57.915       1.817 o 
 -11   2  10       5.980       5.826       0.582 o 
 -11   2  11       1.496       0.972       0.431 o 
 -11   2  12      38.138      36.455       1.367 o 
 -11   2  14      32.132      29.915       1.297 o 
 -11   2  16       1.925       1.120       0.509 o 
 -11   2  17       6.093       5.936       0.777 o 
 -11   3   1      69.885      69.516       1.998 o 
 -11   3   2      41.164      39.788       1.351 o 
 -11   3   3      32.388      32.124       1.314 o 
 -11   3   4      25.924      27.168       1.060 o 
 -11   3   5     188.288     188.034       4.862 o 
 -11   3   6      27.981      29.908       1.518 o 
 -11   3   7       6.601       7.039       0.747 o 
 -11   3   8      46.039      45.598       1.651 o 
 -11   3   9      47.078      46.660       1.706 o 
 -11   3  10      11.943      10.901       0.714 o 
 -11   3  11      22.554      22.728       1.165 o 
 -11   3  12       7.002       6.615       0.648 o 
 -11   3  14      17.586      18.322       0.979 o 
 -11   3  15      40.286      40.490       1.675 o 
 -11   4   1     125.510     128.826       3.382 o 
 -11   4   2      24.497      24.937       1.112 o 
 -11   4   3      60.986      57.666       1.759 o 
 -11   4   4      14.559      15.157       0.734 o 
 -11   4   5      63.035      64.458       1.890 o 
 -11   4   7      83.912      84.819       2.410 o 
 -11   4   8       4.138       3.346       0.637 o 
 -11   4   9       3.003       3.150       0.490 o 
 -11   4  10       9.485       9.153       0.854 o 
 -11   4  11      10.530      10.287       0.714 o 
 -11   4  12       1.695       1.996       0.481 o 
 -11   4  13      19.203      18.236       0.996 o 
 -11   4  14      10.983      10.224       0.777 o 
 -11   4  15      28.660      28.225       1.387 o 
 -11   5   1       2.749       3.199       0.543 o 
 -11   5   3      26.483      28.412       1.129 o 
 -11   5   4      69.503      70.802       2.124 o 
 -11   5   5     129.277     128.973       3.605 o 
 -11   5   6      55.585      54.179       1.785 o 
 -11   5   7      39.114      39.249       1.409 o 
 -11   5   8      18.395      15.822       0.951 o 
 -11   5   9      24.804      24.624       1.150 o 
 -11   5  10      57.901      58.001       1.917 o 
 -11   5  11       0.925       1.037       0.472 o 
 -11   5  12       3.965       3.453       0.582 o 
 -11   5  13       2.668       1.464       0.574 o 
 -11   5  14      18.428      16.832       1.111 o 
 -11   5  15      29.571      29.977       1.442 o 
 -11   6   1       1.548       1.748       0.514 o 
 -11   6   2      93.341      98.904       2.885 o 
 -11   6   3       7.007       7.585       0.825 o 
 -11   6   4       7.355       6.989       0.821 o 
 -11   6   5      28.253      30.077       1.429 o 
 -11   6   6      26.338      25.246       1.127 o 
 -11   6   8      45.876      43.728       1.673 o 
 -11   6   9      43.528      43.041       1.604 o 
 -11   6  10       1.441       1.471       0.496 o 
 -11   6  11      17.514      16.852       0.964 o 
 -11   6  12      16.946      17.597       1.056 o 
 -11   6  14       9.956      11.572       0.954 o 
 -11   7   1       1.972       1.650       0.499 o 
 -11   7   2       2.561       3.041       0.675 o 
 -11   7   4      64.590      67.881       2.159 o 
 -11   7   5      64.100      65.062       2.064 o 
 -11   7   6      18.365      18.347       1.024 o 
 -11   7   7       5.198       4.552       0.550 o 
 -11   7   8      30.285      30.251       1.263 o 
 -11   7   9      15.872      15.797       0.922 o 
 -11   7  10      37.457      38.048       1.554 o 
 -11   7  11      51.794      49.446       1.858 o 
 -11   7  13       3.480       2.595       0.887 o 
 -11   8   1     225.152     230.998       6.208 o 
 -11   8   2      60.296      64.959       2.165 o 
 -11   8   5      21.230      22.799       1.149 o 
 -11   8   7       4.933       5.123       0.615 o 
 -11   8   8       2.142       2.317       0.539 o 
 -11   8   9      44.161      42.282       1.915 o 
 -11   8  10       9.332       8.305       1.044 o 
 -11   8  11      31.609      31.111       1.549 o 
 -11   9   1      62.923      62.474       2.158 o 
 -11   9   2       0.622       1.807       0.635 o 
 -11   9   3      97.807     100.824       3.123 o 
 -11   9   4       5.404       5.400       0.667 o 
 -11   9   5      25.358      25.566       1.332 o 
 -11   9   6      76.773      75.187       2.663 o 
 -11   9   7      23.437      25.393       1.342 o 
 -11   9   8       3.609       3.235       0.671 o 
 -11  10   1      23.309      23.004       1.708 o 
 -11  10   2      12.383      12.489       1.461 o 
 -11  10   3      48.807      46.885       1.968 o 
 -11  10   4      20.591      21.320       1.537 o 
 -10   0   2       1.613       2.083       0.556 o 
 -10   0   4     229.248     234.215       5.790 o 
 -10   0   6     165.561     168.511       4.412 o 
 -10   0   8      31.270      30.851       1.278 o 
 -10   0  10      64.014      62.940       2.207 o 
 -10   0  12      72.998      68.966       2.452 o 
 -10   0  14       2.194       1.993       0.676 o 
 -10   0  16      99.113      90.257       3.688 o 
 -10   1   1      13.757      13.978       0.679 o 
 -10   1   2      28.269      28.352       0.920 o 
 -10   1   3     112.292     113.781       2.834 o 
 -10   1   4     105.468     106.513       2.660 o 
 -10   1   6      20.738      21.826       0.845 o 
 -10   1   7      25.963      28.329       1.020 o 
 -10   1   8      44.685      45.222       1.382 o 
 -10   1   9     154.015     155.630       3.900 o 
 -10   1  10     124.368     123.211       3.172 o 
 -10   1  11       6.335       5.393       0.481 o 
 -10   1  12      55.325      55.040       1.740 o 
 -10   1  13      79.832      80.513       2.344 o 
 -10   1  14     158.886     160.406       4.255 o 
 -10   1  15       4.385       5.074       0.621 o 
 -10   1  16      17.162      19.535       1.062 o 
 -10   1  18      19.628      17.504       1.156 o 
 -10   2   1      66.229      67.590       1.855 o 
 -10   2   2      38.936      38.060       1.162 o 
 -10   2   3       1.214       1.763       0.439 o 
 -10   2   4      56.720      56.590       1.585 o 
 -10   2   5     444.877     445.245      10.314 o 
 -10   2   6      12.264      11.799       0.565 o 
 -10   2   7      45.218      45.243       1.347 o 
 -10   2   8       6.111       5.122       0.573 o 
 -10   2   9     191.443     194.063       4.862 o 
 -10   2  10      10.257       9.091       0.574 o 
 -10   2  11      26.509      25.383       1.076 o 
 -10   2  12       2.286       1.546       0.413 o 
 -10   2  13      26.057      25.112       1.073 o 
 -10   2  14       1.517       1.209       0.486 o 
 -10   2  15      43.427      44.670       1.694 o 
 -10   2  17      36.003      34.667       1.639 o 
 -10   3   1      89.836      91.906       2.527 o 
 -10   3   2     144.057     143.335       3.606 o 
 -10   3   3      12.943      14.181       0.632 o 
 -10   3   4       4.173       4.380       0.401 o 
 -10   3   5      34.375      35.098       1.133 o 
 -10   3   6      13.192      14.257       0.652 o 
 -10   3   7      35.956      35.947       1.285 o 
 -10   3   8      16.264      15.957       0.837 o 
 -10   3   9     209.816     213.898       5.231 o 
 -10   3  10      53.609      52.479       1.633 o 
 -10   3  11      24.057      24.191       1.025 o 
 -10   3  12      44.248      46.515       1.583 o 
 -10   3  13      59.562      57.793       1.880 o 
 -10   3  14      21.678      21.544       1.030 o 
 -10   3  15      10.170       8.957       0.789 o 
 -10   3  16       4.410       3.561       0.740 o 
 -10   3  17       3.422       3.152       0.633 o 
 -10   3  18      25.276      26.384       3.065 o 
 -10   4   1      33.550      33.200       1.115 o 
 -10   4   2      17.434      16.839       0.785 o 
 -10   4   3       3.873       4.157       0.419 o 
 -10   4   4      30.673      29.660       1.236 o 
 -10   4   5      13.974      13.975       0.765 o 
 -10   4   6      82.401      82.470       2.272 o 
 -10   4   7      52.230      52.524       1.636 o 
 -10   4   8      44.877      42.546       1.434 o 
 -10   4   9      32.208      34.764       1.195 o 
 -10   4  10     217.713     220.861       5.575 o 
 -10   4  11       2.389       2.309       0.458 o 
 -10   4  12      63.945      63.213       1.967 o 
 -10   4  13       7.145       5.846       0.608 o 
 -10   4  14      14.742      14.092       1.052 o 
 -10   4  15      17.530      17.609       1.044 o 
 -10   4  16      46.942      45.109       1.861 o 
 -10   5   1       4.651       4.474       0.444 o 
 -10   5   2      30.237      31.746       1.086 o 
 -10   5   3     145.819     145.058       3.706 o 
 -10   5   4      66.712      68.740       1.959 o 
 -10   5   6       8.004       9.266       0.723 o 
 -10   5   7     226.682     223.274       5.492 o 
 -10   5   8     230.054     234.746       5.968 o 
 -10   5   9       7.666       7.515       0.543 o 
 -10   5  10      27.902      28.330       1.139 o 
 -10   5  11       0.844       1.129       0.428 o 
 -10   5  12       1.040       1.655       0.566 o 
 -10   5  13       0.335       1.237       0.475 o 
 -10   5  14      19.054      17.917       1.049 o 
 -10   5  15      26.277      25.571       1.335 o 
 -10   5  16       5.105       3.680       0.720 o 
 -10   6   1      16.502      15.533       0.747 o 
 -10   6   2       1.270       0.842       0.400 o 
 -10   6   3      73.422      75.879       2.177 o 
 -10   6   4      31.795      31.355       1.133 o 
 -10   6   5       5.885       6.129       0.594 o 
 -10   6   6      22.915      22.355       0.955 o 
 -10   6   7      43.844      41.119       1.488 o 
 -10   6   8       5.118       4.492       0.513 o 
 -10   6   9      11.842       9.818       0.756 o 
 -10   6  10      64.932      64.733       2.022 o 
 -10   6  11     372.141     376.083       9.165 o 
 -10   6  12      32.899      32.516       1.428 o 
 -10   6  13       3.179       4.150       0.603 o 
 -10   6  15      31.175      33.323       1.722 o 
 -10   7   1      58.676      60.921       1.958 o 
 -10   7   2     125.233     124.390       3.327 o 
 -10   7   3      22.119      22.524       0.994 o 
 -10   7   4       9.363       8.411       0.591 o 
 -10   7   5       7.051       6.658       0.759 o 
 -10   7   6      22.404      21.724       1.178 o 
 -10   7   7      33.392      34.981       1.305 o 
 -10   7   8      63.394      62.856       1.976 o 
 -10   7   9       0.113       1.530       0.514 o 
 -10   7  10      13.548      13.607       0.820 o 
 -10   7  11       9.290       8.763       0.699 o 
 -10   7  13      30.050      30.739       1.428 o 
 -10   7  14      10.022       9.996       0.891 o 
 -10   8   1       3.908       3.952       0.527 o 
 -10   8   2      59.765      60.551       2.294 o 
 -10   8   4      93.166      97.498       2.856 o 
 -10   8   5       8.070       8.210       0.661 o 
 -10   8   6      57.512      57.406       2.024 o 
 -10   8   7      27.020      28.673       1.509 o 
 -10   8   8      11.721      12.423       0.795 o 
 -10   8   9       3.762       3.035       0.557 o 
 -10   8  10      10.035       8.729       0.792 o 
 -10   8  11       3.431       2.625       0.688 o 
 -10   8  12      38.817      38.859       1.925 o 
 -10   9   1      86.037      86.274       2.629 o 
 -10   9   2      16.685      18.456       1.058 o 
 -10   9   3       2.776       3.118       0.635 o 
 -10   9   4       5.791       5.477       0.604 o 
 -10   9   6      26.845      29.404       1.415 o 
 -10   9   7       7.623       7.012       0.722 o 
 -10   9   8       2.095       3.071       0.787 o 
 -10   9   9      15.224      14.935       0.998 o 
 -10   9  10       9.085       8.593       0.764 o 
 -10  10   1      13.461      13.325       0.971 o 
 -10  10   2       0.088       1.210       0.561 o 
 -10  10   3      47.773      51.061       1.892 o 
 -10  10   4       5.213       5.492       0.907 o 
 -10  10   5      16.325      15.647       0.978 o 
 -10  10   7       1.346       1.228       0.580 o 
 -10  10   8       0.153       1.781       0.868 o 
  -9   0   1     194.671     191.501       4.727 o 
  -9   0   3     257.847     266.302       6.683 o 
  -9   0   5      16.561      16.947       0.719 o 
  -9   0   7     317.456     317.812       7.759 o 
  -9   0   9      27.837      28.630       1.188 o 
  -9   0  11      15.886      16.514       1.247 o 
  -9   0  13     103.070      99.057       3.510 o 
  -9   0  15     486.614     501.579      12.900 o 
  -9   0  19     126.463     120.287       4.773 o 
  -9   1   1     369.666     371.849       8.577 o 
  -9   1   2      21.942      21.593       0.706 o 
  -9   1   3     114.715     114.369       2.790 o 
  -9   1   5     198.592     197.504       4.623 o 
  -9   1   6     220.926     218.043       5.116 o 
  -9   1   7      22.999      22.979       0.785 o 
  -9   1   8       5.414       5.500       0.455 o 
  -9   1   9      23.591      22.257       0.808 o 
  -9   1  10      52.854      53.418       1.530 o 
  -9   1  11     107.989     107.821       2.788 o 
  -9   1  12     151.285     150.360       3.800 o 
  -9   1  14      49.380      48.501       1.627 o 
  -9   1  15       1.140       1.536       0.512 o 
  -9   1  16       1.647       1.153       0.495 o 
  -9   1  17       7.509       6.487       0.697 o 
  -9   1  18       3.488       2.483       0.624 o 
  -9   1  19      20.155      18.979       1.314 o 
  -9   2   1      51.255      49.886       1.366 o 
  -9   2   2     522.501     523.866      12.019 o 
  -9   2   3     490.335     476.325      11.205 o 
  -9   2   4       6.512       6.447       0.360 o 
  -9   2   5     201.887     200.174       4.716 o 
  -9   2   6       5.424       5.074       0.409 o 
  -9   2   7      13.649      13.348       0.564 o 
  -9   2   8     126.338     127.352       3.149 o 
  -9   2  10      86.642      87.417       2.334 o 
  -9   2  12      24.485      22.825       0.938 o 
  -9   2  13       4.862       4.685       0.630 o 
  -9   2  14      48.622      49.456       1.688 o 
  -9   2  15       0.914       1.316       0.460 o 
  -9   2  16      39.505      38.628       1.497 o 
  -9   2  18       5.960       5.991       0.856 o 
  -9   3   1      19.937      18.676       0.713 o 
  -9   3   2      66.834      65.831       1.760 o 
  -9   3   3      30.464      35.222       1.204 o 
  -9   3   4     376.530     382.476       8.875 o 
  -9   3   5     267.576     269.661       6.432 o 
  -9   3   6      69.272      69.887       1.818 o 
  -9   3   7      11.861      12.164       0.544 o 
  -9   3   8      22.154      22.625       0.912 o 
  -9   3   9       7.980       7.527       0.454 o 
  -9   3  10      26.778      26.062       0.939 o 
  -9   3  11      16.394      15.134       0.835 o 
  -9   3  12       4.041       4.198       0.614 o 
  -9   3  13      61.973      63.665       1.977 o 
  -9   3  14      26.859      25.661       1.104 o 
  -9   3  15       6.691       7.068       0.776 o 
  -9   3  16      46.664      47.059       1.853 o 
  -9   3  17      33.973      33.992       1.559 o 
  -9   3  18       5.750       5.418       0.882 o 
  -9   4   1     120.302     120.371       3.337 o 
  -9   4   2       6.603       5.892       0.463 o 
  -9   4   3     412.037     414.598       9.572 o 
  -9   4   4       3.732       4.090       0.403 o 
  -9   4   5       0.233       0.627       0.285 o 
  -9   4   6      10.066       9.527       0.576 o 
  -9   4   7     117.649     118.263       2.972 o 
  -9   4   8      15.475      15.147       0.775 o 
  -9   4   9      85.489      84.640       2.263 o 
  -9   4  10       2.466       1.832       0.344 o 
  -9   4  11      17.940      16.063       0.749 o 
  -9   4  12       4.701       4.720       0.551 o 
  -9   4  13     176.291     178.444       4.629 o 
  -9   4  14       7.404       7.258       0.752 o 
  -9   4  15       1.157       1.252       0.564 o 
  -9   4  16      10.270       9.538       0.949 o 
  -9   4  18       4.823       3.559       0.711 o 
  -9   5   1     203.009     201.780       4.840 o 
  -9   5   2       3.959       4.370       0.376 o 
  -9   5   3     169.752     170.608       4.178 o 
  -9   5   4      21.604      20.952       0.802 o 
  -9   5   5      38.450      37.683       1.242 o 
  -9   5   6      34.255      32.327       1.031 o 
  -9   5   7       1.053       1.203       0.353 o 
  -9   5   8      39.210      36.398       1.233 o 
  -9   5  10      39.666      37.665       1.263 o 
  -9   5  11      47.644      47.398       1.512 o 
  -9   5  12      38.750      36.846       1.350 o 
  -9   5  13      10.756       9.471       0.773 o 
  -9   5  14       4.929       4.059       0.565 o 
  -9   5  15       1.998       1.807       0.548 o 
  -9   5  16      20.796      19.557       1.387 o 
  -9   5  17      16.282      16.192       1.164 o 
  -9   6   1      19.005      17.884       0.856 o 
  -9   6   2     115.119     116.142       2.964 o 
  -9   6   3       0.167       0.691       0.344 o 
  -9   6   4     259.745     256.897       6.477 o 
  -9   6   5      38.356      37.886       1.350 o 
  -9   6   6      64.098      63.812       1.846 o 
  -9   6   8     149.489     155.951       4.113 o 
  -9   6   9      14.616      12.146       0.712 o 
  -9   6  10      20.898      20.878       0.928 o 
  -9   6  11       3.924       3.015       0.486 o 
  -9   6  12      22.393      23.132       1.036 o 
  -9   6  14      66.053      68.235       2.560 o 
  -9   6  15       2.523       2.924       0.609 o 
  -9   7   1      42.421      40.657       1.356 o 
  -9   7   3       0.480       1.193       0.462 o 
  -9   7   4      50.144      49.851       1.596 o 
  -9   7   5      33.410      31.183       1.105 o 
  -9   7   6      38.597      38.838       1.342 o 
  -9   7   7     108.758     106.523       2.934 o 
  -9   7   8       7.640       7.787       0.591 o 
  -9   7   9      49.759      47.125       1.625 o 
  -9   7  10       4.857       4.799       0.542 o 
  -9   7  11       5.965       6.517       0.774 o 
  -9   7  13      13.195      12.929       1.209 o 
  -9   7  14      34.569      34.890       1.629 o 
  -9   8   1      82.248      83.020       2.355 o 
  -9   8   2     126.421     127.993       3.375 o 
  -9   8   3      56.914      54.241       1.768 o 
  -9   8   4      10.663      10.934       0.676 o 
  -9   8   5      21.798      21.618       0.981 o 
  -9   8   6      34.661      33.640       1.448 o 
  -9   8   7      28.473      29.967       1.156 o 
  -9   8   8       1.521       1.763       0.475 o 
  -9   8   9     139.329     140.476       3.823 o 
  -9   8  10      13.448      12.790       0.885 o 
  -9   8  13      84.142      85.272       2.785 o 
  -9   8  14       9.527       8.132       0.834 o 
  -9   9   1      77.480      77.075       2.388 o 
  -9   9   2      81.443      84.130       2.464 o 
  -9   9   3       3.645       2.929       0.565 o 
  -9   9   4      83.525      85.320       2.570 o 
  -9   9   5       4.329       4.435       0.563 o 
  -9   9   6      13.233      13.505       0.931 o 
  -9   9   7      63.945      64.436       2.161 o 
  -9   9   8      15.685      13.518       0.888 o 
  -9   9   9      30.147      34.718       1.432 o 
  -9   9  10      38.822      39.663       1.535 o 
  -9   9  11       6.283       6.492       0.684 o 
  -9   9  12      12.406      11.204       0.846 o 
  -9  10   1      10.147       9.628       0.774 o 
  -9  10   2      34.957      34.969       1.529 o 
  -9  10   3      26.385      24.944       1.252 o 
  -9  10   4      87.347      85.868       2.644 o 
  -9  10   5      44.637      44.994       1.698 o 
  -9  10   6      18.201      21.213       1.209 o 
  -9  10   8      49.852      51.187       1.898 o 
  -9  11   1      40.051      38.226       1.613 o 
  -9  11   4      12.826      12.525       1.135 o 
  -9  11   5      10.905       9.712       0.808 o 
  -9  11   6      11.676      10.983       0.833 o 
  -8   0   2     568.785     551.120      12.727 o 
  -8   0   4      28.048      25.247       1.081 o 
  -8   0   6     116.912     119.000       3.005 o 
  -8   0   8     827.319     824.219      19.377 o 
  -8   0  10     171.277     170.979       4.615 o 
  -8   0  12     678.204     670.064      16.115 o 
  -8   0  14      39.061      37.571       1.725 o 
  -8   0  16      12.431      13.244       1.283 o 
  -8   0  18      81.929      83.933       4.266 o 
  -8   1   1       1.864       1.962       0.230 o 
  -8   1   2     130.626     129.047       3.076 o 
  -8   1   3     288.297     290.149       6.686 o 
  -8   1   4     211.497     214.782       4.965 o 
  -8   1   5     139.394     132.307       3.136 o 
  -8   1   6       1.538       1.713       0.214 o 
  -8   1   7     114.488     113.090       2.754 o 
  -8   1   8     141.482     144.523       3.484 o 
  -8   1   9      70.252      71.904       1.904 o 
  -8   1  10      75.077      74.605       1.991 o 
  -8   1  11      39.854      38.224       1.193 o 
  -8   1  13      17.365      17.226       0.900 o 
  -8   1  14      63.777      63.067       1.964 o 
  -8   1  15      95.642      98.734       2.859 o 
  -8   1  16       8.554       7.969       0.668 o 
  -8   1  19       3.385       4.901       0.813 o 
  -8   1  20      16.085      17.348       1.330 o 
  -8   2   1     330.891     332.109       7.662 o 
  -8   2   2      14.931      15.276       0.530 o 
  -8   2   3      56.017      57.550       1.485 o 
  -8   2   4       5.011       4.115       0.297 o 
  -8   2   5     154.664     158.357       3.731 o 
  -8   2   6       0.858       1.262       0.206 o 
  -8   2   7     398.246     397.640       9.129 o 
  -8   2   8      29.498      29.294       0.884 o 
  -8   2   9      14.834      13.928       0.583 o 
  -8   2  10       7.506       7.290       0.601 o 
  -8   2  11     256.201     255.254       6.073 o 
  -8   2  12      20.216      18.976       0.817 o 
  -8   2  13     154.178     154.336       3.915 o 
  -8   2  14      17.602      15.984       0.809 o 
  -8   2  15       2.453       1.993       0.524 o 
  -8   2  17     197.071     201.240       5.398 o 
  -8   3   1      26.307      25.670       0.832 o 
  -8   3   2      17.280      17.992       0.604 o 
  -8   3   3     540.638     531.262      12.127 o 
  -8   3   4     232.752     228.016       5.307 o 
  -8   3   5       0.105       0.471       0.206 o 
  -8   3   6     252.779     247.013       5.784 o 
  -8   3   7       2.328       3.044       0.366 o 
  -8   3   8     545.872     537.977      12.489 o 
  -8   3   9      81.835      83.915       2.157 o 
  -8   3  10      36.801      36.508       1.132 o 
  -8   3  11     116.082     117.456       3.018 o 
  -8   3  12       6.099       6.248       0.483 o 
  -8   3  13     104.689     105.854       2.837 o 
  -8   3  14      39.365      37.714       1.325 o 
  -8   3  15      29.813      29.008       1.231 o 
  -8   3  16      19.138      17.068       0.950 o 
  -8   3  19       4.682       4.667       0.812 o 
  -8   4   1     148.382     144.360       3.469 o 
  -8   4   2     137.906     141.112       3.417 o 
  -8   4   3     103.047     107.702       2.634 o 
  -8   4   4       0.652       5.413       0.341 o 
  -8   4   5     109.393     103.860       2.734 o 
  -8   4   6     594.495     593.662      14.002 o 
  -8   4   7     492.113     490.121      11.342 o 
  -8   4   8      27.501      34.220       1.075 o 
  -8   4   9     116.193     115.628       2.932 o 
  -8   4  10      62.279      63.220       1.751 o 
  -8   4  11       9.548       8.754       0.522 o 
  -8   4  12      87.272      86.142       2.417 o 
  -8   4  13      11.049      10.555       0.655 o 
  -8   4  14      43.168      42.692       1.532 o 
  -8   4  16      46.547      48.786       1.878 o 
  -8   4  18      30.404      31.568       1.538 o 
  -8   5   1      68.364      71.141       1.851 o 
  -8   5   2      14.235      15.110       0.595 o 
  -8   5   3      26.381      24.983       0.797 o 
  -8   5   4     178.741     181.532       4.317 o 
  -8   5   5      88.554      89.155       2.258 o 
  -8   5   6       1.686       2.569       0.333 o 
  -8   5   8      48.320      49.515       1.428 o 
  -8   5   9     174.156     173.031       4.711 o 
  -8   5  10     107.650     105.767       2.828 o 
  -8   5  11      11.664      10.834       0.670 o 
  -8   5  13       4.341       4.358       0.504 o 
  -8   5  14      69.626      72.496       2.260 o 
  -8   5  15      88.617      89.014       2.810 o 
  -8   5  16      74.911      73.151       2.887 o 
  -8   5  17       4.695       4.383       0.736 o 
  -8   5  18      92.403      91.237       3.599 o 
  -8   6   1     249.330     254.247       6.024 o 
  -8   6   2       9.112       9.387       0.477 o 
  -8   6   3      20.234      19.367       0.707 o 
  -8   6   4       6.480       7.288       0.487 o 
  -8   6   5     192.819     196.777       4.772 o 
  -8   6   7     140.090     135.403       3.655 o 
  -8   6   8       2.198       2.431       0.416 o 
  -8   6   9      13.513      13.783       0.715 o 
  -8   6  10      10.738      10.051       0.777 o 
  -8   6  11      27.288      26.712       1.100 o 
  -8   6  12       9.738       7.892       0.619 o 
  -8   6  13      75.499      76.797       2.297 o 
  -8   6  14       2.142       2.177       0.515 o 
  -8   6  15       7.510       8.164       0.880 o 
  -8   6  16      14.639      15.031       1.094 o 
  -8   7   2     238.511     240.074       5.755 o 
  -8   7   4      18.716      16.588       0.710 o 
  -8   7   5     228.070     226.922       5.465 o 
  -8   7   6      33.928      34.243       1.479 o 
  -8   7   8      56.154      55.829       1.912 o 
  -8   7   9     372.334     379.109       9.445 o 
  -8   7  10     262.878     261.495       6.828 o 
  -8   7  11       2.335       2.703       0.587 o 
  -8   7  12       6.264       6.697       0.814 o 
  -8   7  13      33.423      34.641       1.472 o 
  -8   7  14      33.549      31.362       1.452 o 
  -8   7  15       6.982       6.740       1.161 o 
  -8   7  16       5.783       4.932       0.884 o 
  -8   8   2      29.443      28.230       1.123 o 
  -8   8   3       1.309       1.127       0.365 o 
  -8   8   4      53.716      55.626       1.848 o 
  -8   8   5      11.259      11.337       0.637 o 
  -8   8   6      74.106      75.271       2.216 o 
  -8   8   7      44.221      43.115       1.434 o 
  -8   8   8       3.069       4.133       0.538 o 
  -8   8   9      30.684      30.233       1.243 o 
  -8   8  11       5.166       4.197       0.599 o 
  -8   8  12      47.223      48.708       1.839 o 
  -8   8  14      35.962      35.201       1.586 o 
  -8   8  15       3.145       2.914       0.765 o 
  -8   9   1       2.271       2.901       0.460 o 
  -8   9   2      58.404      61.066       1.846 o 
  -8   9   3      70.183      70.345       2.063 o 
  -8   9   4      25.648      27.493       1.192 o 
  -8   9   5       0.952       1.047       0.467 o 
  -8   9   6       4.138       3.000       0.478 o 
  -8   9   7       9.277       9.275       0.710 o 
  -8   9   8      16.366      17.885       1.010 o 
  -8   9   9       5.296       4.252       0.639 o 
  -8   9  10      59.947      60.485       1.986 o 
  -8   9  11       5.946       5.895       0.771 o 
  -8   9  12       0.937       1.552       0.617 o 
  -8  10   1      29.796      30.027       1.406 o 
  -8  10   2       1.354       1.600       0.513 o 
  -8  10   4       9.437       8.929       0.676 o 
  -8  10   5      20.256      21.389       1.152 o 
  -8  10   6       6.047       4.945       0.566 o 
  -8  10   7      38.185      37.087       1.611 o 
  -8  10   9      10.213       9.076       0.757 o 
  -8  10  11      67.990      69.041       2.360 o 
  -8  11   1      21.269      21.233       1.152 o 
  -8  11   2      33.072      34.033       1.536 o 
  -8  11   3       1.241       1.263       0.498 o 
  -8  11   4      25.344      24.906       1.283 o 
  -8  11   5      23.065      21.895       1.108 o 
  -8  11   6      11.299      12.376       0.884 o 
  -8  11   7      16.712      14.839       1.061 o 
  -8  11   8      12.458      11.935       0.849 o 
  -7   0   1     774.609     759.084      17.680 o 
  -7   0   3     213.274     215.533       5.414 o 
  -7   0   5     183.607     175.804       4.343 o 
  -7   0   7       1.185       4.240       0.387 o 
  -7   0   9     246.442     247.097       6.027 o 
  -7   0  11     233.297     232.653       6.163 o 
  -7   0  13      92.435      89.374       3.580 o 
  -7   0  15      38.834      37.951       1.725 o 
  -7   0  17      29.803      27.762       2.427 o 
  -7   1   1      29.611      29.303       0.913 o 
  -7   1   2     490.163     483.294      11.095 o 
  -7   1   3     182.240     179.328       4.239 o 
  -7   1   4      22.205      19.671       0.602 o 
  -7   1   5     272.567     269.144       6.190 o 
  -7   1   6     244.345     247.984       5.685 o 
  -7   1   7      15.655      15.809       0.523 o 
  -7   1   8      72.487      74.906       1.873 o 
  -7   1   9       6.373       5.536       0.423 o 
  -7   1  10      74.623      72.526       1.922 o 
  -7   1  11      52.862      51.621       1.461 o 
  -7   1  12      12.805      12.191       0.680 o 
  -7   1  13     403.521     399.751       9.584 o 
  -7   1  14     208.044     204.430       5.100 o 
  -7   1  15       8.744       8.324       0.578 o 
  -7   1  17      84.063      83.951       3.041 o 
  -7   1  18     110.022     113.240       3.458 o 
  -7   1  19       6.610       5.469       1.004 o 
  -7   1  20      10.498      10.832       1.191 o 
  -7   2   1       0.768       0.938       0.178 o 
  -7   2   2     135.918     135.615       3.235 o 
  -7   2   3      76.864      77.388       1.948 o 
  -7   2   4     770.166     751.519      17.292 o 
  -7   2   5       0.030       0.427       0.167 o 
  -7   2   6       1.352       1.985       0.196 o 
  -7   2   7      32.125      32.066       0.894 o 
  -7   2   8     109.838     109.715       2.645 o 
  -7   2   9      19.429      19.366       0.651 o 
  -7   2  10     210.802     210.478       5.046 o 
  -7   2  11     187.850     184.616       4.488 o 
  -7   2  12       6.941       7.019       0.519 o 
  -7   2  13      76.142      76.132       2.348 o 
  -7   2  14      47.609      47.966       1.510 o 
  -7   2  16      36.444      34.755       1.280 o 
  -7   2  17       5.866       4.340       0.612 o 
  -7   2  18      54.509      55.832       2.112 o 
  -7   2  20      50.861      47.552       2.538 o 
  -7   3   1    1455.254    1423.580      32.207 o 
  -7   3   2      25.461      26.695       0.809 o 
  -7   3   3     126.878     122.466       2.970 o 
  -7   3   4      11.273      12.491       0.454 o 
  -7   3   5       2.899       2.854       0.266 o 
  -7   3   6      69.187      71.149       1.747 o 
  -7   3   7     158.938     157.956       3.770 o 
  -7   3   8      76.293      80.648       2.015 o 
  -7   3   9      80.673      79.687       2.073 o 
  -7   3  10       5.687       5.390       0.390 o 
  -7   3  11     195.605     193.764       4.626 o 
  -7   3  12      83.070      83.053       2.162 o 
  -7   3  13      13.293      11.670       0.736 o 
  -7   3  14      55.654      55.176       1.936 o 
  -7   3  15       4.998       4.902       0.547 o 
  -7   3  17      12.184      11.994       0.759 o 
  -7   3  18      69.189      70.849       2.325 o 
  -7   3  19      22.021      21.313       1.394 o 
  -7   3  20       3.541       1.994       0.697 o 
  -7   4   1       0.580       1.208       0.305 o 
  -7   4   2     367.826     358.812       8.202 o 
  -7   4   3     482.686     482.307      10.971 o 
  -7   4   4      13.009      14.038       0.483 o 
  -7   4   5      72.980      73.231       1.882 o 
  -7   4   6     100.731     101.014       2.461 o 
  -7   4   8      29.118      28.817       0.886 o 
  -7   4   9     165.229     162.314       3.883 o 
  -7   4  10       0.511       0.638       0.307 o 
  -7   4  11      75.840      76.092       2.006 o 
  -7   4  13       6.486       6.797       0.523 o 
  -7   4  14       1.480       1.815       0.485 o 
  -7   4  15     130.331     130.145       3.480 o 
  -7   4  16       7.105       6.554       0.741 o 
  -7   4  17      67.600      67.293       2.192 o 
  -7   4  19      13.515      14.493       1.040 o 
  -7   5   1     143.214     144.760       3.454 o 
  -7   5   2     370.427     362.464       8.461 o 
  -7   5   3       8.288       8.387       0.380 o 
  -7   5   4       1.007       1.200       0.228 o 
  -7   5   5      76.650      78.055       1.964 o 
  -7   5   6     214.267     213.245       5.010 o 
  -7   5   7      56.071      58.150       1.595 o 
  -7   5   8      83.021      80.800       2.136 o 
  -7   5   9      32.241      32.335       0.978 o 
  -7   5  10       9.648       9.916       0.526 o 
  -7   5  11      95.464      97.735       2.534 o 
  -7   5  12     173.347     170.414       4.212 o 
  -7   5  13       3.961       3.883       0.458 o 
  -7   5  14       5.947       5.267       0.604 o 
  -7   5  15       3.168       2.392       0.514 o 
  -7   5  17       9.204       9.107       0.884 o 
  -7   5  18       0.797       1.785       0.793 o 
  -7   5  19     118.322     118.422       4.009 o 
  -7   6   1      74.107      73.875       1.988 o 
  -7   6   2     149.348     149.768       3.591 o 
  -7   6   3       3.198       3.008       0.310 o 
  -7   6   4     127.697     128.654       3.113 o 
  -7   6   5      15.746      14.763       0.578 o 
  -7   6   6      60.979      59.087       1.654 o 
  -7   6   7       3.346       3.358       0.339 o 
  -7   6   8      72.070      73.073       1.947 o 
  -7   6   9       6.392       5.094       0.390 o 
  -7   6  10      60.057      58.285       1.766 o 
  -7   6  11      23.218      21.304       0.896 o 
  -7   6  12      67.855      65.953       1.914 o 
  -7   6  13       3.424       3.127       0.450 o 
  -7   6  14      18.867      18.358       1.004 o 
  -7   6  15      17.182      16.053       0.902 o 
  -7   6  16     193.463     203.634       5.406 o 
  -7   6  17      23.818      22.979       1.319 o 
  -7   6  18       7.735       7.302       0.906 o 
  -7   7   1       5.022       4.734       0.362 o 
  -7   7   2      80.831      80.392       2.083 o 
  -7   7   3     182.542     184.892       4.432 o 
  -7   7   4      86.196      86.353       2.214 o 
  -7   7   5      17.120      18.265       0.701 o 
  -7   7   6      31.462      31.862       1.034 o 
  -7   7   7     213.408     214.054       5.177 o 
  -7   7   8      17.834      17.795       0.860 o 
  -7   7   9       6.125       5.180       0.468 o 
  -7   7  11      49.897      48.325       1.766 o 
  -7   7  12      80.985      82.860       2.636 o 
  -7   7  13      50.489      48.676       1.654 o 
  -7   7  15       2.574       1.356       0.514 o 
  -7   7  17      11.920      11.131       1.040 o 
  -7   8   1     107.855     104.471       2.739 o 
  -7   8   2       8.257       7.832       0.540 o 
  -7   8   3     161.428     161.869       3.981 o 
  -7   8   4       3.893       3.516       0.396 o 
  -7   8   5     245.851     243.309       5.872 o 
  -7   8   6      16.471      15.419       0.692 o 
  -7   8   7      60.815      61.215       1.868 o 
  -7   8   8      26.290      25.660       1.196 o 
  -7   8   9      40.894      42.413       1.452 o 
  -7   8  11      23.076      22.754       1.018 o 
  -7   8  12      20.402      20.823       1.083 o 
  -7   8  13       7.255       5.685       0.760 o 
  -7   8  14       4.221       4.311       0.877 o 
  -7   8  15      91.107      93.396       3.092 o 
  -7   9   1     169.688     168.605       4.254 o 
  -7   9   2      44.020      42.693       1.372 o 
  -7   9   3       9.841       8.781       0.717 o 
  -7   9   4      21.441      19.470       0.907 o 
  -7   9   5      48.263      49.059       1.554 o 
  -7   9   6      46.890      46.501       1.499 o 
  -7   9   7     101.060     101.697       2.868 o 
  -7   9   8      36.398      33.335       1.261 o 
  -7   9   9      24.480      25.090       1.150 o 
  -7   9  10      15.650      15.220       0.846 o 
  -7   9  11       5.078       5.497       0.620 o 
  -7   9  12     126.462     130.701       3.850 o 
  -7   9  14       5.016       4.627       0.622 o 
  -7  10   1       6.934       6.809       0.577 o 
  -7  10   2      57.975      57.491       1.784 o 
  -7  10   3      10.788       9.183       0.625 o 
  -7  10   4      19.142      18.141       0.895 o 
  -7  10   5       1.759       2.743       0.498 o 
  -7  10   6      57.540      54.197       1.757 o 
  -7  10   7      29.028      27.183       1.355 o 
  -7  10   8      22.432      22.328       1.032 o 
  -7  10   9      59.275      62.001       2.205 o 
  -7  10  10     121.810     124.929       3.506 o 
  -7  10  11      14.259      14.497       0.887 o 
  -7  10  12       2.066       2.201       0.554 o 
  -7  11   1      12.471      10.759       0.722 o 
  -7  11   2      95.090      96.734       2.778 o 
  -7  11   3      79.919      76.807       2.526 o 
  -7  11   4      17.943      17.656       0.936 o 
  -7  11   5      10.404      10.479       0.761 o 
  -7  11   6      21.889      21.963       1.058 o 
  -7  11   7      53.025      49.868       1.904 o 
  -7  11   8       2.330       1.210       0.537 o 
  -7  12   1       0.262       1.333       0.606 o 
  -7  12   2       3.822       3.315       0.562 o 
  -7  12   3      28.017      25.171       1.205 o 
  -7  12   5      35.262      34.955       2.023 o 
  -6   0   2    1175.999    1188.492      28.540 o 
  -6   0   4     291.193     286.898       7.230 o 
  -6   0   6     911.799     902.138      20.811 o 
  -6   0   8     269.376     276.492       7.032 o 
  -6   0  10       8.277       8.575       0.523 o 
  -6   0  12     131.953     144.817       3.805 o 
  -6   0  14     176.288     183.608       5.005 o 
  -6   0  18      35.564      41.263       2.527 o 
  -6   0  20     120.069     120.878       4.348 o 
  -6   1   1     176.309     176.489       4.367 o 
  -6   1   2       8.188       8.025       0.582 o 
  -6   1   3     121.890     120.226       3.045 o 
  -6   1   4     146.162     143.102       3.540 o 
  -6   1   5     197.620     196.961       4.691 o 
  -6   1   6    1104.000    1101.399      24.983 o 
  -6   1   7     179.704     177.410       4.298 o 
  -6   1   8     110.369     110.382       2.743 o 
  -6   1   9     177.538     173.434       4.231 o 
  -6   1  10     631.012     627.086      14.351 o 
  -6   1  11     343.240     345.004       8.013 o 
  -6   1  12       8.419       7.926       0.444 o 
  -6   1  13       8.939       8.940       0.583 o 
  -6   1  15     108.045     107.117       2.885 o 
  -6   1  16     181.097     183.857       5.320 o 
  -6   1  17      14.874      14.041       0.818 o 
  -6   1  19       6.065       5.810       0.645 o 
  -6   1  20      56.998      59.463       2.109 o 
  -6   2   1     705.830     697.455      16.068 o 
  -6   2   2       8.768       7.922       0.432 o 
  -6   2   3     247.269     243.903       5.791 o 
  -6   2   4     274.742     271.883       6.373 o 
  -6   2   5      47.097      44.437       1.217 o 
  -6   2   6     154.674     146.714       3.445 o 
  -6   2   7     783.483     766.833      17.389 o 
  -6   2   9     352.745     357.106       8.181 o 
  -6   2  10      23.159      23.846       0.829 o 
  -6   2  11     162.309     162.059       3.884 o 
  -6   2  12      14.838      14.926       0.607 o 
  -6   2  13     241.176     241.918       5.878 o 
  -6   2  14       5.851       5.452       0.501 o 
  -6   2  15       2.713       2.412       0.479 o 
  -6   2  16       1.152       0.809       0.392 o 
  -6   2  19      84.414      87.732       3.104 o 
  -6   3   1     375.896     383.906       8.888 o 
  -6   3   2       0.742       0.973       0.207 o 
  -6   3   3      19.278      45.310       1.470 o 
  -6   3   4    1111.792    1105.998      25.291 o 
  -6   3   5    1767.264    1709.726      39.124 o 
  -6   3   6      91.507     136.648       3.456 o 
  -6   3   7       2.497       2.779       0.207 o 
  -6   3   8      16.797      14.785       0.525 o 
  -6   3   9     281.455     287.554       6.690 o 
  -6   3  10      37.590      36.952       1.040 o 
  -6   3  11     114.992     115.266       2.860 o 
  -6   3  12     218.996     216.697       5.121 o 
  -6   3  14      17.585      16.543       0.795 o 
  -6   3  15     135.050     135.158       3.521 o 
  -6   3  16     132.512     132.970       3.597 o 
  -6   3  17       1.192       1.446       0.498 o 
  -6   3  18       0.479       4.084       0.618 o 
  -6   3  20       1.896       1.708       0.637 o 
  -6   4   1     275.363     273.408       6.316 o 
  -6   4   2     999.017     969.558      22.063 o 
  -6   4   3       7.768       7.685       0.362 o 
  -6   4   4     143.674     148.198       3.481 o 
  -6   4   5     112.153     112.253       2.768 o 
  -6   4   6     320.039     314.110       7.190 o 
  -6   4   7     126.330     123.950       2.948 o 
  -6   4   8     331.728     333.470       7.784 o 
  -6   4   9      27.220      26.937       0.854 o 
  -6   4  10      36.166      37.668       1.084 o 
  -6   4  11       4.410       4.566       0.342 o 
  -6   4  12     204.127     207.502       4.977 o 
  -6   4  13      13.348      12.534       0.691 o 
  -6   4  14     217.002     214.911       5.275 o 
  -6   4  15      19.769      19.716       0.958 o 
  -6   4  16      21.988      23.089       1.062 o 
  -6   4  17       3.983       4.287       0.550 o 
  -6   4  18      57.947      58.698       2.125 o 
  -6   4  20       2.858       1.892       0.894 o 
  -6   5   1       7.446       7.036       0.325 o 
  -6   5   2      14.340      13.937       0.477 o 
  -6   5   3     116.053     115.687       2.756 o 
  -6   5   4     123.558     122.699       2.930 o 
  -6   5   5      12.505      12.356       0.476 o 
  -6   5   6     366.930     364.109       8.370 o 
  -6   5   7      85.893      84.393       2.089 o 
  -6   5   8      57.441      59.541       1.540 o 
  -6   5   9      62.316      62.389       1.620 o 
  -6   5  10     179.488     182.467       4.410 o 
  -6   5  11     111.753     108.758       2.825 o 
  -6   5  12      44.683      43.342       1.344 o 
  -6   5  13       1.614       2.342       0.452 o 
  -6   5  14     108.174     106.811       2.891 o 
  -6   5  15       1.725       1.938       0.433 o 
  -6   5  17      50.539      50.761       1.912 o 
  -6   5  18      24.689      24.384       1.407 o 
  -6   5  19      11.669      11.381       1.203 o 
  -6   6   1     128.379     132.388       3.183 o 
  -6   6   2       2.204       2.242       0.237 o 
  -6   6   3     638.685     632.639      14.404 o 
  -6   6   4      66.464      66.350       1.709 o 
  -6   6   5      54.596      54.669       1.494 o 
  -6   6   6      42.244      47.136       1.309 o 
  -6   6   7     273.784     276.173       6.629 o 
  -6   6   9     124.308     130.134       3.256 o 
  -6   6  10       3.301       2.820       0.436 o 
  -6   6  11      16.492      17.122       0.696 o 
  -6   6  12      27.413      27.785       0.998 o 
  -6   6  13     165.699     165.902       4.701 o 
  -6   6  15      92.277      92.975       2.711 o 
  -6   6  16      42.385      41.253       1.667 o 
  -6   6  17     162.190     169.764       4.923 o 
  -6   6  18      45.269      46.117       2.602 o 
  -6   7   1      64.659      62.717       1.707 o 
  -6   7   3     233.865     232.555       5.515 o 
  -6   7   4      40.123      38.618       1.146 o 
  -6   7   5      45.046      46.002       1.348 o 
  -6   7   6     170.106     170.180       4.138 o 
  -6   7   8      62.631      62.020       1.863 o 
  -6   7   9       6.059       4.737       0.483 o 
  -6   7  10      14.807      14.641       0.702 o 
  -6   7  11      72.423      70.108       2.009 o 
  -6   7  12      35.222      33.599       1.216 o 
  -6   7  13       5.230       4.700       0.626 o 
  -6   7  14       7.043       7.501       0.626 o 
  -6   7  15      19.517      18.373       1.247 o 
  -6   7  16       6.562       5.713       0.662 o 
  -6   7  17      37.427      35.194       1.609 o 
  -6   8   1      71.269      68.563       1.877 o 
  -6   8   2      42.082      41.220       1.340 o 
  -6   8   3      59.735      58.050       1.646 o 
  -6   8   4      24.335      22.757       0.919 o 
  -6   8   5      56.154      56.430       1.677 o 
  -6   8   6       3.486       3.078       0.435 o 
  -6   8   7     243.733     250.280       6.099 o 
  -6   8   8     597.562     603.109      14.179 o 
  -6   8   9      33.366      33.461       1.213 o 
  -6   8  10       6.257       6.867       0.709 o 
  -6   8  11       6.142       5.201       0.684 o 
  -6   8  12     105.422     110.571       3.486 o 
  -6   8  14       7.961       8.391       0.718 o 
  -6   8  15       2.065       1.717       0.700 o 
  -6   8  16      17.841      17.431       1.074 o 
  -6   9   1       6.961       5.553       0.484 o 
  -6   9   2      23.409      23.404       0.998 o 
  -6   9   3       4.077       5.435       0.498 o 
  -6   9   4      44.738      43.759       1.447 o 
  -6   9   5     157.003     155.862       4.032 o 
  -6   9   7       1.804       1.098       0.420 o 
  -6   9   8      15.920      14.619       0.947 o 
  -6   9   9      21.832      25.481       1.241 o 
  -6   9  10      75.039      79.301       2.650 o 
  -6   9  11       5.558       4.625       0.544 o 
  -6   9  12      21.275      21.052       1.100 o 
  -6   9  13      22.702      21.837       1.152 o 
  -6   9  14       8.054       6.577       0.722 o 
  -6   9  15      24.162      26.116       1.414 o 
  -6  10   1      86.588      88.796       2.544 o 
  -6  10   2      16.847      15.351       0.784 o 
  -6  10   3      80.954      77.757       2.255 o 
  -6  10   4      43.799      45.718       1.590 o 
  -6  10   5      28.145      28.593       1.215 o 
  -6  10   6       1.561       1.114       0.463 o 
  -6  10   7      41.241      42.218       1.533 o 
  -6  10   8      45.118      45.710       1.655 o 
  -6  10   9       6.547       6.207       0.632 o 
  -6  10  10      25.385      26.610       1.208 o 
  -6  10  11       5.145       5.155       0.633 o 
  -6  10  13      56.078      56.690       2.153 o 
  -6  11   1       6.515       5.919       0.602 o 
  -6  11   3      30.762      31.063       1.237 o 
  -6  11   4      15.090      12.673       0.916 o 
  -6  11   5       5.453       4.325       0.530 o 
  -6  11   6      17.494      16.550       0.885 o 
  -6  11   7      22.809      19.885       1.044 o 
  -6  11   9      30.338      30.857       1.434 o 
  -6  11  10      35.408      36.387       1.596 o 
  -6  11  11      15.204      14.994       0.981 o 
  -6  12   1       4.623       4.502       0.652 o 
  -6  12   2      21.740      20.595       1.101 o 
  -6  12   6      23.237      23.423       1.173 o 
  -6  12   7       2.149       2.329       0.544 o 
  -5   0   1    1731.815    1748.991      43.161 o 
  -5   0   3     568.276     579.644      16.144 o 
  -5   0   5     189.640     192.524       5.137 o 
  -5   0   7     209.098     205.877       5.887 o 
  -5   0   9       6.553       6.070       0.431 o 
  -5   0  11     380.104     381.426       9.215 o 
  -5   0  13     176.002     178.088       4.720 o 
  -5   0  15      58.631      56.480       2.114 o 
  -5   0  17     165.104     171.664       9.442 o 
  -5   0  19     105.547     112.029       4.220 o 
  -5   0  21     199.350     198.228       7.462 o 
  -5   1   1     274.511     282.283       7.799 o 
  -5   1   2     425.699     435.731      11.415 o 
  -5   1   3     274.782     285.333       7.806 o 
  -5   1   4       1.412       1.464       0.470 o 
  -5   1   5       2.847       2.212       0.261 o 
  -5   1   6       5.491       4.892       0.347 o 
  -5   1   7     234.734     233.259       5.495 o 
  -5   1   8      50.895      50.953       1.449 o 
  -5   1   9      53.513      54.918       1.436 o 
  -5   1  10     399.802     395.390       9.124 o 
  -5   1  11       0.999       1.519       0.273 o 
  -5   1  12     166.957     168.196       4.193 o 
  -5   1  13      42.934      42.948       1.428 o 
  -5   1  14      74.739      74.883       2.138 o 
  -5   1  15      42.332      41.701       1.432 o 
  -5   1  16      23.763      23.762       1.216 o 
  -5   1  17      13.819      12.852       0.925 o 
  -5   1  18      35.519      35.050       1.544 o 
  -5   1  19      29.736      28.002       1.373 o 
  -5   1  20      11.541      12.113       0.921 o 
  -5   1  21      61.462      61.408       2.380 o 
  -5   2   1      15.142      13.982       0.934 o 
  -5   2   2       1.072       0.938       0.366 o 
  -5   2   3     142.421     147.582       3.858 o 
  -5   2   4     490.657     502.186      11.744 o 
  -5   2   5     224.021     224.838       5.412 o 
  -5   2   6     197.632     204.422       4.810 o 
  -5   2   7      27.342      26.828       0.737 o 
  -5   2   8       3.256       2.563       0.276 o 
  -5   2   9     585.724     565.138      13.004 o 
  -5   2  10      11.254      10.786       0.440 o 
  -5   2  11     397.990     394.844       9.221 o 
  -5   2  12     619.233     619.718      14.205 o 
  -5   2  13       8.567       8.251       0.620 o 
  -5   2  14      11.856      10.229       0.778 o 
  -5   2  15      19.447      18.842       0.828 o 
  -5   2  16     363.276     362.470       9.094 o 
  -5   2  17       5.077       5.156       0.598 o 
  -5   2  18      25.659      26.421       1.230 o 
  -5   3   1       4.379       4.581       0.313 o 
  -5   3   2     611.648     617.001      14.315 o 
  -5   3   3     284.485     284.476       6.722 o 
  -5   3   4      16.309      15.150       0.600 o 
  -5   3   5     135.185     133.066       3.165 o 
  -5   3   6       0.657       0.912       0.149 o 
  -5   3   7     173.150     167.782       3.900 o 
  -5   3   8     313.767     313.938       7.234 o 
  -5   3   9     385.508     391.740       8.990 o 
  -5   3  10       6.113       5.121       0.298 o 
  -5   3  11      12.010      11.680       0.465 o 
  -5   3  12       0.882       0.758       0.261 o 
  -5   3  13     102.445     100.631       2.568 o 
  -5   3  14      23.680      23.809       1.004 o 
  -5   3  15      41.447      40.699       1.357 o 
  -5   3  16     132.202     130.327       3.492 o 
  -5   3  17       2.022       2.476       0.733 o 
  -5   3  18      16.139      15.817       0.961 o 
  -5   3  19      77.161      77.527       2.601 o 
  -5   3  20     104.345     107.327       3.372 o 
  -5   4   1       4.408       4.264       0.262 o 
  -5   4   2     136.868     138.678       3.402 o 
  -5   4   3       7.359       7.003       0.368 o 
  -5   4   4       6.566       5.641       0.384 o 
  -5   4   5     410.316     408.395       9.426 o 
  -5   4   6       1.384       1.103       0.171 o 
  -5   4   7     257.125     259.632       5.989 o 
  -5   4   8       6.880       6.724       0.302 o 
  -5   4   9     158.180     158.053       3.715 o 
  -5   4  10      20.927      20.921       0.731 o 
  -5   4  11     180.050     182.936       4.446 o 
  -5   4  12      41.453      42.611       1.234 o 
  -5   4  13      25.953      23.926       0.875 o 
  -5   4  14       1.300       1.811       0.355 o 
  -5   4  17     186.456     187.142       5.010 o 
  -5   4  19       3.084       1.670       0.698 o 
  -5   4  20       2.321       2.463       0.761 o 
  -5   5   1     460.611     456.267      10.361 o 
  -5   5   2     355.352     353.047       8.164 o 
  -5   5   3      42.379      43.952       1.184 o 
  -5   5   4     262.991     254.116       5.857 o 
  -5   5   5       0.096       1.010       0.180 o 
  -5   5   6     132.746     128.598       3.124 o 
  -5   5   7     109.495     108.456       2.602 o 
  -5   5   8      52.822      52.385       1.360 o 
  -5   5   9       3.546       3.029       0.265 o 
  -5   5  10      98.512      97.149       2.400 o 
  -5   5  11      86.071      85.187       2.204 o 
  -5   5  13      28.093      26.788       1.034 o 
  -5   5  14     349.958     357.048       8.566 o 
  -5   5  15     257.533     261.125       6.416 o 
  -5   5  16       3.242       3.738       0.509 o 
  -5   5  17      30.990      30.353       1.317 o 
  -5   5  18      31.518      30.112       1.475 o 
  -5   5  19      19.058      17.200       1.050 o 
  -5   6   1      81.724      80.084       1.980 o 
  -5   6   3      38.242      39.918       1.098 o 
  -5   6   4     166.902     168.699       4.040 o 
  -5   6   5      74.737      75.730       1.906 o 
  -5   6   6     266.371     265.385       6.178 o 
  -5   6   7       0.473       0.797       0.277 o 
  -5   6   8      18.611      18.056       0.648 o 
  -5   6   9       4.155       4.634       0.447 o 
  -5   6  10     448.114     458.129      11.669 o 
  -5   6  11      26.356      25.280       0.953 o 
  -5   6  12       7.142       6.799       0.477 o 
  -5   6  13      23.379      21.917       1.008 o 
  -5   6  14       2.258       1.908       0.406 o 
  -5   6  15      12.894      12.147       0.888 o 
  -5   6  17      38.293      38.691       1.623 o 
  -5   6  18     141.494     142.748       4.313 o 
  -5   6  19       5.958       7.393       0.947 o 
  -5   7   1     274.801     278.579       6.496 o 
  -5   7   2      40.028      40.250       1.152 o 
  -5   7   3     256.257     251.746       5.915 o 
  -5   7   4      87.121      88.757       2.299 o 
  -5   7   5       1.319       2.286       0.302 o 
  -5   7   6       7.789       7.843       0.455 o 
  -5   7   7      67.680      68.735       2.118 o 
  -5   7   8      77.224      79.245       2.144 o 
  -5   7   9     101.815     101.751       2.804 o 
  -5   7  10      50.420      50.456       1.527 o 
  -5   7  12       2.380       2.243       0.391 o 
  -5   7  13      61.117      62.008       1.902 o 
  -5   7  14      94.244      93.894       2.673 o 
  -5   7  15      20.058      19.701       0.980 o 
  -5   7  16       6.235       5.929       0.639 o 
  -5   7  17       0.913       1.812       0.713 o 
  -5   7  18       2.174       1.331       0.586 o 
  -5   8   1     215.616     219.504       5.256 o 
  -5   8   2      87.570      88.618       2.338 o 
  -5   8   3      79.623      81.135       2.173 o 
  -5   8   4       1.624       1.765       0.336 o 
  -5   8   5     311.344     310.360       7.378 o 
  -5   8   8      34.557      31.953       1.270 o 
  -5   8  10      12.359      10.983       0.790 o 
  -5   8  11     178.349     182.009       4.580 o 
  -5   8  12      33.763      32.718       1.215 o 
  -5   8  13      20.474      19.405       1.331 o 
  -5   8  14      46.344      46.144       1.642 o 
  -5   8  15      51.114      50.114       1.762 o 
  -5   8  17      12.659      13.378       1.034 o 
  -5   9   1      75.640      75.891       2.070 o 
  -5   9   2      80.012      81.277       2.237 o 
  -5   9   3      62.378      61.521       1.822 o 
  -5   9   4     156.142     151.349       3.918 o 
  -5   9   5      40.097      39.576       1.495 o 
  -5   9   6      34.275      35.408       1.316 o 
  -5   9   7      28.828      28.050       1.114 o 
  -5   9   8     241.901     246.820       6.176 o 
  -5   9   9     136.162     142.017       3.822 o 
  -5   9  10      31.207      33.042       1.314 o 
  -5   9  11      19.129      17.745       0.918 o 
  -5   9  12       2.058       2.791       0.639 o 
  -5   9  13     114.572     120.613       3.620 o 
  -5   9  14      11.615       9.609       0.827 o 
  -5  10   2      36.454      34.852       1.249 o 
  -5  10   3      14.775      14.272       0.841 o 
  -5  10   4      82.693      84.517       2.477 o 
  -5  10   6     160.343     160.347       4.566 o 
  -5  10   7       7.088       5.120       0.572 o 
  -5  10   9       7.030       5.632       0.680 o 
  -5  10  10      90.104      92.124       2.818 o 
  -5  10  11      41.178      45.178       1.731 o 
  -5  10  12      14.592      15.305       0.962 o 
  -5  10  13       5.203       5.023       0.849 o 
  -5  11   1      62.045      63.083       2.095 o 
  -5  11   2       3.058       2.848       0.626 o 
  -5  11   3      19.431      17.769       0.998 o 
  -5  11   4      54.660      52.174       1.886 o 
  -5  11   5      18.105      17.332       0.968 o 
  -5  11   6      34.753      35.982       1.565 o 
  -5  11   7      67.521      69.820       2.467 o 
  -5  11   8      10.716      10.197       0.821 o 
  -5  11   9      26.766      25.638       1.334 o 
  -5  11  10       7.759       6.472       0.692 o 
  -5  11  11       9.118       9.510       0.795 o 
  -5  11  12       5.392       6.111       2.155 o 
  -5  12   1      86.806      83.839       2.702 o 
  -5  12   2      43.284      42.334       1.689 o 
  -5  12   3       5.226       5.072       0.704 o 
  -5  12   5      66.228      67.866       2.440 o 
  -5  12   6      27.686      27.086       1.372 o 
  -5  12   7      20.536      19.572       1.186 o 
  -5  12   8      16.120      16.089       1.075 o 
  -5  12   9      16.184      16.030       1.586 o 
  -5  13   1      16.044      14.763       1.074 o 
  -5  13   2      14.071      14.546       1.052 o 
  -5  13   3      10.849      10.587       1.304 o 
  -4   0   2     767.034     765.256      19.709 o 
  -4   0   4    3227.780    3231.541      80.277 o 
  -4   0   6      30.963      32.336       1.484 o 
  -4   0   8    1458.331    1430.258      33.152 o 
  -4   0  10     119.273     122.402       3.289 o 
  -4   0  12       0.023       1.083       0.378 o 
  -4   0  14     735.905     739.517      17.962 o 
  -4   0  16       4.627       4.394       0.945 o 
  -4   0  18     173.898     172.978       6.736 o 
  -4   0  20      68.191      74.008       3.278 o 
  -4   1   1     386.005     391.391       9.945 o 
  -4   1   2       3.372       1.622       0.531 o 
  -4   1   3    1137.509    1142.621      27.299 o 
  -4   1   4      69.834      71.124       2.761 o 
  -4   1   5    1811.237    1815.091      43.186 o 
  -4   1   6     330.429     337.262       8.056 o 
  -4   1   7     421.759     437.818      10.174 o 
  -4   1   8     221.572     221.230       5.406 o 
  -4   1   9     165.013     162.605       3.941 o 
  -4   1  10     215.803     211.295       5.005 o 
  -4   1  11     112.890     112.045       2.758 o 
  -4   1  12     203.988     203.682       4.939 o 
  -4   1  13      40.555      41.288       1.371 o 
  -4   1  16       5.681       5.121       0.616 o 
  -4   1  17      51.396      48.163       1.849 o 
  -4   1  18      90.827      92.430       2.985 o 
  -4   1  19      75.534      75.233       3.397 o 
  -4   1  20       2.672       2.091       0.725 o 
  -4   1  21      33.498      34.611       1.759 o 
  -4   2   1      23.503      16.945       1.166 o 
  -4   2   2    1171.554    1149.941      27.798 o 
  -4   2   3    4574.758    4609.097     108.477 o 
  -4   2   4    3290.827    3271.628      77.732 o 
  -4   2   5     145.479     154.367       3.982 o 
  -4   2   6     368.233     371.391       8.695 o 
  -4   2   7     518.359     528.166      12.343 o 
  -4   2   8     237.183     238.980       5.726 o 
  -4   2   9     780.974     775.695      17.679 o 
  -4   2  10     284.171     277.321       6.416 o 
  -4   2  11       1.613       2.074       0.319 o 
  -4   2  12      30.720      31.600       0.992 o 
  -4   2  13     146.663     144.279       3.684 o 
  -4   2  14       5.895       6.154       0.620 o 
  -4   2  15     183.888     185.234       5.365 o 
  -4   2  16       7.827       6.272       0.759 o 
  -4   2  19      50.219      49.844       1.899 o 
  -4   2  20      18.743      19.291       1.132 o 
  -4   2  21      19.508      17.723       1.250 o 
  -4   3   1     570.321     553.377      14.203 o 
  -4   3   2     283.913     290.368       7.590 o 
  -4   3   3      42.267      41.876       1.494 o 
  -4   3   4      16.013      16.491       0.705 o 
  -4   3   5     132.364     137.137       3.451 o 
  -4   3   6     738.346     722.933      16.477 o 
  -4   3   7     408.157     405.630       9.426 o 
  -4   3   8      64.857      67.773       1.658 o 
  -4   3   9      16.888      17.071       0.691 o 
  -4   3  10     129.619     128.245       3.074 o 
  -4   3  11     151.298     152.576       3.634 o 
  -4   3  12     394.261     393.819       9.092 o 
  -4   3  13      99.090     101.335       2.564 o 
  -4   3  14      59.072      58.753       1.680 o 
  -4   3  15       7.345       6.758       0.548 o 
  -4   3  16      14.321      13.176       0.863 o 
  -4   3  17      97.538      95.839       3.072 o 
  -4   3  18      10.624      10.568       0.791 o 
  -4   3  20       7.727       8.627       0.864 o 
  -4   3  21       4.651       3.181       0.829 o 
  -4   4   1      32.280      29.104       0.942 o 
  -4   4   2     647.387     666.876      15.326 o 
  -4   4   3      60.175      55.797       1.534 o 
  -4   4   4     480.414     470.699      10.895 o 
  -4   4   5      33.954      33.282       0.918 o 
  -4   4   6      16.067      15.664       0.492 o 
  -4   4   7      37.875      37.679       1.043 o 
  -4   4   8     517.692     516.598      11.935 o 
  -4   4   9      28.611      28.563       0.825 o 
  -4   4  10     456.021     450.103      10.743 o 
  -4   4  11       0.810       1.223       0.256 o 
  -4   4  12     128.939     125.231       3.164 o 
  -4   4  13     153.391     151.938       3.763 o 
  -4   4  14      95.616      96.544       2.542 o 
  -4   4  15     139.448     142.662       3.700 o 
  -4   4  16      40.338      42.790       1.501 o 
  -4   4  18       4.651       4.620       0.777 o 
  -4   4  19      22.138      22.649       1.266 o 
  -4   4  20     145.067     146.041       5.376 o 
  -4   5   1     971.542     952.632      21.563 o 
  -4   5   2     704.381     714.013      16.235 o 
  -4   5   3       0.988       0.897       0.180 o 
  -4   5   4     579.406     572.456      12.984 o 
  -4   5   5     414.040     414.503       9.497 o 
  -4   5   6     146.773     152.796       3.751 o 
  -4   5   7      84.330      82.697       2.115 o 
  -4   5   8     105.053     104.975       2.585 o 
  -4   5   9       0.390       0.488       0.228 o 
  -4   5  10     203.362     204.687       4.969 o 
  -4   5  11     148.917     152.799       3.906 o 
  -4   5  12      66.314      66.254       1.904 o 
  -4   5  13      77.352      76.072       2.080 o 
  -4   5  14       5.406       5.089       0.555 o 
  -4   5  15      21.316      20.073       0.903 o 
  -4   5  16      36.567      37.913       1.422 o 
  -4   5  17      58.469      58.204       1.942 o 
  -4   5  18      22.892      21.899       1.291 o 
  -4   5  19       2.411       3.043       0.688 o 
  -4   6   1     227.060     226.080       5.216 o 
  -4   6   2      28.550      28.357       0.803 o 
  -4   6   3      49.127      48.285       1.253 o 
  -4   6   4      25.885      24.873       0.773 o 
  -4   6   5     413.350     403.379       9.206 o 
  -4   6   6      14.545      15.681       0.594 o 
  -4   6   7     137.115     136.079       3.257 o 
  -4   6   8      16.862      16.926       0.627 o 
  -4   6   9     319.551     319.630       7.439 o 
  -4   6  10      10.309      11.355       0.541 o 
  -4   6  11      42.213      42.550       1.244 o 
  -4   6  12       1.587       1.680       0.365 o 
  -4   6  13     116.247     120.713       3.085 o 
  -4   6  14       5.277       4.480       0.713 o 
  -4   6  15      44.543      44.947       1.490 o 
  -4   6  17      40.249      41.771       1.559 o 
  -4   6  19      39.736      40.584       1.723 o 
  -4   7   1     382.472     379.343       8.716 o 
  -4   7   2      62.060      60.698       1.569 o 
  -4   7   3      15.194      14.075       0.538 o 
  -4   7   4      29.680      29.764       0.918 o 
  -4   7   5     271.638     275.806       6.449 o 
  -4   7   6     171.383     167.224       4.039 o 
  -4   7   7     165.476     164.911       3.993 o 
  -4   7   8       2.326       3.099       0.354 o 
  -4   7   9       4.380       4.864       0.410 o 
  -4   7  10       4.062       3.790       0.370 o 
  -4   7  11     212.858     215.104       5.177 o 
  -4   7  12      39.391      39.595       1.279 o 
  -4   7  13      24.053      23.747       1.184 o 
  -4   7  14     166.576     166.894       4.605 o 
  -4   7  15      78.142      77.994       2.322 o 
  -4   7  16     245.273     249.812       6.382 o 
  -4   7  18       1.823       2.066       0.598 o 
  -4   8   1      73.139      72.338       1.911 o 
  -4   8   2     156.698     155.540       3.782 o 
  -4   8   3       2.029       1.994       0.284 o 
  -4   8   4     295.506     299.522       7.066 o 
  -4   8   5      38.676      38.091       1.172 o 
  -4   8   6      15.584      16.621       0.901 o 
  -4   8   7      64.383      62.971       1.791 o 
  -4   8   8     105.418     105.626       2.829 o 
  -4   8   9      22.644      21.764       0.861 o 
  -4   8  10      73.810      73.322       2.131 o 
  -4   8  11       2.438       2.295       0.390 o 
  -4   8  12       0.281       0.783       0.391 o 
  -4   8  13       3.597       3.783       0.547 o 
  -4   8  14      56.338      56.429       1.868 o 
  -4   8  15       4.332       4.753       0.615 o 
  -4   8  16      75.067      74.874       2.542 o 
  -4   8  17       1.518       1.228       0.557 o 
  -4   9   1      39.227      37.443       1.157 o 
  -4   9   2     204.284     201.798       4.883 o 
  -4   9   3     108.632     108.823       2.838 o 
  -4   9   4       3.958       2.669       0.392 o 
  -4   9   5      47.627      47.935       1.514 o 
  -4   9   6     744.143     749.121      17.430 o 
  -4   9   7      98.048      96.129       2.630 o 
  -4   9   8      62.922      63.524       1.982 o 
  -4   9   9      30.824      30.991       1.226 o 
  -4   9  10      17.840      17.006       0.887 o 
  -4   9  11      98.901     103.838       2.915 o 
  -4   9  12      12.876      13.992       0.819 o 
  -4   9  13      16.513      16.730       0.984 o 
  -4   9  14      14.055      11.513       0.844 o 
  -4   9  15       0.991       1.359       0.590 o 
  -4   9  16      28.716      28.691       1.520 o 
  -4  10   1      42.301      42.639       1.366 o 
  -4  10   2      18.046      17.559       0.852 o 
  -4  10   3     123.004     120.719       3.199 o 
  -4  10   4      43.556      42.471       1.484 o 
  -4  10   5      11.284      10.167       0.660 o 
  -4  10   6      15.843      15.587       0.934 o 
  -4  10   7       7.929       9.072       0.629 o 
  -4  10   9      79.182      79.793       2.717 o 
  -4  10  10       4.709       4.843       0.791 o 
  -4  10  11      42.767      42.589       1.616 o 
  -4  10  12       1.779       1.466       0.531 o 
  -4  10  13      35.051      35.732       1.824 o 
  -4  11   1      17.943      14.445       0.871 o 
  -4  11   4       9.955       9.754       0.691 o 
  -4  11   5      18.381      17.677       0.936 o 
  -4  11   6       1.794       1.459       0.516 o 
  -4  11   7      31.308      30.950       1.445 o 
  -4  11   8      24.507      23.982       1.168 o 
  -4  11   9       2.603       1.732       0.555 o 
  -4  11  10       5.163       5.410       0.650 o 
  -4  11  11      53.843      55.267       1.974 o 
  -4  11  12      13.787      14.563       0.975 o 
  -4  12   1      20.362      20.423       1.197 o 
  -4  12   2     130.033     130.297       3.834 o 
  -4  12   3       4.955       3.759       0.594 o 
  -4  12   4      21.081      19.637       1.316 o 
  -4  12   5      14.756      14.818       1.228 o 
  -4  12   7      35.615      34.050       1.519 o 
  -4  12   8      27.431      27.608       1.376 o 
  -4  12   9       3.768       3.987       0.670 o 
  -4  13   1       7.734       5.845       0.778 o 
  -4  13   2      21.327      22.609       1.295 o 
  -4  13   3      13.407      11.601       0.966 o 
  -4  13   5      15.287      15.951       1.098 o 
  -3   0   1    1928.644    2004.508      49.125 o 
  -3   0   3      77.635      78.489       3.916 o 
  -3   0   5     506.585     516.620      16.118 o 
  -3   0   7      13.780      13.269       0.800 o 
  -3   0   9     604.901     601.715      14.400 o 
  -3   0  11     257.917     257.150       6.215 o 
  -3   0  13     280.871     283.565       7.096 o 
  -3   0  15      87.972      97.403       3.503 o 
  -3   0  17     201.003     202.368       7.562 o 
  -3   0  19     112.250     121.209       5.783 o 
  -3   0  21       1.461       7.106       1.255 o 
  -3   1   1     749.652     811.003      20.128 o 
  -3   1   2     140.634     140.770       4.157 o 
  -3   1   4     393.424     413.695      10.476 o 
  -3   1   5     141.974     143.833       4.425 o 
  -3   1   6     279.433     282.253       7.693 o 
  -3   1   7     263.282     257.832       6.151 o 
  -3   1   8     323.555     316.647       7.442 o 
  -3   1   9     582.461     578.229      13.731 o 
  -3   1  10     180.020     178.616       4.500 o 
  -3   1  11     202.004     201.810       4.785 o 
  -3   1  12      37.654      39.321       1.266 o 
  -3   1  13       7.506       7.322       0.505 o 
  -3   1  14     128.634     126.044       3.335 o 
  -3   1  15     246.474     245.155       6.834 o 
  -3   1  16      52.240      52.338       1.927 o 
  -3   1  17      74.350      77.230       2.913 o 
  -3   1  18      40.096      39.394       1.823 o 
  -3   1  19     105.867     107.274       4.131 o 
  -3   1  20     132.273     137.004       4.837 o 
  -3   1  21      25.395      26.631       1.456 o 
  -3   2   1      18.729      17.994       1.166 o 
  -3   2   3      75.316      73.289       2.672 o 
  -3   2   4     177.762     172.190       4.996 o 
  -3   2   5      22.519      20.477       1.377 o 
  -3   2   6     578.384     571.262      13.775 o 
  -3   2   7      17.631      17.301       0.649 o 
  -3   2   8     579.821     580.551      13.466 o 
  -3   2   9      95.107      93.121       2.301 o 
  -3   2  10      65.549      62.838       1.631 o 
  -3   2  11      54.668      55.106       1.474 o 
  -3   2  12     224.859     223.351       5.529 o 
  -3   2  13      16.196      16.843       0.808 o 
  -3   2  14     196.178     201.017       5.357 o 
  -3   2  15      27.847      25.388       1.098 o 
  -3   2  16      13.707      13.300       0.797 o 
  -3   2  17      19.905      21.835       1.211 o 
  -3   2  18     184.830     184.289       5.055 o 
  -3   2  19      63.206      62.273       2.360 o 
  -3   2  20      24.614      24.476       1.349 o 
  -3   2  21       7.820       8.386       0.928 o 
  -3   3   1      14.234      12.383       0.907 o 
  -3   3   2     375.702     370.305       9.646 o 
  -3   3   3    1375.708    1376.406      32.796 o 
  -3   3   4      34.410      34.740       1.773 o 
  -3   3   5     284.235     287.338       6.995 o 
  -3   3   6      26.858      27.385       0.877 o 
  -3   3   7     601.010     599.345      13.906 o 
  -3   3   8     170.501     167.513       4.074 o 
  -3   3   9      16.964      16.813       0.621 o 
  -3   3  10    1216.314    1219.966      27.617 o 
  -3   3  11     150.269     149.509       3.595 o 
  -3   3  12       7.735      11.533       0.516 o 
  -3   3  13      31.154      31.715       1.047 o 
  -3   3  14     206.667     203.240       4.997 o 
  -3   3  15     339.020     341.691       9.401 o 
  -3   3  16      60.798      58.554       2.021 o 
  -3   3  17       3.928       3.675       0.551 o 
  -3   3  18       1.130       1.127       0.537 o 
  -3   3  19       5.248       6.042       0.834 o 
  -3   3  20      53.148      53.025       2.222 o 
  -3   3  21      38.071      41.419       2.168 o 
  -3   4   1     894.798     898.941      21.317 o 
  -3   4   2     206.722     198.803       4.988 o 
  -3   4   3     170.161     165.473       4.123 o 
  -3   4   4      22.687      20.531       0.786 o 
  -3   4   5     345.262     337.246       7.863 o 
  -3   4   6      73.313      75.287       1.859 o 
  -3   4   7     367.562     366.154       8.420 o 
  -3   4   8     332.391     331.371       7.594 o 
  -3   4   9      46.600      46.556       1.209 o 
  -3   4  10      46.388      46.819       1.254 o 
  -3   4  11      50.348      49.349       1.339 o 
  -3   4  12     202.564     201.182       4.783 o 
  -3   4  13     558.537     558.057      12.977 o 
  -3   4  14     264.901     263.315       6.433 o 
  -3   4  15       0.235       0.997       0.420 o 
  -3   4  16       9.148       8.654       0.776 o 
  -3   4  17     117.350     118.522       3.453 o 
  -3   4  18      11.678      10.720       0.927 o 
  -3   4  19      91.491      90.793       3.072 o 
  -3   4  20       5.569       5.719       0.794 o 
  -3   5   1       1.069       1.573       0.224 o 
  -3   5   2       8.916       9.146       0.430 o 
  -3   5   3      26.727      25.968       0.868 o 
  -3   5   4     398.982     400.023       9.215 o 
  -3   5   5     188.073     190.015       4.489 o 
  -3   5   6      92.974      93.868       2.366 o 
  -3   5   7       3.698       3.450       0.303 o 
  -3   5   8     460.315     457.256      10.572 o 
  -3   5   9     148.458     149.729       3.588 o 
  -3   5  10      28.151      30.221       0.950 o 
  -3   5  11     137.650     135.676       3.583 o 
  -3   5  13       4.879       4.071       0.402 o 
  -3   5  14       3.586       2.953       0.498 o 
  -3   5  15     104.262     101.536       2.810 o 
  -3   5  16      89.234      89.543       2.729 o 
  -3   5  17      17.417      15.556       1.038 o 
  -3   5  18       1.608       1.548       0.508 o 
  -3   6   1     123.831     123.995       2.939 o 
  -3   6   2     614.611     613.297      13.911 o 
  -3   6   3       1.088       2.181       0.195 o 
  -3   6   4      68.946      69.526       1.702 o 
  -3   6   5      25.741      24.937       0.716 o 
  -3   6   6     271.477     277.674       6.390 o 
  -3   6   7      21.873      22.456       0.700 o 
  -3   6   8     166.066     164.945       3.991 o 
  -3   6   9      66.065      67.124       1.748 o 
  -3   6  10       7.733       7.795       0.415 o 
  -3   6  11       0.557       0.707       0.283 o 
  -3   6  12     403.936     415.472      10.001 o 
  -3   6  13      11.325       9.935       0.628 o 
  -3   6  14      86.422      86.805       2.603 o 
  -3   6  15       6.471       5.943       0.552 o 
  -3   6  16      42.788      41.654       1.527 o 
  -3   6  17      15.107      15.961       0.931 o 
  -3   6  18      84.837      86.682       2.709 o 
  -3   6  19       6.592       6.247       0.683 o 
  -3   7   2      99.276     101.814       2.487 o 
  -3   7   3     359.105     362.702       8.314 o 
  -3   7   4     180.302     178.353       4.202 o 
  -3   7   5      12.421      12.661       0.511 o 
  -3   7   6       9.117       8.759       0.410 o 
  -3   7   7      32.471      32.584       0.960 o 
  -3   7   8      41.219      41.970       1.252 o 
  -3   7   9     408.450     415.840       9.785 o 
  -3   7  11      23.085      22.012       0.864 o 
  -3   7  12      89.422      89.396       2.477 o 
  -3   7  13     129.636     129.448       3.517 o 
  -3   7  14       0.811       1.148       0.376 o 
  -3   7  15       1.934       1.944       0.466 o 
  -3   7  16     202.473     198.712       5.248 o 
  -3   7  17      32.630      31.945       1.483 o 
  -3   7  18       5.233       5.673       0.682 o 
  -3   8   1     176.844     174.407       4.146 o 
  -3   8   2      19.777      18.979       0.664 o 
  -3   8   3      25.126      23.997       0.803 o 
  -3   8   4       1.677       1.877       0.353 o 
  -3   8   6     167.041     166.732       4.139 o 
  -3   8   7     691.432     698.349      16.375 o 
  -3   8   8      89.837      90.672       2.389 o 
  -3   8  10      19.300      17.101       0.756 o 
  -3   8  11     152.152     153.702       3.886 o 
  -3   8  12      44.257      45.070       1.479 o 
  -3   8  13      41.938      41.323       1.473 o 
  -3   8  15       4.404       4.980       0.642 o 
  -3   8  17      24.545      24.207       1.217 o 
  -3   9   1      30.995      31.755       1.059 o 
  -3   9   2      72.716      73.484       1.976 o 
  -3   9   3      76.409      78.078       2.103 o 
  -3   9   4     196.050     196.159       4.958 o 
  -3   9   5      40.867      39.097       1.633 o 
  -3   9   6       0.958       1.929       0.377 o 
  -3   9   7       8.939       8.886       0.792 o 
  -3   9   8      17.945      18.502       0.800 o 
  -3   9   9      51.100      52.357       1.645 o 
  -3   9  10     159.627     163.904       4.497 o 
  -3   9  11       3.822       3.350       0.504 o 
  -3   9  12       3.950       4.380       0.611 o 
  -3   9  14      45.567      44.752       1.836 o 
  -3   9  15       2.108       3.537       0.660 o 
  -3   9  16      13.381      13.389       0.957 o 
  -3  10   1       4.161       3.698       0.435 o 
  -3  10   2     227.583     224.747       5.503 o 
  -3  10   3      30.685      29.867       1.078 o 
  -3  10   4      74.666      74.645       2.147 o 
  -3  10   5      53.589      53.486       1.669 o 
  -3  10   6      82.721      81.537       2.397 o 
  -3  10   7       3.206       2.314       0.438 o 
  -3  10   8      21.086      19.172       0.907 o 
  -3  10   9      67.937      66.910       2.102 o 
  -3  10  11      14.398      14.425       0.845 o 
  -3  10  12      81.240      82.746       2.530 o 
  -3  10  14      13.034      11.921       0.964 o 
  -3  11   1      30.084      26.450       1.433 o 
  -3  11   2      21.025      20.437       1.091 o 
  -3  11   3      50.281      49.890       1.698 o 
  -3  11   4      35.027      33.962       1.330 o 
  -3  11   5     132.354     130.230       3.587 o 
  -3  11   6      26.145      25.222       1.207 o 
  -3  11   7      12.954      12.952       0.838 o 
  -3  11   8      74.493      75.597       2.429 o 
  -3  11   9      86.110      89.517       2.818 o 
  -3  11  11       5.587       5.550       0.643 o 
  -3  11  12      13.984      13.466       0.951 o 
  -3  12   1      26.941      26.613       1.321 o 
  -3  12   3      60.373      62.033       2.193 o 
  -3  12   4       0.887       1.467       0.539 o 
  -3  12   5     107.952     111.212       3.277 o 
  -3  12   6       1.928       2.356       0.534 o 
  -3  12   7      33.499      32.071       1.370 o 
  -3  12   9       0.021       1.295       0.632 o 
  -3  12  10       2.881       3.821       0.633 o 
  -3  13   2      34.799      34.145       1.620 o 
  -3  13   3      49.731      49.575       1.909 o 
  -3  13   4      59.458      59.985       2.167 o 
  -3  13   5       1.734       1.141       0.557 o 
  -3  13   6       1.339       1.604       0.542 o 
  -2   0   2    1660.524    1710.905      41.488 o 
  -2   0   4    3018.094    3104.699      73.600 o 
  -2   0   6    2165.925    2151.603      54.352 o 
  -2   0   8    1158.698    1145.932      26.866 o 
  -2   0  10     614.461     616.122      14.339 o 
  -2   0  16     188.988     194.677       6.136 o 
  -2   0  18     152.223     161.028       5.855 o 
  -2   0  20     124.891     127.678       5.032 o 
  -2   0  22      42.911      56.312       6.486 o 
  -2   1   1   11290.762   11552.015     263.992 o 
  -2   1   2   18423.348   19121.287     432.316 o 
  -2   1   3     129.483     129.592       3.792 o 
  -2   1   4     406.957     419.993      11.049 o 
  -2   1   5     183.552     184.921       5.508 o 
  -2   1   6    1960.173    1973.861      46.909 o 
  -2   1   7     370.528     351.776       8.532 o 
  -2   1   8      10.311       8.648       0.477 o 
  -2   1   9     128.577     130.424       3.250 o 
  -2   1  10      22.245      22.083       0.722 o 
  -2   1  11      44.020      43.836       1.230 o 
  -2   1  12     461.043     460.433      10.831 o 
  -2   1  13     322.713     328.351       8.064 o 
  -2   1  14       9.103      10.142       0.866 o 
  -2   1  15      14.185      14.372       0.824 o 
  -2   1  16      51.004      51.290       2.386 o 
  -2   1  17     135.446     137.485       3.990 o 
  -2   1  18      34.612      33.725       1.640 o 
  -2   1  19       1.290       2.859       0.910 o 
  -2   1  20     126.302     131.888       5.337 o 
  -2   1  21      19.762      19.020       1.265 o 
  -2   2   1     369.160     359.297       8.989 o 
  -2   2   2    1448.332    1472.981      34.284 o 
  -2   2   3    1615.314    1649.262      41.645 o 
  -2   2   4     637.899     644.919      15.865 o 
  -2   2   5    1562.093    1552.381      36.420 o 
  -2   2   7       2.846       2.766       0.271 o 
  -2   2   8       8.438       8.501       0.413 o 
  -2   2   9     376.492     369.422       8.621 o 
  -2   2  10      12.035      12.422       0.514 o 
  -2   2  11     637.131     637.144      14.861 o 
  -2   2  12      49.274      49.283       1.416 o 
  -2   2  13      42.674      41.485       1.363 o 
  -2   2  15     145.078     141.637       4.350 o 
  -2   2  16      47.315      47.079       2.434 o 
  -2   2  17      67.225      66.408       2.243 o 
  -2   2  18      33.038      33.636       1.764 o 
  -2   2  20       5.544       4.850       1.198 o 
  -2   2  21      45.385      46.197       2.051 o 
  -2   3   1     945.995     940.789      22.991 o 
  -2   3   3    1821.342    1827.334      43.915 o 
  -2   3   4     474.735     476.861      12.914 o 
  -2   3   5     331.095     333.468       8.674 o 
  -2   3   6     239.513     242.247       5.794 o 
  -2   3   7    1328.623    1326.740      30.148 o 
  -2   3   8     888.095     885.702      20.157 o 
  -2   3   9       0.731       1.016       0.210 o 
  -2   3  10     213.518     208.897       4.961 o 
  -2   3  11     301.179     297.078       6.877 o 
  -2   3  12       4.815       4.864       0.434 o 
  -2   3  13      10.004      10.488       0.736 o 
  -2   3  14     276.851     284.388       7.225 o 
  -2   3  15       1.616       1.499       0.397 o 
  -2   3  16      15.898      14.471       0.924 o 
  -2   3  18     263.614     260.738       7.126 o 
  -2   3  19      34.901      34.200       1.933 o 
  -2   3  20       2.729       2.804       0.734 o 
  -2   3  21       9.732       8.503       0.902 o 
  -2   4   1     187.626     188.143       5.951 o 
  -2   4   2     479.155     471.090      13.022 o 
  -2   4   3      34.959      32.964       1.211 o 
  -2   4   4    1311.432    1328.039      30.331 o 
  -2   4   5       5.997       6.015       0.351 o 
  -2   4   6     383.508     380.206       8.799 o 
  -2   4   7       3.308       3.533       0.263 o 
  -2   4   8     321.164     317.451       7.467 o 
  -2   4   9       4.071       4.653       0.279 o 
  -2   4  10     443.959     444.958      10.338 o 
  -2   4  11      51.498      51.675       1.405 o 
  -2   4  12      22.666      24.158       0.888 o 
  -2   4  13      52.142      52.695       1.543 o 
  -2   4  14      42.941      40.305       1.338 o 
  -2   4  16     169.772     169.913       5.477 o 
  -2   4  17       1.825       1.490       0.669 o 
  -2   4  19       4.029       4.567       0.680 o 
  -2   4  20       5.706       7.282       1.279 o 
  -2   4  21       9.605      10.431       1.030 o 
  -2   5   1      20.644      22.839       0.806 o 
  -2   5   2     175.581     163.805       4.070 o 
  -2   5   3     168.874     166.762       4.022 o 
  -2   5   4     105.491     102.172       2.529 o 
  -2   5   5       0.086       0.791       0.230 o 
  -2   5   6     401.919     392.689       9.062 o 
  -2   5   7     118.668     118.541       2.862 o 
  -2   5   8     265.976     264.663       6.135 o 
  -2   5   9     237.300     238.057       5.549 o 
  -2   5  10       2.823       3.166       0.299 o 
  -2   5  11      14.186      12.598       0.623 o 
  -2   5  12     207.467     212.457       5.338 o 
  -2   5  13     257.896     261.412       6.562 o 
  -2   5  14       1.506       0.841       0.386 o 
  -2   5  15      16.411      15.195       0.970 o 
  -2   5  16      10.251      10.850       0.824 o 
  -2   5  17      26.251      25.762       1.267 o 
  -2   5  18      34.213      35.479       1.479 o 
  -2   5  19      80.270      79.001       2.647 o 
  -2   5  20       6.187       5.289       0.901 o 
  -2   6   1     259.199     258.123       5.948 o 
  -2   6   2      50.280      52.146       1.331 o 
  -2   6   3     941.017     931.507      21.086 o 
  -2   6   4      13.242      13.717       0.469 o 
  -2   6   5     427.459     430.472       9.776 o 
  -2   6   6      50.544      50.189       1.285 o 
  -2   6   7       1.745       1.717       0.211 o 
  -2   6   8      39.002      39.632       1.100 o 
  -2   6   9     434.039     440.884      10.167 o 
  -2   6  10       1.550       1.105       0.284 o 
  -2   6  11      76.775      76.985       2.038 o 
  -2   6  12      40.333      40.339       1.364 o 
  -2   6  13       3.407       3.114       0.445 o 
  -2   6  14      18.453      18.522       0.866 o 
  -2   6  15     164.873     165.460       4.299 o 
  -2   6  17      16.688      16.522       1.019 o 
  -2   6  18       2.282       2.094       0.559 o 
  -2   7   1      46.033      44.291       1.155 o 
  -2   7   2      43.773      44.814       1.163 o 
  -2   7   3     287.300     286.559       6.575 o 
  -2   7   4     112.742     109.109       2.636 o 
  -2   7   5      13.249      13.555       0.533 o 
  -2   7   6     112.673     111.839       2.762 o 
  -2   7   7     333.058     331.140       7.655 o 
  -2   7   8     143.016     144.964       3.558 o 
  -2   7   9       9.041       8.847       0.521 o 
  -2   7  10      18.302      17.758       0.759 o 
  -2   7  11      19.320      18.793       0.749 o 
  -2   7  12     167.372     171.340       4.337 o 
  -2   7  13      21.854      20.020       0.868 o 
  -2   7  14      17.742      16.866       0.864 o 
  -2   7  15      54.628      55.280       2.492 o 
  -2   7  16       3.523       2.200       0.618 o 
  -2   7  17       3.779       3.292       0.597 o 
  -2   7  18      55.960      56.347       2.094 o 
  -2   8   1      92.383      92.137       2.282 o 
  -2   8   2      71.777      73.431       1.889 o 
  -2   8   3      33.703      33.691       0.978 o 
  -2   8   4     523.451     520.750      11.908 o 
  -2   8   5      82.929      82.621       2.097 o 
  -2   8   7      65.562      67.275       1.916 o 
  -2   8   8       6.467       5.554       0.417 o 
  -2   8   9       4.775       3.944       0.378 o 
  -2   8  10     230.404     230.031       5.547 o 
  -2   8  11       0.000       0.796       0.357 o 
  -2   8  12     179.240     180.272       4.602 o 
  -2   8  13      90.493      91.687       2.537 o 
  -2   8  14     243.295     248.694       7.142 o 
  -2   8  15      80.216      79.634       2.560 o 
  -2   8  16      12.249      12.171       0.853 o 
  -2   8  17       4.562       5.258       0.638 o 
  -2   9   1      35.806      34.553       1.063 o 
  -2   9   2      87.745      87.730       2.272 o 
  -2   9   3     242.493     245.931       5.835 o 
  -2   9   4      10.535      10.452       0.629 o 
  -2   9   5      76.927      77.773       2.290 o 
  -2   9   6       0.803       0.697       0.339 o 
  -2   9   7      60.302      59.978       1.736 o 
  -2   9   8      96.759      96.832       2.573 o 
  -2   9   9      33.020      32.898       1.190 o 
  -2   9  10       6.643       6.382       0.524 o 
  -2   9  11      19.918      19.901       0.950 o 
  -2   9  12      13.005      12.839       0.749 o 
  -2   9  13      53.171      53.458       2.026 o 
  -2   9  14     113.642     113.185       3.222 o 
  -2   9  15       0.361       1.266       0.540 o 
  -2   9  16       8.066       9.111       0.770 o 
  -2  10   2      55.946      53.143       1.607 o 
  -2  10   3      10.326      10.828       0.689 o 
  -2  10   4     260.155     261.406       6.343 o 
  -2  10   5     364.897     358.757       8.775 o 
  -2  10   6      67.627      69.655       2.080 o 
  -2  10   7      11.586      10.140       0.673 o 
  -2  10   9     174.304     178.770       4.769 o 
  -2  10  11      16.187      14.107       0.831 o 
  -2  10  13       4.814       3.453       0.597 o 
  -2  10  14      17.403      15.768       1.090 o 
  -2  10  15      13.641      13.595       1.398 o 
  -2  11   1     183.710     182.909       4.730 o 
  -2  11   2      77.054      76.538       2.263 o 
  -2  11   3      11.830      10.676       0.777 o 
  -2  11   4      19.022      17.928       0.875 o 
  -2  11   5      19.440      18.580       0.915 o 
  -2  11   6       0.873       1.441       0.471 o 
  -2  11   7      13.178      12.424       1.033 o 
  -2  11   8      23.307      23.154       1.062 o 
  -2  11   9      25.004      22.277       1.086 o 
  -2  11  10      20.535      18.605       1.005 o 
  -2  11  12      42.738      45.015       1.736 o 
  -2  11  13      52.116      51.068       2.698 o 
  -2  12   1      29.529      30.053       1.584 o 
  -2  12   4       4.377       4.284       0.610 o 
  -2  12   5       3.327       3.015       0.524 o 
  -2  12   6      91.653      91.808       2.770 o 
  -2  12   7       4.318       3.687       0.591 o 
  -2  12   8       1.285       1.492       0.484 o 
  -2  12   9       0.553       1.225       0.535 o 
  -2  12  10      65.497      64.520       2.409 o 
  -2  13   1      42.388      43.686       1.880 o 
  -2  13   2      27.016      26.507       1.483 o 
  -2  13   4      10.588       8.485       0.904 o 
  -2  13   5       4.122       3.384       0.611 o 
  -2  13   6      27.004      25.454       1.378 o 
  -1   0   1      69.579      74.584       2.379 o 
  -1   0   3    1152.226    1171.627      27.571 o 
  -1   0   5    2450.688    2502.984      58.479 o 
  -1   0   7    2235.689    2197.870      53.774 o 
  -1   0   9     636.110     620.569      15.005 o 
  -1   0  11       3.570       3.978       0.415 o 
  -1   0  13     792.084     794.800      19.822 o 
  -1   0  15     128.797     136.254       4.379 o 
  -1   0  17      28.698      30.445       2.068 o 
  -1   0  19     170.131     178.092       6.387 o 
  -1   0  21      13.049      13.684       1.694 o 
  -1   1   1     445.549     425.253      10.018 o 
  -1   1   2     302.363     311.762       7.519 o 
  -1   1   3       1.283       1.504       0.314 o 
  -1   1   4    1269.869    1291.530      30.318 o 
  -1   1   5     128.103     128.928       3.763 o 
  -1   1   6      23.921      20.536       1.102 o 
  -1   1   7     522.463     514.483      12.838 o 
  -1   1   8     125.925     122.475       3.263 o 
  -1   1   9      46.723      43.954       1.364 o 
  -1   1  10     192.300     190.251       4.684 o 
  -1   1  11     186.753     185.498       4.468 o 
  -1   1  12     299.609     300.403       7.131 o 
  -1   1  13     192.796     195.213       5.384 o 
  -1   1  14       0.548       1.358       0.437 o 
  -1   1  15      57.462      53.946       1.854 o 
  -1   1  16     304.293     311.845       7.996 o 
  -1   1  17     234.652     240.929       7.066 o 
  -1   1  18       4.915       4.511       1.146 o 
  -1   1  19       2.105       2.870       0.711 o 
  -1   1  20       2.531       3.211       0.725 o 
  -1   1  21       5.282       6.400       0.966 o 
  -1   2   1     559.096     560.200      13.577 o 
  -1   2   2    1032.607    1050.342      24.700 o 
  -1   2   3      14.440      15.044       0.867 o 
  -1   2   4     819.363     828.854      19.487 o 
  -1   2   5     204.536     203.889       5.647 o 
  -1   2   6      32.352      31.014       1.536 o 
  -1   2   7       1.937       1.927       0.370 o 
  -1   2   8    1233.899    1225.344      28.091 o 
  -1   2   9      64.370      64.866       1.819 o 
  -1   2  10     142.732     146.122       3.622 o 
  -1   2  11       6.684       7.052       0.390 o 
  -1   2  12     103.134     103.425       2.723 o 
  -1   2  14     440.845     450.829      10.665 o 
  -1   2  15      31.743      30.126       1.131 o 
  -1   2  16      92.682      95.996       2.874 o 
  -1   2  17      79.323      79.197       2.607 o 
  -1   2  18     280.628     281.330       7.957 o 
  -1   2  19      12.106      13.313       1.765 o 
  -1   2  20      84.336      87.342       3.136 o 
  -1   2  21       7.131       6.927       0.926 o 
  -1   3   1     150.376     147.522       4.366 o 
  -1   3   2     445.422     431.586      10.810 o 
  -1   3   3     160.936     162.324       4.534 o 
  -1   3   4     577.985     568.985      13.869 o 
  -1   3   5       2.789       2.498       0.595 o 
  -1   3   6     153.162     150.288       3.741 o 
  -1   3   7    1046.665    1031.182      23.788 o 
  -1   3   8       3.903       3.984       0.323 o 
  -1   3   9     144.762     143.400       3.545 o 
  -1   3  10       4.795       4.815       0.294 o 
  -1   3  11     991.674     994.920      23.881 o 
  -1   3  12     669.359     673.128      15.951 o 
  -1   3  13      59.962      62.056       1.916 o 
  -1   3  14       9.101       7.972       0.743 o 
  -1   3  15      78.272      76.803       2.339 o 
  -1   3  16     104.954     103.419       3.137 o 
  -1   3  17      10.450      10.740       0.872 o 
  -1   3  18      75.056      75.999       2.623 o 
  -1   3  19      11.984      12.492       1.129 o 
  -1   3  20       2.061       1.617       0.719 o 
  -1   3  21      16.109      14.687       1.213 o 
  -1   4   1     652.898     643.499      16.339 o 
  -1   4   2     648.262     647.064      16.307 o 
  -1   4   3     566.275     561.769      14.705 o 
  -1   4   4      61.994      60.465       1.762 o 
  -1   4   5      14.919      14.409       0.659 o 
  -1   4   6    1513.167    1519.047      34.862 o 
  -1   4   7      25.998      26.156       0.817 o 
  -1   4   8     669.618     657.226      15.022 o 
  -1   4   9     928.945     935.807      21.295 o 
  -1   4  10      23.781      22.722       0.738 o 
  -1   4  11       2.924       2.668       0.292 o 
  -1   4  12     165.570     165.332       4.111 o 
  -1   4  13     473.472     472.836      11.715 o 
  -1   4  14      27.290      28.011       1.370 o 
  -1   4  15      90.800      88.743       2.612 o 
  -1   4  16       3.020       2.488       0.493 o 
  -1   4  17       5.376       5.078       0.669 o 
  -1   4  18       9.326       7.861       0.784 o 
  -1   4  19      78.060      77.536       2.623 o 
  -1   4  20      11.343      12.362       1.235 o 
  -1   4  21      63.108      64.251       2.927 o 
  -1   5   1     216.418     222.819       5.414 o 
  -1   5   2       5.282       5.806       0.438 o 
  -1   5   3      21.656      20.682       0.709 o 
  -1   5   4     173.103     168.845       4.007 o 
  -1   5   5     324.974     328.796       7.552 o 
  -1   5   6     714.493     706.135      16.046 o 
  -1   5   7      45.322      44.995       1.209 o 
  -1   5   8      29.879      29.564       0.917 o 
  -1   5   9       4.580       4.533       0.323 o 
  -1   5  10     422.319     423.170       9.897 o 
  -1   5  11     188.986     194.318       4.741 o 
  -1   5  12       2.404       2.762       0.462 o 
  -1   5  13      79.963      80.725       2.887 o 
  -1   5  14       0.921       1.184       0.439 o 
  -1   5  15      25.802      28.685       1.222 o 
  -1   5  16      88.061      89.846       3.468 o 
  -1   5  17     173.711     175.873       4.939 o 
  -1   5  18      55.180      54.244       1.990 o 
  -1   5  20      74.803      74.728       2.652 o 
  -1   6   1      44.985      45.331       1.171 o 
  -1   6   2     630.052     626.964      14.231 o 
  -1   6   3      51.566      50.587       1.326 o 
  -1   6   4      30.671      30.933       0.843 o 
  -1   6   5      66.266      65.546       1.618 o 
  -1   6   6      51.034      50.116       1.295 o 
  -1   6   7      93.082      94.373       2.299 o 
  -1   6   8     181.446     184.971       4.361 o 
  -1   6  10     213.195     209.150       4.979 o 
  -1   6  11     103.384     104.980       2.699 o 
  -1   6  12      81.188      80.686       2.198 o 
  -1   6  13      20.229      20.430       0.925 o 
  -1   6  14     275.695     279.701       7.039 o 
  -1   6  15       4.564       4.105       0.571 o 
  -1   6  17       1.308       1.473       0.564 o 
  -1   6  18       8.247       8.124       0.828 o 
  -1   6  19       9.255       9.811       0.894 o 
  -1   7   1     185.421     182.675       4.227 o 
  -1   7   2      19.332      19.337       0.584 o 
  -1   7   3       1.320       2.092       0.281 o 
  -1   7   4      46.628      47.041       1.222 o 
  -1   7   5    1073.523    1075.604      24.360 o 
  -1   7   6     499.742     493.927      11.276 o 
  -1   7   7      48.401      50.094       1.456 o 
  -1   7   8      92.837      93.920       2.374 o 
  -1   7   9      64.360      65.199       1.751 o 
  -1   7  10     450.302     462.185      10.868 o 
  -1   7  11      14.868      14.992       0.668 o 
  -1   7  12      64.620      63.146       1.842 o 
  -1   7  13      51.641      52.857       1.708 o 
  -1   7  14      24.591      23.021       1.423 o 
  -1   7  15      63.177      65.496       2.115 o 
  -1   7  16      24.387      24.536       1.267 o 
  -1   7  17      20.029      19.347       1.108 o 
  -1   7  18      25.472      23.908       1.287 o 
  -1   8   1     316.881     320.258       7.359 o 
  -1   8   2      35.042      36.402       1.037 o 
  -1   8   3     293.972     290.946       6.741 o 
  -1   8   4      10.232      10.388       0.496 o 
  -1   8   5       1.091       1.558       0.258 o 
  -1   8   6      20.465      19.948       0.718 o 
  -1   8   7     298.239     299.739       7.022 o 
  -1   8   8     105.079     105.280       2.663 o 
  -1   8   9      43.281      44.048       1.339 o 
  -1   8  10      15.738      16.273       0.713 o 
  -1   8  11       3.723       3.735       0.422 o 
  -1   8  12      67.278      68.353       1.990 o 
  -1   8  13       2.517       2.632       0.621 o 
  -1   8  14      32.913      33.269       1.328 o 
  -1   8  15     256.564     261.260       6.781 o 
  -1   8  16       3.140       3.130       0.570 o 
  -1   8  17      21.937      22.281       1.173 o 
  -1   9   1      41.519      40.372       1.192 o 
  -1   9   2       4.036       3.732       0.372 o 
  -1   9   4     125.144     124.532       3.084 o 
  -1   9   5     114.118     112.007       2.905 o 
  -1   9   6      78.047      74.187       2.216 o 
  -1   9   7      69.502      66.843       1.867 o 
  -1   9   8      34.656      36.871       1.204 o 
  -1   9   9      18.577      19.094       0.819 o 
  -1   9  10      24.493      23.411       0.940 o 
  -1   9  11      77.097      78.861       2.281 o 
  -1   9  12      22.388      23.588       0.998 o 
  -1   9  13      34.151      32.251       1.279 o 
  -1   9  14      10.726      10.838       1.044 o 
  -1   9  15      41.525      42.527       1.866 o 
  -1  10   1       6.596       6.350       0.525 o 
  -1  10   2     157.241     156.338       3.912 o 
  -1  10   3      35.959      36.073       1.220 o 
  -1  10   4     126.694     126.375       3.199 o 
  -1  10   5      30.841      30.066       1.040 o 
  -1  10   6      71.233      72.328       2.035 o 
  -1  10   7       3.665       2.513       0.392 o 
  -1  10   8     166.779     170.113       4.275 o 
  -1  10   9      23.123      24.722       1.173 o 
  -1  10  10      10.181       9.803       0.682 o 
  -1  10  11      33.656      32.975       1.272 o 
  -1  10  12      61.731      63.557       2.123 o 
  -1  10  13       3.235       3.181       0.600 o 
  -1  10  14      24.394      22.714       1.222 o 
  -1  10  15      13.237      13.160       0.955 o 
  -1  11   1     128.202     123.830       3.337 o 
  -1  11   2       6.022       4.827       0.471 o 
  -1  11   3     176.303     176.426       4.482 o 
  -1  11   4      22.043      20.523       0.919 o 
  -1  11   5      40.296      40.896       1.471 o 
  -1  11   6       7.966       6.773       0.599 o 
  -1  11   7       9.491       8.639       0.692 o 
  -1  11   8      25.983      24.784       1.231 o 
  -1  11   9       1.317       1.310       0.484 o 
  -1  11  10      63.826      63.789       2.116 o 
  -1  11  11      17.944      18.495       1.179 o 
  -1  11  12       3.230       3.330       0.692 o 
  -1  12   1     115.062     113.171       3.219 o 
  -1  12   3     104.334     105.684       3.147 o 
  -1  12   7     115.586     116.854       3.502 o 
  -1  12   8      14.480      14.578       1.000 o 
  -1  12   9      21.260      19.441       1.223 o 
  -1  12  10       9.766       8.582       0.875 o 
  -1  13   1      33.788      32.737       1.459 o 
  -1  13   3      36.853      38.073       1.754 o 
  -1  13   4      36.864      36.122       1.976 o 
  -1  13   5      12.572      10.896       0.895 o 
  -1  13   6       6.044       6.101       0.727 o 
  -1  13   7       1.080       1.302       0.651 o 
   0   0   2    3352.330    3419.221      78.272 o 
   0   0   4    5943.362    5996.561     138.730 o 
   0   0   6      26.749      36.604       1.832 o 
   0   0   8     204.900     201.352       5.760 o 
   0   0  10     602.749     592.157      17.510 o 
   0   0  12     194.174     218.605       6.772 o 
   0   0  14       0.421       9.845       1.756 o 
   0   0  16      18.570      20.758       1.816 o 
   0   0  18     146.858     151.168       5.529 o 
   0   1   1     485.962     493.911      11.527 o 
   0   1   2     570.777     580.449      13.971 o 
   0   1   3    2140.101    2205.625      50.744 o 
   0   1   4    2122.419    2155.271      49.559 o 
   0   1   5     541.494     545.198      13.195 o 
   0   1   6     511.829     515.835      13.006 o 
   0   1   7     551.556     546.047      13.371 o 
   0   1   8     226.452     223.262       5.742 o 
   0   1   9     753.123     741.117      17.458 o 
   0   1  10     148.274     145.232       4.124 o 
   0   1  11     106.301     107.244       2.756 o 
   0   1  12       0.277       0.893       0.288 o 
   0   1  13      51.434      52.521       1.561 o 
   0   1  14     252.770     258.535       6.303 o 
   0   1  15       5.712       5.130       0.596 o 
   0   1  16      45.844      45.217       2.314 o 
   0   1  17     105.086     109.164       4.101 o 
   0   1  18      26.811      27.141       1.522 o 
   0   1  19      75.941      79.514       2.961 o 
   0   1  20      25.589      25.099       1.661 o 
   0   1  21      49.831      53.316       2.885 o 
   0   2   0    1043.354    1066.093      26.299 o 
   0   2   1    3757.862    3780.789      89.055 o 
   0   2   2     103.574      99.633       3.135 o 
   0   2   3     134.039     138.607       4.124 o 
   0   2   4      38.385      37.553       1.487 o 
   0   2   5    3081.937    2996.376      71.289 o 
   0   2   6      33.433      33.117       1.503 o 
   0   2   7     293.969     296.342       7.423 o 
   0   2   8     142.574     140.564       3.690 o 
   0   2   9     396.974     395.952       9.326 o 
   0   2  10     522.765     523.196      12.085 o 
   0   2  11     185.611     189.570       4.626 o 
   0   2  12     251.822     262.191       6.541 o 
   0   2  13      93.317      97.969       2.746 o 
   0   2  14      83.497      85.101       2.731 o 
   0   2  15      28.057      28.208       1.179 o 
   0   2  16     450.920     460.547      12.001 o 
   0   2  17      31.624      32.044       1.655 o 
   0   2  18     103.100     108.568       4.249 o 
   0   2  19     111.355     112.935       3.846 o 
   0   3   1    2798.248    2751.783      63.837 o 
   0   3   2    2623.458    2607.479      63.800 o 
   0   3   3     802.033     800.222      19.377 o 
   0   3   4     363.439     347.789       8.995 o 
   0   3   5       8.336       8.473       0.726 o 
   0   3   6     196.776     199.287       4.995 o 
   0   3   7     256.041     259.097       6.154 o 
   0   3   8     169.832     164.237       4.089 o 
   0   3   9     162.750     169.553       4.109 o 
   0   3  10     199.401     198.479       4.677 o 
   0   3  11      27.720      28.970       1.012 o 
   0   3  12      89.862      97.961       2.569 o 
   0   3  13      35.662      34.939       1.276 o 
   0   3  14      76.418      76.842       2.304 o 
   0   3  15     214.656     221.611       5.687 o 
   0   3  16      21.105      21.448       1.212 o 
   0   3  18      11.356      12.281       1.011 o 
   0   3  19      39.147      40.098       1.811 o 
   0   3  20       8.656      10.447       1.045 o 
   0   3  21       8.581       9.619       1.182 o 
   0   4   0     100.740      82.670       5.766 o 
   0   4   1     270.548     258.597       7.781 o 
   0   4   2    1120.198    1125.731      27.312 o 
   0   4   3     179.610     177.748       5.399 o 
   0   4   4     586.544     587.743      13.655 o 
   0   4   5     279.845     278.208       6.682 o 
   0   4   6    1271.568    1278.066      29.089 o 
   0   4   7     305.623     308.893       7.177 o 
   0   4   8       3.873       3.730       0.265 o 
   0   4   9       8.550       8.574       0.427 o 
   0   4  10     151.053     151.977       3.647 o 
   0   4  11       0.348       0.861       0.270 o 
   0   4  12     288.744     289.140       7.022 o 
   0   4  13      33.185      34.589       1.295 o 
   0   4  14      22.471      21.301       1.098 o 
   0   4  15       3.452       3.960       0.833 o 
   0   4  16     151.978     151.857       4.165 o 
   0   4  17      39.622      38.171       1.549 o 
   0   4  18      52.452      54.021       2.437 o 
   0   4  19       1.332       2.441       0.727 o 
   0   4  20       3.017       3.893       0.814 o 
   0   5   1     244.881     240.515       5.816 o 
   0   5   2     744.024     735.602      16.871 o 
   0   5   3     570.583     587.060      13.426 o 
   0   5   4     477.582     478.512      10.949 o 
   0   5   5      21.738      22.163       0.693 o 
   0   5   6     173.318     170.821       4.045 o 
   0   5   7     223.360     227.677       5.320 o 
   0   5   8     350.816     347.731       8.000 o 
   0   5   9     175.546     174.783       4.195 o 
   0   5  10      11.873      12.145       0.566 o 
   0   5  11       2.365       2.917       0.395 o 
   0   5  12      28.170      28.886       1.259 o 
   0   5  13     105.459     100.618       2.908 o 
   0   5  14     141.537     142.575       3.880 o 
   0   5  15      33.427      31.590       1.373 o 
   0   5  16       1.947       1.199       0.571 o 
   0   5  17       0.022       1.461       0.607 o 
   0   5  18       7.892       7.892       0.866 o 
   0   5  19       4.032       4.341       0.669 o 
   0   5  20      23.225      24.295       1.343 o 
   0   6   0       1.161       3.240       0.299 o 
   0   6   1     330.531     336.281       7.756 o 
   0   6   2       8.430       9.978       0.411 o 
   0   6   3      32.667      42.469       1.194 o 
   0   6   4      10.198      10.264       0.400 o 
   0   6   5     550.754     550.973      12.491 o 
   0   6   6      27.605      27.899       0.810 o 
   0   6   7     323.865     319.998       7.459 o 
   0   6   8      47.029      46.991       1.271 o 
   0   6   9       0.435       1.416       0.266 o 
   0   6  10       0.334       0.615       0.276 o 
   0   6  11     476.988     495.051      11.488 o 
   0   6  12      43.698      42.911       1.437 o 
   0   6  13      47.519      47.793       2.166 o 
   0   6  14       5.247       4.504       0.659 o 
   0   6  15       1.692       8.275       0.722 o 
   0   6  16      17.430      15.173       1.040 o 
   0   6  17     208.523     213.442       5.967 o 
   0   6  19       3.323       4.036       0.936 o 
   0   7   1     548.079     544.614      12.325 o 
   0   7   2     520.687     515.593      11.690 o 
   0   7   3     459.530     457.092      10.410 o 
   0   7   4      12.901      12.802       0.494 o 
   0   7   5      27.691      27.470       0.809 o 
   0   7   6      98.951     100.024       2.441 o 
   0   7   7      85.350      88.713       2.220 o 
   0   7   8     246.734     253.669       5.959 o 
   0   7   9      63.550      65.304       1.816 o 
   0   7  10     104.773     106.330       2.730 o 
   0   7  11       1.978       1.999       0.392 o 
   0   7  12      25.969      25.320       1.056 o 
   0   7  13      31.579      30.554       1.238 o 
   0   7  14      77.779      78.658       2.422 o 
   0   7  15      10.502       9.845       0.917 o 
   0   7  16      24.703      24.546       1.306 o 
   0   7  17       2.814       2.593       0.634 o 
   0   7  18      17.662      17.932       1.141 o 
   0   8   0      50.653      51.650       1.503 o 
   0   8   1       6.086       5.539       0.337 o 
   0   8   2     220.554     221.509       5.175 o 
   0   8   3      10.190       9.849       0.441 o 
   0   8   4      47.918      50.062       1.335 o 
   0   8   6     451.724     458.990      10.549 o 
   0   8   7       8.609       8.872       0.452 o 
   0   8   8      40.912      41.419       1.211 o 
   0   8  10     151.976     155.191       4.160 o 
   0   8  11      66.028      66.231       1.916 o 
   0   8  12     122.755     122.731       3.540 o 
   0   8  13      77.838      77.668       2.379 o 
   0   8  14       1.962       1.880       0.556 o 
   0   8  15       4.491       3.800       0.578 o 
   0   8  16      27.031      28.642       1.303 o 
   0   9   1       9.917      10.332       0.501 o 
   0   9   2     214.084     214.409       5.082 o 
   0   9   3      52.518      60.111       1.721 o 
   0   9   4      27.791      26.556       0.876 o 
   0   9   5      54.781      54.074       1.497 o 
   0   9   6      11.828      17.494       0.717 o 
   0   9   7      30.810      30.769       1.002 o 
   0   9   8     207.634     207.737       5.038 o 
   0   9   9      29.128      32.029       1.102 o 
   0   9  10      62.199      59.826       1.753 o 
   0   9  11     130.521     134.848       3.552 o 
   0   9  12     205.989     206.108       5.310 o 
   0   9  13      91.394      96.415       2.831 o 
   0   9  14      62.475      62.627       2.074 o 
   0   9  15     165.411     170.952       5.036 o 
   0   9  16      38.169      36.024       1.477 o 
   0  10   0      21.514      22.071       1.094 o 
   0  10   1     300.970     299.897       7.140 o 
   0  10   2       9.184       8.592       0.510 o 
   0  10   3     150.584     147.885       3.676 o 
   0  10   4       0.943       0.721       0.313 o 
   0  10   5      24.004      22.889       0.896 o 
   0  10   7      67.323      67.525       2.048 o 
   0  10   8       3.293       3.733       0.450 o 
   0  10   9       1.808       1.430       0.432 o 
   0  10  10      25.574      29.045       1.344 o 
   0  10  11      96.996      98.706       2.924 o 
   0  10  12       2.690       2.212       0.568 o 
   0  10  13      64.048      64.218       2.265 o 
   0  10  14       9.572       8.867       1.067 o 
   0  10  15      16.829      20.616       1.844 o 
   0  11   1      42.389      40.855       1.386 o 
   0  11   2      81.047      77.279       2.193 o 
   0  11   3     141.923     138.497       3.570 o 
   0  11   4     304.766     305.638       7.402 o 
   0  11   5      20.120      19.191       1.007 o 
   0  11   7      38.082      38.725       1.453 o 
   0  11   8      96.554      98.373       2.817 o 
   0  11   9      18.489      16.819       0.897 o 
   0  11  10      11.924      13.450       0.844 o 
   0  11  11      13.659      14.616       0.947 o 
   0  11  13      15.557      16.032       1.588 o 
   0  12   0     177.596     177.796       5.529 o 
   0  12   2       1.606       2.804       0.540 o 
   0  12   3       1.038       1.384       0.513 o 
   0  12   4      16.385      17.146       0.977 o 
   0  12   5       1.835       1.379       0.642 o 
   0  12   6      78.482      78.725       2.522 o 
   0  12   7      19.508      17.950       1.340 o 
   0  12   8       1.662       1.509       0.601 o 
   0  12   9      10.906      10.630       0.948 o 
   0  12  10      10.815      11.932       1.099 o 
   0  13   1       2.112       1.638       0.659 o 
   0  13   3      16.499      17.448       1.290 o 
   0  13   4      32.847      34.547       1.804 o 
   0  13   7       2.186       2.172       1.089 o 
   1   0   1     790.303     834.713      20.681 o 
   1   0   3    2557.265    2573.830      58.964 o 
   1   0   5     641.968     636.315      15.859 o 
   1   0   9     457.796     442.291      11.718 o 
   1   0  11     717.030     720.798      17.067 o 
   1   0  13      29.897      30.302       1.428 o 
   1   0  15     941.417     961.273      23.744 o 
   1   0  17       3.285       1.845       0.766 o 
   1   0  19      10.722      12.553       1.817 o 
   1   0  21     156.677     155.459      16.446 o 
   1   1   0     503.711     501.223      11.846 o 
   1   1   1    1188.168    1184.024      27.658 o 
   1   1   2     559.937     572.187      13.388 o 
   1   1   3    2506.686    2567.790      60.119 o 
   1   1   4     366.481     371.381       8.911 o 
   1   1   5     699.939     704.401      16.974 o 
   1   1   6    1603.926    1602.175      37.145 o 
   1   1   7     858.967     849.783      19.998 o 
   1   1   8     150.583     147.837       3.900 o 
   1   1   9      16.067      16.409       0.937 o 
   1   1  10      11.015      10.973       0.653 o 
   1   1  11     363.242     364.380       8.716 o 
   1   1  12     494.433     500.090      12.160 o 
   1   1  13     196.765     200.228       5.105 o 
   1   1  14      19.737      19.283       0.935 o 
   1   1  15      12.373      12.661       0.946 o 
   1   1  16      46.278      44.420       2.921 o 
   1   1  17      95.187      95.419       3.151 o 
   1   1  18      93.297      94.555       3.719 o 
   1   1  19      29.018      31.028       2.351 o 
   1   1  21      27.538      29.740       2.251 o 
   1   2   0     439.908     440.926      11.678 o 
   1   2   1     194.036     194.987       5.400 o 
   1   2   2    2027.373    2050.357      47.716 o 
   1   2   3      26.449      26.409       1.200 o 
   1   2   5       7.779       7.447       0.612 o 
   1   2   6     846.417     819.624      20.004 o 
   1   2   7       5.804       5.479       0.611 o 
   1   2   8      42.951      40.332       1.463 o 
   1   2   9     278.523     278.242       6.880 o 
   1   2  10    1917.306    1925.778      46.487 o 
   1   2  11     312.892     314.975       7.430 o 
   1   2  12       0.774       0.915       0.461 o 
   1   2  13      11.589      10.858       0.829 o 
   1   2  14     464.716     466.001      11.658 o 
   1   2  15       4.042       3.122       0.515 o 
   1   2  16     114.525     112.084       3.469 o 
   1   2  18       2.835       2.112       0.716 o 
   1   2  19       8.242       8.389       0.975 o 
   1   2  20      79.146      76.505       3.008 o 
   1   2  21      16.067      16.098       1.510 o 
   1   3   0       6.767       6.983       0.821 o 
   1   3   1     872.514     874.135      21.208 o 
   1   3   2     306.029     297.411       7.799 o 
   1   3   3     239.237     240.682       6.468 o 
   1   3   4     641.075     653.722      16.782 o 
   1   3   5     819.725     820.844      19.788 o 
   1   3   6    1131.927    1131.629      26.010 o 
   1   3   7     255.098     252.527       6.061 o 
   1   3   8     474.020     476.215      11.259 o 
   1   3   9       4.816       4.511       0.332 o 
   1   3  10     133.101     132.054       3.462 o 
   1   3  11      40.243      39.655       1.220 o 
   1   3  12     216.163     211.895       5.221 o 
   1   3  13      98.183     101.170       2.808 o 
   1   3  14     169.581     172.381       5.596 o 
   1   3  15      69.815      68.894       2.571 o 
   1   3  16     273.808     275.926       7.959 o 
   1   3  17     140.202     145.072       4.119 o 
   1   3  18      11.280       9.028       1.016 o 
   1   3  19     136.007     132.298       4.622 o 
   1   3  20       1.434       2.082       0.761 o 
   1   3  21      63.666      61.613       3.696 o 
   1   4   0     319.187     302.042       8.603 o 
   1   4   2      11.560      10.761       0.933 o 
   1   4   3     348.003     343.646       9.068 o 
   1   4   4      12.994      11.987       0.580 o 
   1   4   5    1497.054    1464.749      33.312 o 
   1   4   6      44.376      43.839       1.240 o 
   1   4   7     149.672     151.041       3.704 o 
   1   4   8     153.740     156.885       3.808 o 
   1   4   9     844.710     848.296      19.436 o 
   1   4  10      16.788      17.436       0.694 o 
   1   4  11      56.188      56.830       1.730 o 
   1   4  12       7.678       7.824       0.551 o 
   1   4  13      38.750      38.764       1.366 o 
   1   4  14      18.856      17.717       1.163 o 
   1   4  15     223.014     230.797       6.971 o 
   1   4  16      27.821      29.344       1.767 o 
   1   4  17      87.475      90.721       3.076 o 
   1   4  18      33.902      32.042       1.577 o 
   1   4  19     155.520     157.235       5.139 o 
   1   4  20     114.830     110.151       3.903 o 
   1   5   0    1256.716    1269.554      29.091 o 
   1   5   1     312.907     315.121       7.478 o 
   1   5   2      42.610      44.269       1.319 o 
   1   5   3     148.662     149.764       3.592 o 
   1   5   4     415.541     417.646       9.594 o 
   1   5   5     327.790     327.811       7.609 o 
   1   5   6      26.924      26.229       0.770 o 
   1   5   7     735.164     737.742      16.711 o 
   1   5   8     329.601     329.443       7.598 o 
   1   5   9     291.328     293.273       6.798 o 
   1   5  10       2.505       2.413       0.306 o 
   1   5  11     483.869     491.834      11.996 o 
   1   5  12     360.730     371.566       9.479 o 
   1   5  13     125.135     120.186       3.322 o 
   1   5  16       3.163       3.433       0.608 o 
   1   5  17      81.335      79.100       2.672 o 
   1   5  18      41.830      41.973       1.749 o 
   1   5  19       6.193       6.587       0.765 o 
   1   5  20      36.523      37.647       1.770 o 
   1   6   0      37.960      36.156       0.997 o 
   1   6   1      35.498      34.939       0.978 o 
   1   6   2      16.487      16.947       0.550 o 
   1   6   3     416.506     419.815       9.606 o 
   1   6   4    2297.307    2298.159      52.047 o 
   1   6   5      66.434      65.965       1.798 o 
   1   6   6       1.369       1.427       0.203 o 
   1   6   7     114.252     115.863       2.794 o 
   1   6   8     778.050     777.675      17.691 o 
   1   6   9      36.730      36.883       1.096 o 
   1   6  10      48.456      50.628       1.444 o 
   1   6  11      18.879      18.048       0.873 o 
   1   6  12      13.045      12.297       0.867 o 
   1   6  14     106.756     109.418       3.201 o 
   1   6  15      16.104      15.453       0.923 o 
   1   6  16     159.053     159.266       4.913 o 
   1   6  17       8.471       7.993       0.784 o 
   1   6  18      13.733      13.232       0.953 o 
   1   7   0      76.296      74.646       1.817 o 
   1   7   1     291.653     290.141       6.632 o 
   1   7   2     272.173     272.862       6.262 o 
   1   7   3       0.675       0.588       0.191 o 
   1   7   4      66.033      64.372       1.632 o 
   1   7   5     137.850     139.291       3.308 o 
   1   7   6      28.486      29.463       0.861 o 
   1   7   7      85.972      88.676       2.212 o 
   1   7   8     104.673     104.791       2.601 o 
   1   7   9       0.007       0.857       0.300 o 
   1   7  10       3.920       4.018       0.407 o 
   1   7  11      26.979      27.553       1.049 o 
   1   7  12     112.230     113.686       3.116 o 
   1   7  13     160.686     164.146       4.396 o 
   1   7  14      74.314      71.021       2.298 o 
   1   7  15      31.335      31.034       1.695 o 
   1   7  16       1.603       1.668       0.534 o 
   1   7  17      18.367      19.855       1.173 o 
   1   7  18     103.651     105.241       3.285 o 
   1   8   1      17.607      17.984       0.598 o 
   1   8   2      49.607      50.392       1.335 o 
   1   8   3     411.709     413.901       9.476 o 
   1   8   4       5.526       6.256       0.340 o 
   1   8   5      85.873      86.135       2.166 o 
   1   8   6     187.788     190.812       4.543 o 
   1   8   7       4.427       4.279       0.387 o 
   1   8   8      26.864      26.441       0.944 o 
   1   8   9     235.708     235.687       5.799 o 
   1   8  10      16.215      14.508       0.862 o 
   1   8  11     164.978     164.932       4.242 o 
   1   8  13     176.426     176.693       5.354 o 
   1   8  14       3.925       4.447       0.607 o 
   1   8  15      26.269      25.121       1.216 o 
   1   8  16       1.093       1.410       0.530 o 
   1   8  17       6.977       5.943       0.674 o 
   1   9   0     184.470     186.886       4.446 o 
   1   9   1      27.885      26.470       0.905 o 
   1   9   2     168.726     168.905       4.123 o 
   1   9   3     106.071     108.238       2.698 o 
   1   9   4      38.721      39.253       1.240 o 
   1   9   5     177.561     178.658       4.386 o 
   1   9   6     236.093     238.838       5.674 o 
   1   9   7       3.018       2.001       0.352 o 
   1   9   8      14.062      14.508       0.720 o 
   1   9   9      31.373      29.737       1.081 o 
   1   9  10     143.536     142.824       3.815 o 
   1   9  13     184.270     187.603       5.368 o 
   1   9  14      17.755      19.127       1.168 o 
   1   9  15       3.114       3.194       0.595 o 
   1   9  16       6.884       7.171       0.737 o 
   1  10   0      27.984      27.037       1.106 o 
   1  10   1      67.182      67.636       1.915 o 
   1  10   2     139.481     136.925       3.775 o 
   1  10   3       2.810       2.713       0.382 o 
   1  10   4     124.641     126.444       3.268 o 
   1  10   5       4.613       3.657       0.444 o 
   1  10   7      16.687      16.855       0.758 o 
   1  10   8      64.713      65.144       1.894 o 
   1  10   9      16.034      15.187       0.776 o 
   1  10  10      36.030      35.690       1.399 o 
   1  10  12      10.804      11.852       1.032 o 
   1  10  14      31.746      31.696       1.465 o 
   1  11   0      64.708      62.720       1.967 o 
   1  11   1      85.941      85.640       2.465 o 
   1  11   2      43.653      42.413       1.423 o 
   1  11   5      33.413      33.691       1.306 o 
   1  11   6      78.008      75.812       2.330 o 
   1  11   7     110.825     112.431       3.096 o 
   1  11   8      13.930      13.404       1.123 o 
   1  11   9      17.432      18.062       0.989 o 
   1  11  10       2.349       2.136       0.495 o 
   1  11  11      57.122      56.056       2.530 o 
   1  11  12      29.186      29.130       1.509 o 
   1  12   0       6.906       6.395       0.791 o 
   1  12   1      89.458      88.754       2.656 o 
   1  12   2      13.374      12.187       0.883 o 
   1  12   3      56.663      54.511       1.832 o 
   1  12   5       2.576       2.328       0.621 o 
   1  12   6       6.373       6.802       0.882 o 
   1  12   7      16.344      16.145       0.926 o 
   1  12   8       1.361       1.962       0.549 o 
   1  12   9      82.774      81.991       2.834 o 
   1  13   0      11.253       9.620       0.841 o 
   1  13   1       6.225       5.220       1.087 o 
   1  13   2      57.383      57.734       2.147 o 
   1  13   3      28.791      28.962       1.514 o 
   1  13   4       4.120       4.443       0.768 o 
   1  13   5      15.577      13.335       1.053 o 
   1  13   6     140.278     140.831       4.257 o 
   2   0   0      11.560      11.024       1.000 o 
   2   0   2    3625.170    3787.966      88.460 o 
   2   0   4      33.008      32.924       1.608 o 
   2   0   6     513.903     531.995      13.899 o 
   2   0   8    1186.381    1180.897      28.611 o 
   2   0  10      64.511      63.555       2.217 o 
   2   0  12     580.276     578.400      14.309 o 
   2   0  14      12.393      13.776       1.032 o 
   2   0  16      10.589      12.576       2.138 o 
   2   0  18      83.945      83.187       4.674 o 
   2   0  20     115.421     111.428      18.427 o 
   2   1   0     543.722     541.039      12.805 o 
   2   1   1     105.712     105.341       2.998 o 
   2   1   2    1220.012    1278.277      29.686 o 
   2   1   3    3650.416    3701.989      84.967 o 
   2   1   4     207.496     201.350       5.306 o 
   2   1   5      65.468      59.445       1.895 o 
   2   1   6     545.011     550.895      13.605 o 
   2   1   7     237.823     236.729       5.972 o 
   2   1   8    1171.976    1167.951      27.099 o 
   2   1  10       1.559       1.828       0.359 o 
   2   1  11     195.631     200.608       5.019 o 
   2   1  13      29.540      29.550       1.236 o 
   2   1  14      70.129      70.147       2.603 o 
   2   1  15     203.625     202.189       5.334 o 
   2   1  16     199.249     198.017       5.456 o 
   2   1  17      49.330      46.665       2.080 o 
   2   1  18      19.769      21.041       2.048 o 
   2   1  19       6.683       4.917       0.939 o 
   2   1  20       3.781       5.530       1.187 o 
   2   1  21      36.301      36.895       2.079 o 
   2   2   0      15.806      15.940       1.149 o 
   2   2   1    2911.215    2968.389      69.595 o 
   2   2   2     257.218     261.356       6.997 o 
   2   2   3    1034.501    1029.698      25.595 o 
   2   2   4     119.694     120.560       4.334 o 
   2   2   5    1073.589    1053.714      24.728 o 
   2   2   6       6.008       6.418       0.552 o 
   2   2   7     588.664     578.137      13.594 o 
   2   2   8     149.402     150.862       4.340 o 
   2   2   9      35.931      35.498       1.384 o 
   2   2  10     156.109     159.441       3.963 o 
   2   2  11      49.689      48.284       1.548 o 
   2   2  12       0.011       1.020       0.397 o 
   2   2  13     290.633     294.694       7.384 o 
   2   2  14      97.433      96.646       2.942 o 
   2   2  15     105.049     106.316       3.248 o 
   2   2  16      34.823      35.001       1.715 o 
   2   2  17     151.651     156.945       4.624 o 
   2   2  18       2.005       1.399       0.617 o 
   2   2  19      45.885      47.737       3.044 o 
   2   2  20       9.263      11.119       1.841 o 
   2   2  21      15.409      13.976       1.370 o 
   2   3   0     729.868     739.531      20.066 o 
   2   3   1      27.402      28.341       1.565 o 
   2   3   2      98.745      91.837       3.448 o 
   2   3   3    1656.932    1631.307      38.455 o 
   2   3   4     558.625     550.213      15.179 o 
   2   3   5       8.967       8.261       0.657 o 
   2   3   6      56.373      56.307       1.728 o 
   2   3   8       8.221       7.655       0.628 o 
   2   3   9     367.566     372.982       8.850 o 
   2   3  10     445.100     453.460      10.698 o 
   2   3  11      10.983      11.450       0.665 o 
   2   3  12     114.491     117.748       3.071 o 
   2   3  13      33.274      32.925       1.333 o 
   2   3  14     382.224     386.657       9.577 o 
   2   3  15      43.552      43.089       1.717 o 
   2   3  17     158.146     161.029       4.998 o 
   2   3  18      31.960      34.557       2.020 o 
   2   3  19      32.646      35.743       1.771 o 
   2   3  20      30.307      32.723       1.942 o 
   2   4   0    2526.082    2517.656      61.539 o 
   2   4   1      74.348      74.948       3.040 o 
   2   4   2    1149.933    1149.317      27.089 o 
   2   4   3       1.613       1.458       0.245 o 
   2   4   4     146.780     152.067       3.821 o 
   2   4   5      12.274      11.857       0.531 o 
   2   4   6     494.948     493.205      11.373 o 
   2   4   7      23.750      23.698       0.871 o 
   2   4   8     145.766     142.389       3.470 o 
   2   4   9      48.571      50.402       1.472 o 
   2   4  10       2.674       3.344       0.488 o 
   2   4  11      89.353      90.062       2.486 o 
   2   4  12     217.275     215.988       5.631 o 
   2   4  13      34.761      33.266       1.269 o 
   2   4  14      90.148      91.076       2.667 o 
   2   4  15       2.246       2.227       0.633 o 
   2   4  18      50.489      50.307       2.692 o 
   2   4  19       2.229       4.013       0.702 o 
   2   4  20     102.044      97.150       3.662 o 
   2   5   0     615.350     627.727      14.503 o 
   2   5   1     223.294     221.310       5.350 o 
   2   5   2     126.349     129.207       3.202 o 
   2   5   3     109.950     109.683       2.719 o 
   2   5   4     895.113     900.075      20.494 o 
   2   5   5     645.479     642.897      14.691 o 
   2   5   6      29.650      29.951       0.828 o 
   2   5   7       1.858       2.554       0.246 o 
   2   5   8       1.209       1.508       0.254 o 
   2   5   9     168.923     171.701       4.174 o 
   2   5  10     174.339     174.966       4.324 o 
   2   5  11     188.726     190.186       4.756 o 
   2   5  12      16.182      15.696       0.769 o 
   2   5  14       5.149       4.539       0.545 o 
   2   5  15     312.576     312.748       7.953 o 
   2   5  16      58.912      57.918       2.315 o 
   2   5  17       4.052       3.626       0.633 o 
   2   5  18      11.222       9.517       0.969 o 
   2   5  19      44.707      42.200       1.789 o 
   2   6   0      13.614      14.393       0.479 o 
   2   6   1    1322.206    1302.312      29.467 o 
   2   6   2     200.909     200.114       4.681 o 
   2   6   3       0.128       0.700       0.198 o 
   2   6   4     322.693     319.339       7.330 o 
   2   6   5      81.466      80.635       1.980 o 
   2   6   6      14.762      15.853       0.530 o 
   2   6   7     426.374     431.770       9.910 o 
   2   6   8      73.025      72.989       1.894 o 
   2   6   9       7.199       7.232       0.475 o 
   2   6  10      48.486      49.246       1.567 o 
   2   6  11      38.756      38.153       1.334 o 
   2   6  13     118.863     121.482       3.303 o 
   2   6  14       8.769       9.106       0.693 o 
   2   6  15      10.686       9.257       0.746 o 
   2   6  16      29.074      29.543       1.385 o 
   2   6  18       5.306       4.908       0.701 o 
   2   6  19     142.374     139.041       5.042 o 
   2   7   0      64.445      66.552       1.642 o 
   2   7   1      38.217      38.943       1.028 o 
   2   7   2       5.808       5.149       0.295 o 
   2   7   3      75.956      74.119       1.838 o 
   2   7   4     243.745     246.876       5.721 o 
   2   7   5     238.598     235.388       5.496 o 
   2   7   6     139.832     140.810       3.395 o 
   2   7   7       4.740       5.547       0.362 o 
   2   7   8      20.043      20.646       0.736 o 
   2   7   9     104.149     106.511       2.912 o 
   2   7  10     438.738     445.696      10.464 o 
   2   7  11      99.967      98.432       2.710 o 
   2   7  12      10.088      10.509       0.748 o 
   2   7  13       1.149       1.364       0.472 o 
   2   7  14      21.788      20.751       1.040 o 
   2   7  15      41.840      42.539       1.668 o 
   2   7  16      70.263      65.978       2.448 o 
   2   7  17      10.921      12.268       1.316 o 
   2   8   0     546.132     545.152      12.435 o 
   2   8   2      87.722      84.734       2.136 o 
   2   8   3      12.014      11.855       0.484 o 
   2   8   4      64.639      63.606       1.669 o 
   2   8   6     445.580     452.029      10.453 o 
   2   8   7       0.801       1.683       0.315 o 
   2   8   8      76.784      75.568       2.053 o 
   2   8   9       7.672       7.409       0.539 o 
   2   8  10      16.845      16.549       0.809 o 
   2   8  11      12.257      11.822       0.751 o 
   2   8  12       2.085       2.073       0.517 o 
   2   8  13     162.554     166.992       4.528 o 
   2   8  14     237.747     234.929       7.005 o 
   2   8  15      33.416      32.847       1.700 o 
   2   8  16      11.210      11.356       0.865 o 
   2   8  17      41.557      39.545       2.157 o 
   2   9   0     206.218     206.108       4.899 o 
   2   9   2      77.208      76.360       2.093 o 
   2   9   3       7.729       7.146       0.425 o 
   2   9   4     122.528     121.584       3.044 o 
   2   9   5     129.598     130.111       3.250 o 
   2   9   6       2.275       2.314       0.342 o 
   2   9   7      25.409      25.762       0.949 o 
   2   9   8       2.006       2.075       0.425 o 
   2   9   9     273.459     280.957       6.854 o 
   2   9  10      12.615      11.490       0.864 o 
   2   9  11       8.258       8.940       1.088 o 
   2   9  12     119.246     121.530       3.562 o 
   2   9  13      16.796      16.413       1.029 o 
   2   9  14      28.930      30.007       1.410 o 
   2   9  15       8.490       7.828       0.773 o 
   2   9  16      47.754      47.551       2.427 o 
   2  10   0      27.119      25.069       0.987 o 
   2  10   1      37.378      35.180       1.139 o 
   2  10   2      45.601      46.344       1.418 o 
   2  10   3     170.105     170.369       4.237 o 
   2  10   4      11.313      10.105       0.585 o 
   2  10   5       4.250       3.738       0.422 o 
   2  10   6       0.806       1.445       0.388 o 
   2  10   7     155.840     158.938       4.032 o 
   2  10   8       5.045       4.286       0.533 o 
   2  10   9     160.131     162.505       4.280 o 
   2  10  10      68.886      68.623       2.184 o 
   2  10  11     165.731     168.413       4.574 o 
   2  10  12      93.741      96.614       3.055 o 
   2  10  13      58.207      61.804       2.411 o 
   2  10  14       1.119       1.370       0.551 o 
   2  11   0      93.278      94.332       2.678 o 
   2  11   1      24.866      23.619       1.059 o 
   2  11   2      65.686      65.678       1.944 o 
   2  11   3       1.941       0.859       0.420 o 
   2  11   4      61.343      62.595       1.917 o 
   2  11   5      90.595      89.734       2.560 o 
   2  11   7       4.737       4.389       0.533 o 
   2  11   8       5.152       5.886       0.601 o 
   2  11   9       8.993       8.300       0.791 o 
   2  11  10      16.236      17.017       0.985 o 
   2  11  11       8.545       8.361       0.753 o 
   2  11  12      20.161      21.134       1.186 o 
   2  12   0      23.157      20.390       1.201 o 
   2  12   1      47.881      45.354       1.685 o 
   2  12   2     219.193     217.774       5.703 o 
   2  12   3       1.922       2.293       0.513 o 
   2  12   5      26.612      26.094       1.192 o 
   2  12   6      14.783      14.378       0.887 o 
   2  12   7      57.157      58.299       2.015 o 
   2  12   8      85.136      84.320       2.848 o 
   2  12   9       6.320       4.998       1.016 o 
   2  12  10      11.403      10.584       1.127 o 
   2  13   0       5.593       4.880       0.732 o 
   2  13   2       5.343       4.753       0.652 o 
   2  13   3       6.783       6.317       0.900 o 
   2  13   4       5.534       5.106       0.747 o 
   2  13   5      20.064      19.346       1.072 o 
   2  13   6      21.599      21.336       1.168 o 
   3   0   1    2095.585    2183.278      52.869 o 
   3   0   3      42.404      46.308       2.139 o 
   3   0   5    2746.043    2792.370      66.330 o 
   3   0   7     144.055     141.609       4.451 o 
   3   0   9     407.200     404.372      14.729 o 
   3   0  11     760.039     761.028      23.156 o 
   3   0  13       4.823       4.111       0.870 o 
   3   0  15     157.010     160.937       9.400 o 
   3   0  17     149.092     152.907       6.062 o 
   3   0  19      46.629      46.559       3.209 o 
   3   1   0     218.180     221.641       5.887 o 
   3   1   1    2071.979    2061.859      47.654 o 
   3   1   2      90.386      95.613       3.095 o 
   3   1   3       5.608       5.060       0.645 o 
   3   1   4     524.357     512.183      13.322 o 
   3   1   5      34.781      33.349       1.468 o 
   3   1   7       2.821       2.756       0.501 o 
   3   1   8    1323.680    1331.277      31.369 o 
   3   1   9    1531.421    1497.367      37.455 o 
   3   1  10       2.136       2.994       0.396 o 
   3   1  11      27.369      26.392       1.378 o 
   3   1  12      78.109      81.589       3.122 o 
   3   1  13     567.401     561.958      13.611 o 
   3   1  14     234.303     227.402       6.183 o 
   3   1  16       2.636       1.886       0.694 o 
   3   1  18      44.415      41.251       2.406 o 
   3   1  19     127.957     130.254       5.091 o 
   3   1  20      31.623      32.659       1.926 o 
   3   1  21       3.169       4.260       1.222 o 
   3   2   0     767.039     777.400      18.634 o 
   3   2   1      62.027      59.200       2.595 o 
   3   2   2    2299.593    2332.167      54.535 o 
   3   2   3      84.233      88.170       3.209 o 
   3   2   4    3126.703    3174.948      74.314 o 
   3   2   5      16.287      16.110       0.962 o 
   3   2   6     983.929    1002.645      23.664 o 
   3   2   7      98.535      95.183       2.859 o 
   3   2   8      96.961      96.304       3.123 o 
   3   2   9     148.879     144.302       4.617 o 
   3   2  10     641.737     635.271      14.865 o 
   3   2  11      11.631      11.816       0.752 o 
   3   2  12     182.289     187.558       5.011 o 
   3   2  14      89.697      89.001       2.794 o 
   3   2  15       5.399       4.345       0.675 o 
   3   2  16     116.274     113.527       3.685 o 
   3   2  17      21.858      23.357       1.415 o 
   3   2  18      53.284      51.761       2.230 o 
   3   2  20      37.069      36.516       2.108 o 
   3   3   0      98.310      99.332       3.861 o 
   3   3   1     624.966     613.158      15.565 o 
   3   3   2      47.245      48.804       2.158 o 
   3   3   3     235.203     234.991       6.720 o 
   3   3   4     605.673     586.410      14.357 o 
   3   3   5      12.209      12.387       0.663 o 
   3   3   6       7.597       8.431       0.488 o 
   3   3   7     548.991     551.008      13.829 o 
   3   3   8     703.703     701.143      18.299 o 
   3   3   9      53.199      61.249       1.743 o 
   3   3  10      57.178      56.593       2.014 o 
   3   3  11       1.178       1.099       0.338 o 
   3   3  12     113.756     112.720       3.423 o 
   3   3  13     329.980     326.511       8.541 o 
   3   3  14     141.906     140.929       4.959 o 
   3   3  15      44.457      45.351       2.023 o 
   3   3  16      40.938      40.222       1.653 o 
   3   3  17     205.307     205.430       7.375 o 
   3   3  18     189.469     191.499       5.685 o 
   3   3  19      21.992      22.952       2.303 o 
   3   3  20       4.215       4.118       1.238 o 
   3   4   0     113.011     112.777       3.172 o 
   3   4   1      40.446      42.289       1.430 o 
   3   4   2       7.310       6.546       0.532 o 
   3   4   3      24.316      25.921       0.939 o 
   3   4   4       2.299       2.459       0.314 o 
   3   4   5     624.558     619.325      14.133 o 
   3   4   7     385.299     387.675       9.287 o 
   3   4   8      53.169      53.972       1.489 o 
   3   4   9     253.499     251.654       6.343 o 
   3   4  10       5.376       5.250       0.523 o 
   3   4  11     463.247     468.568      11.909 o 
   3   4  12     114.191     116.973       3.159 o 
   3   4  13      68.929      70.934       2.566 o 
   3   4  14     157.476     157.859       4.665 o 
   3   4  15     333.604     336.426       9.046 o 
   3   4  16       2.552       2.818       0.718 o 
   3   4  17      66.397      64.584       2.349 o 
   3   4  18      95.249      93.538       3.046 o 
   3   4  19       4.382       4.328       0.664 o 
   3   4  20      63.934      61.363       2.665 o 
   3   5   0      64.296      63.684       1.676 o 
   3   5   1     232.743     228.925       5.403 o 
   3   5   2    1252.171    1225.418      27.806 o 
   3   5   3    2053.352    2011.924      45.670 o 
   3   5   4     180.262     178.430       4.252 o 
   3   5   5       2.009       2.442       0.289 o 
   3   5   6     833.163     835.255      19.321 o 
   3   5   7     638.554     639.347      14.841 o 
   3   5   8      62.602      64.473       1.898 o 
   3   5   9      40.534      41.682       1.332 o 
   3   5  11       4.982       4.581       0.460 o 
   3   5  12      83.256      84.251       2.547 o 
   3   5  13      83.228      82.393       2.571 o 
   3   5  14      24.242      24.543       1.397 o 
   3   5  15      58.854      56.745       1.934 o 
   3   5  17       6.549       6.125       0.784 o 
   3   5  18       5.288       6.099       0.729 o 
   3   5  19      59.910      55.668       2.145 o 
   3   6   0     630.277     627.337      14.281 o 
   3   6   1       6.180       5.898       0.297 o 
   3   6   2     434.759     434.078       9.862 o 
   3   6   3     325.136     326.890       7.491 o 
   3   6   4      14.544      14.578       0.523 o 
   3   6   5     196.759     198.842       4.805 o 
   3   6   6     471.488     480.445      10.996 o 
   3   6   7      18.470      18.378       0.662 o 
   3   6   8      58.617      59.322       1.657 o 
   3   6   9      59.691      59.875       1.746 o 
   3   6  10     454.188     460.288      10.879 o 
   3   6  11      38.689      36.871       1.281 o 
   3   6  12     194.275     197.276       5.432 o 
   3   6  13      35.261      36.471       1.406 o 
   3   6  14      18.770      18.440       1.082 o 
   3   6  16     208.188     201.442       5.643 o 
   3   6  17      11.434      11.260       0.935 o 
   3   6  18       4.978       6.028       0.786 o 
   3   7   1     227.499     228.181       5.298 o 
   3   7   2     395.839     398.125       9.105 o 
   3   7   3     267.404     266.028       6.181 o 
   3   7   4     110.675     109.573       2.686 o 
   3   7   5      71.497      73.566       1.906 o 
   3   7   6     113.467     113.528       2.812 o 
   3   7   7     194.674     198.602       4.871 o 
   3   7   8     104.659     105.678       2.733 o 
   3   7   9      17.057      17.453       0.756 o 
   3   7  10      98.943      97.762       2.678 o 
   3   7  11      57.778      57.390       1.819 o 
   3   7  12     137.105     135.412       3.731 o 
   3   7  14      93.840      92.341       3.152 o 
   3   7  15      42.607      43.780       1.721 o 
   3   7  16      31.352      33.288       1.585 o 
   3   7  17       1.444       2.376       0.739 o 
   3   8   0      17.319      17.184       0.678 o 
   3   8   1     236.415     239.119       5.593 o 
   3   8   2      47.822      48.319       1.341 o 
   3   8   3     220.478     221.745       5.222 o 
   3   8   4       7.240       7.763       0.420 o 
   3   8   5     129.041     130.378       3.203 o 
   3   8   6       0.429       0.729       0.285 o 
   3   8   7      74.387      72.799       1.991 o 
   3   8   8      74.297      76.172       2.116 o 
   3   8   9      68.392      66.783       2.038 o 
   3   8  10      12.857      11.803       0.715 o 
   3   8  11     194.000     194.519       5.470 o 
   3   8  12       3.908       3.007       0.524 o 
   3   8  14       3.792       3.167       0.601 o 
   3   8  15       7.550       6.704       0.708 o 
   3   9   0     175.335     175.844       4.319 o 
   3   9   1     144.458     143.806       3.532 o 
   3   9   2     119.103     120.488       3.015 o 
   3   9   3      37.018      38.217       1.285 o 
   3   9   4      20.868      18.830       0.852 o 
   3   9   5      53.502      52.593       1.525 o 
   3   9   6      14.380      15.504       0.688 o 
   3   9   7     184.585     184.786       4.616 o 
   3   9   8       5.573       5.277       0.506 o 
   3   9   9      76.863      77.666       2.450 o 
   3   9  10      54.661      55.246       1.865 o 
   3   9  11      24.775      25.278       1.272 o 
   3   9  12      56.617      58.633       1.996 o 
   3   9  13      20.680      21.823       1.167 o 
   3   9  14      12.330      13.121       0.951 o 
   3   9  15      13.493      14.637       1.031 o 
   3  10   0     136.662     134.594       3.471 o 
   3  10   1       6.962       6.381       0.580 o 
   3  10   4     244.794     245.680       6.069 o 
   3  10   5      35.405      35.008       1.357 o 
   3  10   6      60.645      58.434       1.817 o 
   3  10   7      27.267      27.061       1.069 o 
   3  10   8      33.060      30.629       1.196 o 
   3  10   9      53.637      53.633       1.809 o 
   3  10  10      25.796      24.917       1.289 o 
   3  10  11      99.616      97.289       2.899 o 
   3  10  12      30.711      30.889       1.737 o 
   3  10  13      13.890      14.450       1.031 o 
   3  11   0       8.388       7.387       0.606 o 
   3  11   1      41.145      38.227       1.380 o 
   3  11   2      75.059      71.311       2.132 o 
   3  11   3       2.872       2.639       0.454 o 
   3  11   6       2.647       2.211       0.489 o 
   3  11   7      34.887      34.136       1.384 o 
   3  11   8      49.152      48.083       1.663 o 
   3  11   9       3.311       2.894       0.512 o 
   3  11  10      21.454      21.120       1.781 o 
   3  11  12       9.216       9.689       0.956 o 
   3  12   0      14.382      13.762       0.911 o 
   3  12   1      65.287      67.825       2.280 o 
   3  12   2      17.076      14.858       0.900 o 
   3  12   3       8.617       7.430       0.644 o 
   3  12   4      11.911      11.551       0.770 o 
   3  12   5     314.810     321.346       9.352 o 
   3  12   6      44.397      43.782       1.788 o 
   3  12   7      40.090      40.286       1.926 o 
   3  12   8       2.869       2.589       0.588 o 
   3  12   9      18.050      17.713       1.179 o 
   3  13   0     103.335     105.431       3.245 o 
   3  13   1      33.581      33.245       1.571 o 
   3  13   2       6.537       7.171       0.917 o 
   3  13   4       8.502       6.791       0.918 o 
   3  13   5       4.528       3.975       0.591 o 
   4   0   0     185.049     185.613       6.265 o 
   4   0   2    2166.999    2185.571      53.635 o 
   4   0   4     859.370     867.600      27.005 o 
   4   0   6    2489.807    2489.568      59.179 o 
   4   0   8     118.298     117.244       4.485 o 
   4   0  10      39.690      41.909       2.046 o 
   4   0  12     319.420     318.689       9.075 o 
   4   0  14     610.483     581.791      15.955 o 
   4   0  16      97.350      99.413      14.239 o 
   4   0  18      13.866      11.845       2.969 o 
   4   0  20     151.907     148.432       7.933 o 
   4   1   0    1458.440    1485.837      35.698 o 
   4   1   1     249.236     255.597       6.948 o 
   4   1   2      18.828      19.682       1.309 o 
   4   1   3     162.485     161.671       5.149 o 
   4   1   4     397.591     401.922      10.671 o 
   4   1   5      71.966      72.776       2.372 o 
   4   1   6     206.034     200.881       5.298 o 
   4   1   7     480.725     477.537      11.585 o 
   4   1   8      25.149      24.885       1.025 o 
   4   1   9      61.376      60.779       2.529 o 
   4   1  10     151.951     151.066       4.169 o 
   4   1  11     415.578     408.303      10.450 o 
   4   1  12     130.277     126.055       4.494 o 
   4   1  14       8.283       6.749       1.001 o 
   4   1  15      15.582      13.196       1.740 o 
   4   1  16      88.031      85.009       3.419 o 
   4   1  17       8.565       7.911       1.012 o 
   4   1  18      35.386      35.306       2.534 o 
   4   1  19      49.649      48.422       2.506 o 
   4   2   0      57.629      58.451       2.578 o 
   4   2   1    2412.638    2449.640      57.456 o 
   4   2   2      39.534      38.488       1.843 o 
   4   2   3      50.148      45.481       2.140 o 
   4   2   4       0.958       1.794       0.484 o 
   4   2   5      39.761      39.356       1.445 o 
   4   2   6      21.078      20.836       0.981 o 
   4   2   7     331.389     324.223       8.124 o 
   4   2   8      17.157      17.945       0.931 o 
   4   2   9     195.019     194.594       5.146 o 
   4   2  10      19.613      19.615       1.407 o 
   4   2  11      11.317      12.184       1.256 o 
   4   2  12      33.898      33.193       1.418 o 
   4   2  13      46.650      47.126       2.130 o 
   4   2  15     185.422     183.499       5.521 o 
   4   2  16       2.322       3.553       0.676 o 
   4   2  17      29.124      29.109       2.156 o 
   4   2  18      52.938      51.974       2.837 o 
   4   2  19     100.326      97.291       3.471 o 
   4   3   0     477.751     476.590      13.040 o 
   4   3   1     748.579     751.746      17.554 o 
   4   3   2      47.409      47.065       1.562 o 
   4   3   3     232.062     234.650       5.722 o 
   4   3   4     337.139     335.802       8.092 o 
   4   3   5     472.091     469.697      11.467 o 
   4   3   6     240.495     240.917       5.866 o 
   4   3   7      26.487      26.158       0.954 o 
   4   3   9      76.596      77.369       2.551 o 
   4   3  10     153.565     151.435       3.871 o 
   4   3  11     173.539     172.886       4.438 o 
   4   3  13     151.161     153.116       4.838 o 
   4   3  14      95.357      95.111       2.938 o 
   4   3  15      49.692      47.147       1.782 o 
   4   3  16      65.707      65.699       2.387 o 
   4   3  17      28.464      27.476       1.561 o 
   4   3  18      95.715      96.149       3.334 o 
   4   3  19      44.229      42.987       1.896 o 
   4   3  20       4.848       6.111       0.997 o 
   4   4   0      26.160      27.884       0.958 o 
   4   4   1      51.469      49.886       1.447 o 
   4   4   2    1041.965    1033.429      23.561 o 
   4   4   3      37.864      37.138       1.115 o 
   4   4   4      76.214      77.064       1.982 o 
   4   4   5       4.761       4.895       0.261 o 
   4   4   6       1.468       2.447       0.275 o 
   4   4   7       2.936       3.104       0.338 o 
   4   4   8     665.953     666.125      15.680 o 
   4   4   9      47.272      47.564       1.433 o 
   4   4  10     143.326     144.499       3.813 o 
   4   4  11      39.686      41.603       1.547 o 
   4   4  12     133.145     130.573       3.508 o 
   4   4  13     428.865     430.899      10.542 o 
   4   4  14      49.257      49.130       1.825 o 
   4   4  15     100.996     101.900       3.561 o 
   4   4  16      91.901      90.425       3.263 o 
   4   4  17      27.609      24.526       1.404 o 
   4   4  18      13.548      14.629       1.054 o 
   4   4  19       9.683       7.289       0.902 o 
   4   5   0     815.000     809.990      18.407 o 
   4   5   1       1.067       0.800       0.188 o 
   4   5   2     304.964     297.505       6.880 o 
   4   5   3       2.882       3.257       0.265 o 
   4   5   4      11.247      11.076       0.471 o 
   4   5   5     171.345     171.791       4.033 o 
   4   5   6     106.738     108.610       2.793 o 
   4   5   7     124.122     125.488       3.083 o 
   4   5   8       7.241       7.645       0.513 o 
   4   5   9      90.587      91.758       2.419 o 
   4   5  10      19.063      19.189       0.930 o 
   4   5  11      37.564      38.682       1.301 o 
   4   5  12      62.660      60.314       1.842 o 
   4   5  13      39.331      39.665       1.433 o 
   4   5  14      18.953      17.675       1.306 o 
   4   5  15       1.861       1.124       0.501 o 
   4   5  16       1.136       1.532       0.583 o 
   4   5  17     107.362     108.248       3.403 o 
   4   5  18     140.378     133.911       5.377 o 
   4   6   0      68.138      68.359       1.726 o 
   4   6   1      35.958      35.755       0.966 o 
   4   6   2       1.732       1.880       0.205 o 
   4   6   3     931.338     925.168      20.959 o 
   4   6   4      99.903     101.423       2.488 o 
   4   6   5       3.562       3.566       0.301 o 
   4   6   6      27.253      26.543       0.838 o 
   4   6   7      74.318      75.318       2.282 o 
   4   6   8      26.783      27.378       0.992 o 
   4   6   9     534.980     539.052      12.565 o 
   4   6  10      17.583      18.195       0.837 o 
   4   6  11       0.518       0.927       0.423 o 
   4   6  13     171.943     170.382       4.642 o 
   4   6  14      14.206      13.526       0.816 o 
   4   6  15      57.712      54.918       1.905 o 
   4   6  16       4.817       5.410       0.900 o 
   4   6  17       3.856       3.279       0.713 o 
   4   6  18      30.102      32.342       2.003 o 
   4   7   0      85.680      82.710       2.063 o 
   4   7   1      26.057      26.981       0.837 o 
   4   7   2     174.185     172.299       4.090 o 
   4   7   3       9.959       9.359       0.441 o 
   4   7   4     295.023     297.800       6.947 o 
   4   7   5     247.994     248.602       5.878 o 
   4   7   6     131.374     133.571       3.327 o 
   4   7   7       1.109       1.120       0.325 o 
   4   7   8      30.029      31.420       1.119 o 
   4   7   9      15.877      16.085       1.071 o 
   4   7  10       6.484       5.951       0.546 o 
   4   7  11      21.492      21.462       0.961 o 
   4   7  12     375.670     379.482       9.197 o 
   4   7  13     116.047     116.544       3.287 o 
   4   7  14      43.498      41.701       1.601 o 
   4   7  15      29.487      28.916       1.593 o 
   4   7  16      56.138      58.797       2.407 o 
   4   7  17     113.890     108.778       3.934 o 
   4   8   0      14.204      14.739       0.586 o 
   4   8   1      31.323      29.813       0.927 o 
   4   8   2     157.640     157.662       3.820 o 
   4   8   3       1.768       2.198       0.346 o 
   4   8   4     109.148     113.304       2.847 o 
   4   8   5      24.440      24.949       0.920 o 
   4   8   6      14.095      13.571       0.628 o 
   4   8   7      18.517      19.212       0.823 o 
   4   8   8     368.860     376.986       8.962 o 
   4   8   9      22.299      23.252       0.993 o 
   4   8  10      95.799      95.486       2.751 o 
   4   8  11      79.159      80.021       2.391 o 
   4   8  12      70.564      70.749       2.244 o 
   4   8  13       2.476       2.726       0.663 o 
   4   8  14      89.668      88.404       2.909 o 
   4   8  16       1.757       3.706       0.708 o 
   4   9   0       1.302       0.703       0.312 o 
   4   9   1     185.478     186.685       4.549 o 
   4   9   2      74.580      74.177       2.019 o 
   4   9   4      58.461      56.546       1.665 o 
   4   9   5     174.364     178.882       4.376 o 
   4   9   6      45.247      44.812       1.399 o 
   4   9   7      49.409      51.138       1.602 o 
   4   9   8       2.690       1.762       0.462 o 
   4   9   9      14.436      14.600       0.799 o 
   4   9  10       3.412       2.046       0.554 o 
   4   9  11     126.539     131.944       3.702 o 
   4   9  12      42.337      40.191       1.615 o 
   4   9  13       5.530       5.308       0.716 o 
   4   9  14       2.293       1.923       0.637 o 
   4   9  15      43.392      45.785       2.436 o 
   4  10   1      33.519      31.629       1.108 o 
   4  10   3     280.419     284.221       6.895 o 
   4  10   4       5.237       5.574       0.518 o 
   4  10   6       7.735       7.582       0.699 o 
   4  10   7     106.285     107.521       2.954 o 
   4  10   8      29.364      29.667       1.206 o 
   4  10   9       2.877       3.643       0.538 o 
   4  10  10       4.345       4.890       0.639 o 
   4  10  11      44.427      42.712       1.705 o 
   4  10  12      20.317      19.637       1.135 o 
   4  10  13      37.154      37.440       1.700 o 
   4  11   0      60.859      59.904       1.947 o 
   4  11   1      46.382      42.810       1.604 o 
   4  11   3       5.946       4.709       0.544 o 
   4  11   4       7.788       6.784       0.608 o 
   4  11   6     114.090     115.637       3.394 o 
   4  11   7     139.700     145.263       4.053 o 
   4  11   8      84.468      85.260       2.778 o 
   4  11   9      14.824      14.567       1.115 o 
   4  11  10     289.325     292.754       7.937 o 
   4  11  11      32.915      30.989       1.429 o 
   4  12   0      42.866      41.298       1.691 o 
   4  12   1       5.270       5.086       0.712 o 
   4  12   2      15.461      14.729       0.978 o 
   4  12   3       3.281       3.195       0.558 o 
   4  12   4      46.693      47.814       1.780 o 
   4  12   5       2.858       3.533       0.634 o 
   4  12   6       4.223       4.428       0.646 o 
   4  12   7       5.837       6.106       0.730 o 
   4  12   8      44.598      46.049       1.910 o 
   4  13   0      57.626      57.203       2.294 o 
   4  13   1      68.653      71.719       2.768 o 
   4  13   2      13.825      12.432       1.031 o 
   4  13   4      13.990      13.497       1.830 o 
   5   0   1       5.117       7.731       1.218 o 
   5   0   3     204.619     203.590       6.167 o 
   5   0   5      60.165      62.137       2.562 o 
   5   0   7    3724.091    3615.395      93.801 o 
   5   0   9      93.408      86.960       4.607 o 
   5   0  11     639.006     657.483      19.703 o 
   5   0  13      83.328      79.765       4.915 o 
   5   0  17     216.155     204.721      14.488 o 
   5   0  19      23.142      23.096       4.168 o 
   5   1   0     734.816     750.313      18.689 o 
   5   1   1     338.148     349.304       9.352 o 
   5   1   2     779.043     770.054      18.530 o 
   5   1   3    1431.096    1422.103      33.082 o 
   5   1   4     732.292     738.460      17.536 o 
   5   1   5     448.591     449.814      11.532 o 
   5   1   6      56.735      58.372       2.315 o 
   5   1   7     414.397     405.140      10.257 o 
   5   1   8     120.721     122.134       3.146 o 
   5   1   9     268.498     262.877       6.427 o 
   5   1  10     235.922     233.643       6.088 o 
   5   1  11       2.175       2.057       0.639 o 
   5   1  12      32.293      31.023       1.823 o 
   5   1  13      84.106      82.273       2.875 o 
   5   1  14      37.205      34.867       2.279 o 
   5   1  15      33.964      32.185       1.996 o 
   5   1  16      95.676      90.127       4.129 o 
   5   1  18      35.392      37.403       2.953 o 
   5   1  20      10.681      13.413       2.480 o 
   5   2   0     818.063     820.671      19.068 o 
   5   2   1      51.201      48.803       1.592 o 
   5   2   2     498.768     498.833      12.024 o 
   5   2   3      19.084      16.619       0.826 o 
   5   2   4       7.386       6.436       0.826 o 
   5   2   5      73.679      73.588       2.221 o 
   5   2   6     909.025     907.331      21.261 o 
   5   2   7     120.653     125.272       3.863 o 
   5   2   8     183.433     177.732       4.378 o 
   5   2   9       1.398       1.676       0.308 o 
   5   2  10      33.482      31.689       1.305 o 
   5   2  11       5.388       4.606       0.707 o 
   5   2  12     690.616     688.565      16.629 o 
   5   2  13      25.743      26.515       1.756 o 
   5   2  14      31.623      30.409       1.649 o 
   5   2  15     142.925     143.776       4.887 o 
   5   2  16     283.260     283.190       9.143 o 
   5   2  17     148.935     141.565       6.580 o 
   5   2  18      11.624      13.200       1.406 o 
   5   2  19      12.269      12.814       2.028 o 
   5   3   0     283.224     280.995       6.815 o 
   5   3   1      82.966      81.395       2.213 o 
   5   3   2     497.885     496.207      11.653 o 
   5   3   3     446.389     438.593      10.396 o 
   5   3   4     260.969     259.530       6.236 o 
   5   3   5     239.301     243.240       6.318 o 
   5   3   6     111.114     111.715       2.822 o 
   5   3   7      46.802      46.092       1.605 o 
   5   3   8     423.439     411.289      10.149 o 
   5   3   9     460.937     471.557      10.986 o 
   5   3  10     248.857     254.287       6.838 o 
   5   3  12      57.205      56.606       2.135 o 
   5   3  13      46.909      45.339       1.971 o 
   5   3  14     109.720     108.293       3.389 o 
   5   3  15      28.655      30.129       2.200 o 
   5   3  17      58.143      55.665       2.618 o 
   5   3  19      63.159      58.552       3.951 o 
   5   4   0     989.585     969.907      22.269 o 
   5   4   1    1546.515    1520.387      35.241 o 
   5   4   2     274.240     268.891       6.227 o 
   5   4   3     143.710     145.007       3.484 o 
   5   4   4     176.879     179.666       4.401 o 
   5   4   5    1026.890    1030.802      23.494 o 
   5   4   6     137.819     138.788       3.654 o 
   5   4   7     204.376     206.828       4.977 o 
   5   4   8      13.110      13.934       0.603 o 
   5   4   9       2.366       2.918       0.390 o 
   5   4  10      16.421      14.879       1.238 o 
   5   4  11     369.619     364.490       9.079 o 
   5   4  13      73.693      71.546       2.417 o 
   5   4  15      22.574      20.773       1.447 o 
   5   4  16       2.426       1.868       0.676 o 
   5   4  17      23.325      22.344       1.536 o 
   5   4  18       5.896       4.346       0.886 o 
   5   4  19      33.340      29.599       1.624 o 
   5   5   0      72.731      72.221       1.845 o 
   5   5   1      30.679      31.228       0.901 o 
   5   5   2      41.897      42.164       1.126 o 
   5   5   3     230.526     228.508       5.474 o 
   5   5   4     104.561     103.432       2.541 o 
   5   5   5     129.986     130.827       3.173 o 
   5   5   6       8.709       9.141       0.592 o 
   5   5   7      10.601      11.015       0.654 o 
   5   5   8      66.303      66.954       2.313 o 
   5   5   9     105.891     110.200       3.015 o 
   5   5  10     106.510     105.124       3.199 o 
   5   5  11     302.504     311.345       8.602 o 
   5   5  12      33.786      34.686       1.341 o 
   5   5  13     191.988     188.218       6.399 o 
   5   5  14     232.583     228.694       6.146 o 
   5   5  15     121.418     120.166       4.419 o 
   5   5  16      34.124      31.351       1.542 o 
   5   5  17      54.767      55.455       2.369 o 
   5   5  18      27.750      27.264       1.708 o 
   5   6   0     304.603     302.552       6.969 o 
   5   6   1     105.322     105.319       2.579 o 
   5   6   2     789.001     780.938      17.796 o 
   5   6   3       0.584       0.858       0.252 o 
   5   6   4     306.320     303.455       7.051 o 
   5   6   5       2.842       2.896       0.319 o 
   5   6   6     432.662     435.406      10.099 o 
   5   6   8      62.464      63.207       1.946 o 
   5   6   9      74.746      75.633       2.330 o 
   5   6  10     245.536     249.910       6.299 o 
   5   6  11      28.690      28.568       1.231 o 
   5   6  12      43.822      43.155       1.665 o 
   5   6  13       7.093       7.082       0.807 o 
   5   6  15      18.823      18.683       1.182 o 
   5   6  16       2.258       2.850       0.794 o 
   5   6  17       3.087       3.578       0.688 o 
   5   7   0       1.345       2.097       0.286 o 
   5   7   1     599.730     596.730      13.644 o 
   5   7   2      24.910      23.745       0.798 o 
   5   7   3       7.290       7.486       0.423 o 
   5   7   4     269.423     274.166       6.484 o 
   5   7   5      63.004      62.350       1.852 o 
   5   7   6     163.713     165.724       4.204 o 
   5   7   7       2.139       2.022       0.394 o 
   5   7   8     292.074     297.034       7.383 o 
   5   7   9     167.046     173.099       4.569 o 
   5   7  10      69.353      68.780       2.252 o 
   5   7  12       0.284       1.291       0.502 o 
   5   7  13       3.579       3.519       0.582 o 
   5   7  14      32.586      33.081       1.494 o 
   5   7  15      71.886      71.273       2.494 o 
   5   7  16      36.867      33.444       1.654 o 
   5   8   0      24.697      25.926       0.937 o 
   5   8   1     306.343     305.712       7.187 o 
   5   8   2       4.741       4.772       0.400 o 
   5   8   3       2.466       2.409       0.375 o 
   5   8   4       7.743       6.947       0.474 o 
   5   8   5     312.149     311.883       7.420 o 
   5   8   6      12.085      12.105       0.641 o 
   5   8   7      32.866      32.288       1.313 o 
   5   8   8       3.277       3.014       0.587 o 
   5   8   9       0.760       1.580       0.472 o 
   5   8  11      42.104      42.245       1.726 o 
   5   8  12      15.920      16.333       1.004 o 
   5   8  13     100.223      99.584       3.168 o 
   5   8  14      17.684      18.785       1.530 o 
   5   8  15       2.807       2.780       0.802 o 
   5   9   1       4.047       3.460       0.467 o 
   5   9   2     108.718     108.458       2.889 o 
   5   9   3      34.736      35.235       1.198 o 
   5   9   4      69.755      70.149       2.040 o 
   5   9   5      87.243      88.991       2.459 o 
   5   9   6      21.366      21.331       0.923 o 
   5   9   8      49.910      50.271       1.735 o 
   5   9   9     167.033     170.888       4.556 o 
   5   9  10       1.513       2.232       0.560 o 
   5   9  13       7.341       7.572       0.797 o 
   5   9  14      31.093      31.548       1.506 o 
   5  10   0     180.669     180.998       4.563 o 
   5  10   1       1.887       2.312       0.444 o 
   5  10   2       3.861       3.216       0.479 o 
   5  10   3      16.718      15.441       0.887 o 
   5  10   4       9.528       9.078       0.658 o 
   5  10   6      87.675      87.737       2.926 o 
   5  10   7      22.641      23.272       1.126 o 
   5  10   8      82.944      82.053       2.504 o 
   5  10   9      10.255      11.671       0.855 o 
   5  10  10      47.285      44.661       1.698 o 
   5  10  11       3.864       3.455       0.618 o 
   5  10  12      34.385      34.666       1.684 o 
   5  11   0      41.428      41.480       1.559 o 
   5  11   1       3.268       2.229       0.499 o 
   5  11   2      10.030       9.455       0.739 o 
   5  11   3     313.108     321.647       8.006 o 
   5  11   4     168.832     171.879       4.508 o 
   5  11   5      60.083      61.534       2.169 o 
   5  11   6      29.290      28.991       1.336 o 
   5  11   7      25.810      26.812       1.525 o 
   5  11   9       8.160       8.769       0.816 o 
   5  11  10      24.234      23.879       1.236 o 
   5  12   0      14.595      13.219       1.085 o 
   5  12   1      18.623      17.688       1.132 o 
   5  12   3       5.039       3.617       0.566 o 
   5  12   6       2.281       2.738       0.612 o 
   5  12   7      28.452      26.593       1.407 o 
   6   0   0     106.167     110.138       3.690 o 
   6   0   2     539.824     535.229      13.080 o 
   6   0   4      54.961      54.359       2.116 o 
   6   0   6     453.311     450.558      15.796 o 
   6   0   8     124.295     123.244       4.323 o 
   6   0  10     706.562     692.394      18.976 o 
   6   0  12       1.209       2.948       1.041 o 
   6   0  14     176.303     180.356       7.309 o 
   6   0  16      22.159      22.577       2.803 o 
   6   0  18       8.645      13.041       3.277 o 
   6   1   0     756.153     757.412      17.511 o 
   6   1   1     149.798     148.552       3.853 o 
   6   1   2     114.634     115.248       3.013 o 
   6   1   3     286.051     288.215       7.035 o 
   6   1   4     386.514     382.656       9.657 o 
   6   1   5     631.302     620.045      14.881 o 
   6   1   6      27.127      27.274       1.257 o 
   6   1   7       8.228       7.694       0.642 o 
   6   1   8      46.793      46.924       2.143 o 
   6   1  10     145.459     142.189       4.503 o 
   6   1  11      22.005      22.523       1.971 o 
   6   1  12     178.204     174.508       5.515 o 
   6   1  13     171.993     167.018       7.681 o 
   6   1  14      42.092      43.807       3.238 o 
   6   1  15      71.309      72.402       3.301 o 
   6   1  16      23.873      22.016       4.025 o 
   6   1  17      74.901      74.779      10.848 o 
   6   1  18     100.612     103.938       6.126 o 
   6   1  19      82.730      71.657       5.065 o 
   6   2   0      25.190      25.709       0.894 o 
   6   2   1      14.687      14.767       0.754 o 
   6   2   2       1.204       1.597       0.240 o 
   6   2   3     428.389     421.396       9.829 o 
   6   2   4      57.006      56.013       1.742 o 
   6   2   5     212.979     206.351       5.087 o 
   6   2   6      62.584      61.984       1.761 o 
   6   2   7      15.480      16.380       0.872 o 
   6   2   8      16.537      16.929       0.783 o 
   6   2   9     535.213     530.504      13.673 o 
   6   2  11      39.263      41.099       2.093 o 
   6   2  15      63.082      63.493       6.740 o 
   6   2  17     154.120     153.747       6.407 o 
   6   2  18       4.882       5.827       1.960 o 
   6   2  19      16.927      13.374       6.141 o 
   6   3   0     567.771     563.858      12.898 o 
   6   3   1      36.071      36.932       1.060 o 
   6   3   2      38.846      38.826       1.049 o 
   6   3   3      15.042      15.165       0.510 o 
   6   3   4      22.095      20.638       0.764 o 
   6   3   5      25.280      25.294       0.910 o 
   6   3   6     286.047     289.491       7.165 o 
   6   3   7      86.070      87.338       2.243 o 
   6   3   8     111.846     110.944       2.824 o 
   6   3   9       6.616      14.218       0.848 o 
   6   3  10       1.188       1.210       0.525 o 
   6   3  11      25.439      26.390       1.122 o 
   6   3  12     195.813     190.565       5.173 o 
   6   3  13     192.702     188.241       6.281 o 
   6   3  14      36.993      34.955       2.063 o 
   6   3  15      36.912      34.679       2.057 o 
   6   3  16      47.442      43.156       2.201 o 
   6   3  17      24.846      23.208       1.629 o 
   6   3  18      27.131      26.280       2.936 o 
   6   4   0       0.993       1.063       0.163 o 
   6   4   1     179.434     175.124       4.115 o 
   6   4   2      67.178      67.013       1.736 o 
   6   4   3       1.364       1.234       0.197 o 
   6   4   4     454.353     456.227      10.663 o 
   6   4   5      88.144      86.749       2.184 o 
   6   4   6       1.211       1.184       0.256 o 
   6   4   7     108.165     108.032       2.745 o 
   6   4   8      44.017      44.454       1.344 o 
   6   4  10      44.071      44.246       1.654 o 
   6   4  11      49.802      44.508       1.830 o 
   6   4  12     196.457     198.745       5.419 o 
   6   4  13      30.449      29.459       1.294 o 
   6   4  14      43.631      44.316       2.268 o 
   6   4  15      30.691      29.404       1.580 o 
   6   4  16     240.862     242.819       8.434 o 
   6   4  17      20.034      18.494       1.791 o 
   6   5   0      87.866      87.612       2.141 o 
   6   5   1     496.677     493.827      11.250 o 
   6   5   2      53.784      53.615       1.394 o 
   6   5   3      39.332      39.829       1.118 o 
   6   5   4      23.990      23.931       0.900 o 
   6   5   5       5.157       5.339       0.389 o 
   6   5   6      98.988     101.919       2.624 o 
   6   5   7     528.911     539.251      12.565 o 
   6   5   8     183.910     183.967       4.863 o 
   6   5   9      16.041      16.581       1.006 o 
   6   5  10      63.634      63.826       1.968 o 
   6   5  11     382.094     383.423       9.359 o 
   6   5  12       5.805       5.977       0.608 o 
   6   5  14     129.489     130.589       5.102 o 
   6   5  17       6.664       5.650       0.937 o 
   6   6   0     113.743     111.028       2.706 o 
   6   6   1       1.479       2.151       0.266 o 
   6   6   2     117.329     116.399       2.859 o 
   6   6   3     299.798     309.645       7.213 o 
   6   6   4      14.087      15.187       0.671 o 
   6   6   5     101.898     103.187       2.644 o 
   6   6   6       0.213       1.201       0.348 o 
   6   6   7      74.084      75.630       2.586 o 
   6   6   8      13.085      10.848       0.660 o 
   6   6   9      14.229      16.764       0.999 o 
   6   6  10     141.395     140.243       3.964 o 
   6   6  11     333.987     338.169       8.428 o 
   6   6  12      68.032      69.549       2.292 o 
   6   6  14      34.783      36.838       1.829 o 
   6   6  15     167.875     167.729       5.892 o 
   6   6  16      38.832      36.276       2.349 o 
   6   6  17      29.161      26.353       1.742 o 
   6   7   0      17.233      17.298       0.739 o 
   6   7   1     251.614     255.603       6.006 o 
   6   7   2     177.806     180.852       4.348 o 
   6   7   3      16.041      16.143       0.656 o 
   6   7   4       5.927       6.294       0.561 o 
   6   7   5      23.323      25.594       1.012 o 
   6   7   6     158.661     159.804       4.052 o 
   6   7   7     106.488     109.591       3.004 o 
   6   7   8     167.800     172.040       4.511 o 
   6   7   9     128.056     131.347       3.616 o 
   6   7  10      85.100      83.755       2.521 o 
   6   7  11      93.753      94.635       2.871 o 
   6   7  12      75.795      76.197       2.526 o 
   6   7  13      35.311      34.595       1.476 o 
   6   7  14       1.631       2.542       0.616 o 
   6   7  16      37.600      36.778       1.854 o 
   6   8   0     230.259     236.801       5.801 o 
   6   8   1       3.368       2.925       0.339 o 
   6   8   2      83.940      81.395       2.179 o 
   6   8   3      15.544      14.271       0.663 o 
   6   8   4     239.971     241.549       5.856 o 
   6   8   5      28.571      27.855       1.059 o 
   6   8   7      28.770      29.525       1.305 o 
   6   8   8       6.225       6.988       0.713 o 
   6   8   9      21.054      22.133       1.071 o 
   6   8  10     162.391     161.333       4.451 o 
   6   8  11       0.390       1.155       0.538 o 
   6   8  13      56.218      56.768       2.070 o 
   6   8  14       5.702       5.181       0.676 o 
   6   8  15       0.833       1.975       0.919 o 
   6   9   0      30.257      30.564       1.261 o 
   6   9   1     122.457     122.082       3.321 o 
   6   9   2     141.470     146.484       3.751 o 
   6   9   5       7.369       7.480       0.630 o 
   6   9   6      71.694      74.558       2.256 o 
   6   9   7      74.500      75.777       2.303 o 
   6   9   8       3.314       4.130       0.627 o 
   6   9   9       9.028      11.610       0.792 o 
   6   9  10      18.948      17.969       0.986 o 
   6   9  11      48.821      50.706       2.019 o 
   6   9  12      35.034      35.468       1.533 o 
   6   9  13      37.673      36.551       1.579 o 
   6  10   0       6.867       5.234       0.528 o 
   6  10   2      45.624      46.074       1.558 o 
   6  10   3      11.485      12.749       0.746 o 
   6  10   4      92.505      97.448       2.765 o 
   6  10   5     146.677     150.342       4.017 o 
   6  10   7       8.631       9.625       0.773 o 
   6  10   8      79.441      83.926       2.620 o 
   6  10   9     195.362     203.174       5.379 o 
   6  10  10       4.842       5.412       0.667 o 
   6  10  11      24.679      24.122       1.448 o 
   6  11   0       4.522       3.311       0.836 o 
   6  11   1      26.924      26.362       1.362 o 
   6  11   2      80.660      85.179       2.630 o 
   6  11   3      20.074      21.116       1.026 o 
   6  11   4       0.547       1.106       0.490 o 
   6  11   5      17.374      17.897       1.046 o 
   6  11   6     119.736     121.753       3.593 o 
   6  11   7       2.246       3.018       0.662 o 
   6  11   8       2.489       2.417       0.662 o 
   6  11   9      23.892      22.574       1.250 o 
   6  12   0      40.618      45.999       1.762 o 
   6  12   1       8.124       7.603       0.768 o 
   6  12   3       0.934       1.503       0.506 o 
   6  12   4      45.656      47.132       1.835 o 
   6  12   5       4.260       3.803       0.675 o 
   6  12   6     105.053     109.853       3.365 o 
   7   0   1    1623.077    1583.431      36.379 o 
   7   0   3    1144.113    1134.821      26.019 o 
   7   0   5     697.967     705.515      16.460 o 
   7   0   7     234.496     242.855       6.924 o 
   7   0   9      83.843      85.464       3.368 o 
   7   0  11     130.501     122.805       5.390 o 
   7   0  13      34.534      36.230       6.793 o 
   7   0  15      29.275      31.923       2.937 o 
   7   1   0      92.168      91.456       2.357 o 
   7   1   1     160.930     155.135       3.859 o 
   7   1   2       9.098       9.515       0.409 o 
   7   1   3      26.026      26.579       0.855 o 
   7   1   4      50.911      53.351       1.432 o 
   7   1   5    1384.923    1391.996      32.537 o 
   7   1   6     381.028     376.608       8.923 o 
   7   1   7      20.460      19.294       1.115 o 
   7   1   8      12.227      11.368       0.896 o 
   7   1   9      95.910      94.237       2.958 o 
   7   1  10     311.783     308.548       7.960 o 
   7   1  11      68.757      67.961       2.920 o 
   7   1  12      55.002      54.541       2.623 o 
   7   1  13      85.021      88.799       4.087 o 
   7   1  14     181.597     182.876       6.159 o 
   7   1  15     363.995     365.702      10.833 o 
   7   1  18       7.661       6.667       1.278 o 
   7   2   0     108.483     103.936       2.527 o 
   7   2   1      44.288      43.808       1.153 o 
   7   2   2     721.911     711.784      16.196 o 
   7   2   3      15.852      15.634       0.546 o 
   7   2   4     163.116     164.437       3.920 o 
   7   2   5       0.260       0.543       0.262 o 
   7   2   6     367.774     361.611       9.083 o 
   7   2   7       2.286       2.168       0.324 o 
   7   2   8     612.165     620.659      14.686 o 
   7   2   9       3.549       3.958       0.545 o 
   7   2  10      49.581      49.999       3.108 o 
   7   2  12     133.506     125.651       4.763 o 
   7   2  13      18.254      17.173       2.974 o 
   7   2  14      19.285      14.102       3.138 o 
   7   2  15     100.395     103.577       6.474 o 
   7   2  17      54.619      54.894       3.557 o 
   7   2  18       8.555       6.868       1.651 o 
   7   3   0     524.404     513.125      11.663 o 
   7   3   1       7.074       6.877       0.321 o 
   7   3   2     104.894     104.799       2.701 o 
   7   3   3     554.917     539.489      12.298 o 
   7   3   4     584.960     585.253      13.438 o 
   7   3   5      15.110      14.364       0.586 o 
   7   3   6     150.178     150.984       3.867 o 
   7   3   7       2.627       1.892       0.309 o 
   7   3   8      11.782      11.476       0.621 o 
   7   3   9      28.602      27.681       1.023 o 
   7   3  10     298.935     300.626       7.993 o 
   7   3  11     151.562     147.223       4.194 o 
   7   3  13      14.952      15.140       1.726 o 
   7   3  14       6.738       5.477       1.968 o 
   7   3  15       8.499       7.539       1.151 o 
   7   3  16      47.432      51.203       3.591 o 
   7   3  17      27.185      28.558       2.948 o 
   7   3  18       2.723       4.031       1.759 o 
   7   4   0     125.656     121.307       2.924 o 
   7   4   1     476.372     470.630      10.739 o 
   7   4   2       3.098       3.207       0.314 o 
   7   4   3     176.835     178.801       4.319 o 
   7   4   5       0.923       1.134       0.283 o 
   7   4   6      34.787      35.986       1.119 o 
   7   4   7     379.129     375.633       8.783 o 
   7   4   8      30.665      28.542       0.999 o 
   7   4   9     204.863     204.812       5.069 o 
   7   4  11      63.777      63.572       2.184 o 
   7   4  12       8.421       7.377       0.852 o 
   7   4  13     207.829     205.440       5.804 o 
   7   4  14       5.998       5.667       0.881 o 
   7   4  16      11.316      10.827       1.690 o 
   7   4  17      16.828      17.149       2.217 o 
   7   5   0      85.794      83.133       2.097 o 
   7   5   1     210.770     209.920       5.168 o 
   7   5   2      45.039      44.737       1.242 o 
   7   5   3     102.286     101.184       2.589 o 
   7   5   4     162.322     160.827       3.904 o 
   7   5   5     188.707     188.432       4.809 o 
   7   5   6      48.274      46.293       1.481 o 
   7   5   7     113.456     114.882       3.204 o 
   7   5   8      76.553      79.215       2.547 o 
   7   5   9     378.929     386.968       9.392 o 
   7   5  10      45.571      45.793       1.742 o 
   7   5  11      19.105      19.219       1.095 o 
   7   5  13      36.281      39.084       1.790 o 
   7   5  14       0.473       1.477       0.666 o 
   7   5  15      10.905      11.765       1.188 o 
   7   5  16      20.438      18.506       1.706 o 
   7   5  17      28.493      24.395       1.733 o 
   7   6   0     125.262     125.111       3.061 o 
   7   6   1       5.482       5.562       0.381 o 
   7   6   2     171.514     170.615       4.131 o 
   7   6   4      98.422      99.455       2.610 o 
   7   6   5      32.966      32.132       1.113 o 
   7   6   6     130.870     128.089       3.604 o 
   7   6   7       6.457       5.829       0.657 o 
   7   6   8     125.619     123.564       3.376 o 
   7   6   9      56.397      56.474       1.908 o 
   7   6  10      73.443      76.542       2.421 o 
   7   6  11      84.108      84.498       2.933 o 
   7   6  12     140.123     138.386       3.958 o 
   7   6  13      15.544      14.820       1.181 o 
   7   6  14     154.520     149.804       4.479 o 
   7   6  15      18.323      15.765       1.185 o 
   7   6  16      23.587      23.085       2.257 o 
   7   7   0     390.463     392.188       9.091 o 
   7   7   1      92.386      93.855       2.463 o 
   7   7   2      23.297      23.308       0.840 o 
   7   7   3     196.647     196.982       4.803 o 
   7   7   4     254.858     261.262       6.404 o 
   7   7   5      36.863      36.580       1.313 o 
   7   7   6       4.926       4.510       0.457 o 
   7   7   7       0.470       0.946       0.430 o 
   7   7   8       9.558       9.905       0.679 o 
   7   7   9      32.811      31.150       1.354 o 
   7   7  10      28.202      29.262       1.331 o 
   7   7  11      16.664      19.399       1.105 o 
   7   7  12       7.746       7.907       0.775 o 
   7   7  15       3.453       3.878       0.672 o 
   7   8   0     180.042     182.841       4.451 o 
   7   8   1       1.078       1.359       0.328 o 
   7   8   2      27.442      27.932       0.971 o 
   7   8   3     179.094     175.543       4.566 o 
   7   8   4      66.201      65.676       1.957 o 
   7   8   5       6.626       6.174       0.536 o 
   7   8   6       8.998       8.436       0.630 o 
   7   8   7     322.085     327.701       8.062 o 
   7   8   8      15.994      15.475       0.891 o 
   7   8   9       1.634       1.533       0.472 o 
   7   8  10       7.506       8.023       0.838 o 
   7   8  11       2.022       3.971       0.821 o 
   7   8  12       7.749       8.317       1.111 o 
   7   8  13     112.744     111.411       3.439 o 
   7   8  14       2.635       2.769       0.646 o 
   7   9   0       4.228       3.552       0.436 o 
   7   9   2       0.269       1.138       0.407 o 
   7   9   3      22.101      21.186       0.930 o 
   7   9   4      66.421      67.716       2.034 o 
   7   9   5      37.367      38.123       1.545 o 
   7   9   6       5.836       5.143       0.723 o 
   7   9   7       6.592       7.114       0.731 o 
   7   9   8       3.955       4.742       0.693 o 
   7   9   9       4.300       4.105       0.590 o 
   7   9  10       8.522       9.935       0.824 o 
   7   9  11      73.941      76.795       2.705 o 
   7   9  12      25.235      24.666       1.270 o 
   7  10   0      11.564      12.112       0.799 o 
   7  10   1      77.268      77.363       2.370 o 
   7  10   2     323.955     333.849       8.216 o 
   7  10   3     133.883     137.723       3.774 o 
   7  10   4      31.317      30.504       1.238 o 
   7  10   6      22.633      21.432       1.021 o 
   7  10   7      15.900      17.138       0.986 o 
   7  10   8      15.305      17.079       0.999 o 
   7  10   9       6.256       5.620       0.729 o 
   7  10  10       4.123       5.642       0.806 o 
   7  11   0       1.501       1.693       0.492 o 
   7  11   1      29.835      28.466       1.203 o 
   7  11   3       7.658       7.381       0.693 o 
   7  11   4       2.534       2.562       0.559 o 
   7  11   5      10.947      10.655       0.901 o 
   7  11   6      56.640      61.183       2.234 o 
   7  11   7      27.432      27.849       1.758 o 
   7  11   8       7.981       7.745       0.875 o 
   7  12   1     107.155     108.938       3.323 o 
   8   0   0      72.300      72.496       2.415 o 
   8   0   2       1.124       1.906       0.387 o 
   8   0   4      95.561      94.239       2.896 o 
   8   0   6     108.274     106.176       3.760 o 
   8   0   8      30.409      31.102       2.272 o 
   8   0  10      44.302      45.901       2.539 o 
   8   0  12      91.339      88.072       4.818 o 
   8   0  14     160.765     160.587       7.342 o 
   8   0  16     202.636     190.537       8.596 o 
   8   1   0      53.060      53.011       1.382 o 
   8   1   1     279.561     276.366       6.371 o 
   8   1   2      83.587      82.234       2.035 o 
   8   1   4      98.705      95.338       2.512 o 
   8   1   5     131.379     129.278       3.290 o 
   8   1   7     118.202     115.539       3.173 o 
   8   1   8     358.379     352.388       8.686 o 
   8   1   9     126.858     121.045       3.919 o 
   8   1  10       1.236       1.610       0.584 o 
   8   1  12      28.501      28.733       2.204 o 
   8   1  13      83.281      83.623       3.661 o 
   8   1  14       9.352       6.871       1.140 o 
   8   1  15      40.990      39.903       3.641 o 
   8   1  16      39.916      36.198       2.610 o 
   8   1  17      17.362      15.734       2.924 o 
   8   2   1     182.586     180.847       4.386 o 
   8   2   2     246.093     243.678       5.745 o 
   8   2   3     244.741     243.650       5.694 o 
   8   2   4     329.982     325.955       7.599 o 
   8   2   5      45.077      44.896       1.608 o 
   8   2   6       2.567       3.058       0.485 o 
   8   2   7      15.349      14.131       0.703 o 
   8   2   8      46.536      43.781       1.625 o 
   8   2   9     118.746     124.694       3.492 o 
   8   2  11     420.497     407.394      11.002 o 
   8   2  13      95.375      95.178       3.996 o 
   8   2  14      20.473      16.715       1.610 o 
   8   2  15      51.375      58.623       5.659 o 
   8   2  16       9.091       8.756       1.602 o 
   8   2  17     107.312     115.317       5.655 o 
   8   3   0       2.451       2.579       0.250 o 
   8   3   1      28.478      29.328       1.004 o 
   8   3   2      87.322      87.122       2.366 o 
   8   3   3     136.803     139.652       3.454 o 
   8   3   4     107.621     104.761       2.671 o 
   8   3   5      17.830      17.953       1.009 o 
   8   3   6      22.526      21.363       1.075 o 
   8   3   7     119.682     117.331       3.169 o 
   8   3   8     111.694     110.358       3.046 o 
   8   3   9      28.523      27.577       1.570 o 
   8   3  10      14.809      15.868       0.955 o 
   8   3  11       3.932       3.335       0.655 o 
   8   3  12       2.357       1.496       0.645 o 
   8   3  14      96.799      96.330       4.818 o 
   8   3  15     171.745     178.723       6.569 o 
   8   3  17       4.050       4.631       1.204 o 
   8   4   0     158.664     159.507       3.835 o 
   8   4   2      36.195      34.214       1.069 o 
   8   4   4      90.939      87.887       2.342 o 
   8   4   5      71.421      68.833       1.947 o 
   8   4   6     338.224     336.955       8.303 o 
   8   4   7      11.865      12.229       0.607 o 
   8   4   8       0.076       0.974       0.369 o 
   8   4   9      41.970      43.540       1.457 o 
   8   4  10      93.929      91.800       3.277 o 
   8   4  11       1.323       1.408       0.639 o 
   8   4  12     128.331     130.100       4.176 o 
   8   4  13      11.223      12.664       1.661 o 
   8   4  14       4.144       3.253       1.003 o 
   8   4  15       4.041       5.865       1.128 o 
   8   4  16      44.926      45.941       2.604 o 
   8   5   0       1.659       1.623       0.279 o 
   8   5   1     175.681     175.014       4.228 o 
   8   5   2     265.690     273.893       6.484 o 
   8   5   3     140.651     136.897       3.547 o 
   8   5   5     101.515     100.267       2.887 o 
   8   5   6      30.883      31.276       1.185 o 
   8   5   7      13.954      13.669       0.793 o 
   8   5   8      80.325      81.066       2.393 o 
   8   5   9     112.134     111.486       3.167 o 
   8   5  10     400.801     414.726      10.230 o 
   8   5  11      28.199      28.149       1.426 o 
   8   5  12       2.411       4.599       0.746 o 
   8   5  13     158.997     158.817       4.640 o 
   8   5  14     144.101     139.494       5.449 o 
   8   5  15       6.171       7.001       1.437 o 
   8   5  16       7.996       7.865       1.229 o 
   8   6   0       1.265       1.175       0.304 o 
   8   6   1      12.000      12.023       0.640 o 
   8   6   2       9.203       8.431       0.571 o 
   8   6   3      36.722      37.186       1.203 o 
   8   6   4      11.091       9.810       0.587 o 
   8   6   5     301.225     304.645       7.734 o 
   8   6   6      28.355      26.938       1.062 o 
   8   6   7     289.384     293.287       7.274 o 
   8   6   8      26.753      26.569       1.190 o 
   8   6   9     371.610     375.950       9.249 o 
   8   6  10      59.492      56.517       1.990 o 
   8   6  11      11.348      11.493       0.932 o 
   8   6  12      57.086      59.466       2.440 o 
   8   6  13      10.854      11.783       1.009 o 
   8   6  14      11.206      11.817       1.349 o 
   8   6  15      12.129      11.439       1.627 o 
   8   7   0      56.612      56.148       1.627 o 
   8   7   1       0.579       0.796       0.335 o 
   8   7   2      86.216      84.303       2.328 o 
   8   7   3      57.154      58.622       1.830 o 
   8   7   4      34.507      33.599       1.342 o 
   8   7   5       1.211       1.451       0.576 o 
   8   7   6      31.301      31.804       1.321 o 
   8   7   8      85.695      88.627       2.645 o 
   8   7   9      66.939      69.571       2.280 o 
   8   7  11      26.028      25.808       1.313 o 
   8   7  12      14.652      15.234       1.026 o 
   8   7  13      13.778      12.700       1.099 o 
   8   7  14      11.011      11.005       1.110 o 
   8   8   0     318.135     321.723       7.714 o 
   8   8   2       5.954       5.133       0.500 o 
   8   8   3      10.408       8.867       0.717 o 
   8   8   4      43.930      45.939       1.621 o 
   8   8   5       2.157       1.804       0.518 o 
   8   8   6      77.124      76.017       2.424 o 
   8   8   7       1.583       1.586       0.504 o 
   8   8   8      14.035      13.667       0.904 o 
   8   8   9      13.311      13.906       0.891 o 
   8   8  10      97.058     101.564       3.085 o 
   8   8  11       1.790       3.075       0.886 o 
   8   8  12      49.430      50.032       2.009 o 
   8   8  13       6.639       4.541       0.821 o 
   8   9   0      74.566      74.743       2.321 o 
   8   9   2       2.340       2.298       0.539 o 
   8   9   3     230.748     240.899       6.094 o 
   8   9   4       6.361       6.135       0.669 o 
   8   9   6      65.452      66.747       2.426 o 
   8   9   7     155.731     158.282       4.398 o 
   8   9   8     101.692     106.289       3.271 o 
   8   9   9      14.467      14.536       0.948 o 
   8   9  10       9.766       8.697       1.061 o 
   8   9  11      47.958      48.455       1.873 o 
   8  10   0       6.965       5.607       0.805 o 
   8  10   1      66.278      71.175       2.338 o 
   8  10   2      12.729      13.305       0.964 o 
   8  10   3       2.191       2.132       0.533 o 
   8  10   5     119.085     124.875       3.587 o 
   8  10   7       4.197       3.933       0.621 o 
   8  10   8       6.424       6.290       0.687 o 
   8  10   9      10.557      11.834       0.861 o 
   8  11   1       9.154       8.242       1.002 o 
   8  11   2      64.139      65.853       2.735 o 
   8  11   3      12.706      11.877       0.902 o 
   8  11   4      18.902      19.526       1.198 o 
   8  11   5      19.210      17.997       1.272 o 
   8  11   6      30.047      29.571       1.736 o 
   9   0   1       4.088       3.977       0.611 o 
   9   0   3     742.138     759.126      17.815 o 
   9   0   5      12.857      12.489       0.829 o 
   9   0   7      25.806      27.230       1.353 o 
   9   0   9     226.494     232.469       7.462 o 
   9   0  11     232.465     229.353      10.774 o 
   9   0  13     748.626     726.737      22.987 o 
   9   0  15       9.674      17.552       2.602 o 
   9   1   0     186.897     185.288       4.625 o 
   9   1   1     231.476     227.567       5.383 o 
   9   1   2     314.600     305.502       7.323 o 
   9   1   3      62.947      60.964       1.663 o 
   9   1   4     241.789     239.655       5.736 o 
   9   1   5      38.939      39.381       1.286 o 
   9   1   6     200.228     200.249       5.038 o 
   9   1   7     149.284     148.385       4.207 o 
   9   1   8       5.810       5.344       0.576 o 
   9   1   9      45.510      43.886       1.660 o 
   9   1  10      73.074      68.719       2.378 o 
   9   1  11      60.563      56.149       2.355 o 
   9   1  12       2.489       2.873       1.394 o 
   9   1  13       9.131       8.258       1.182 o 
   9   1  14      40.753      39.523       4.239 o 
   9   1  15      14.299      11.459       1.466 o 
   9   1  16       9.512       9.018       1.392 o 
   9   2   0      36.545      36.577       1.146 o 
   9   2   1     297.218     288.128       6.904 o 
   9   2   2     255.299     250.266       5.863 o 
   9   2   3     383.968     383.296       9.293 o 
   9   2   4     477.752     477.357      11.143 o 
   9   2   5      24.813      23.813       0.917 o 
   9   2   6      28.418      28.640       1.056 o 
   9   2   7       2.210       2.715       0.423 o 
   9   2   8     258.478     260.678       6.601 o 
   9   2  10      40.836      38.303       1.906 o 
   9   2  12       7.515       7.302       0.939 o 
   9   2  13       5.506       3.176       0.852 o 
   9   2  14      68.893      69.501       3.192 o 
   9   2  16      20.417      21.186       2.255 o 
   9   3   0     313.992     315.162       7.420 o 
   9   3   1      91.772      91.000       2.338 o 
   9   3   2      21.772      23.106       0.867 o 
   9   3   3      16.298      21.575       1.078 o 
   9   3   4      80.430      80.121       2.192 o 
   9   3   5      84.992      82.433       2.235 o 
   9   3   6      79.447      82.798       2.324 o 
   9   3   7     206.614     202.133       5.055 o 
   9   3   8       4.183       3.917       0.691 o 
   9   3   9      29.580      28.644       1.230 o 
   9   3  10       7.638       6.509       0.764 o 
   9   3  11      81.045      79.636       3.140 o 
   9   3  12      98.300      96.253       3.399 o 
   9   3  13      16.810      16.948       1.386 o 
   9   3  14      24.446      26.012       1.909 o 
   9   3  15      19.416      20.716       1.761 o 
   9   3  16       3.712       3.620       1.113 o 
   9   4   0      54.753      54.805       1.524 o 
   9   4   1      86.709      88.349       2.464 o 
   9   4   2       1.010       1.138       0.315 o 
   9   4   3     220.306     218.591       5.376 o 
   9   4   4       7.020       7.553       0.727 o 
   9   4   5     110.174     110.288       3.004 o 
   9   4   6      76.796      75.703       2.168 o 
   9   4   7     191.349     185.914       4.939 o 
   9   4   8     107.852     108.427       3.112 o 
   9   4   9     143.675     142.674       3.902 o 
   9   4  10       1.237       1.312       0.593 o 
   9   4  11      31.215      32.733       1.639 o 
   9   4  12      15.941      15.853       1.990 o 
   9   4  14       4.820       4.054       0.840 o 
   9   4  15      55.019      55.141       2.979 o 
   9   5   0      84.015      82.569       2.272 o 
   9   5   1      56.391      57.764       1.636 o 
   9   5   2      39.348      39.583       1.388 o 
   9   5   3      47.814      46.725       1.465 o 
   9   5   4      15.395      14.930       0.766 o 
   9   5   5     217.651     222.327       5.628 o 
   9   5   6     111.878     109.704       2.921 o 
   9   5   7      46.139      48.034       1.758 o 
   9   5   8       9.339       8.454       0.920 o 
   9   5   9      17.530      18.978       1.061 o 
   9   5  10      16.945      17.575       1.296 o 
   9   5  11       7.619       6.953       0.929 o 
   9   5  12      77.602      79.931       3.510 o 
   9   5  13      28.130      30.063       2.068 o 
   9   5  14       4.234       5.075       1.411 o 
   9   6   0       7.198       9.164       0.556 o 
   9   6   1      14.423      13.543       0.695 o 
   9   6   2     282.106     284.137       6.836 o 
   9   6   3      34.474      33.067       1.309 o 
   9   6   4      37.582      36.031       1.269 o 
   9   6   5       3.750       3.805       0.545 o 
   9   6   6       0.019       5.222       0.562 o 
   9   6   7      22.043      22.826       1.155 o 
   9   6   8     129.733     128.001       3.886 o 
   9   6   9       8.076       7.762       0.724 o 
   9   6  10      12.301      11.633       0.843 o 
   9   6  11       0.581       1.538       0.607 o 
   9   6  12       7.803      12.572       1.266 o 
   9   6  13       8.402       7.513       0.917 o 
   9   7   0      40.259      40.948       1.525 o 
   9   7   1      53.389      51.876       1.597 o 
   9   7   2      74.770      77.553       2.218 o 
   9   7   3       5.065       4.102       0.595 o 
   9   7   5      74.220      72.102       2.215 o 
   9   7   6     120.251     121.625       3.437 o 
   9   7   7      10.728      11.869       0.843 o 
   9   7   8      21.663      23.608       1.188 o 
   9   7   9      87.958      90.937       2.954 o 
   9   7  10      22.284      22.752       1.210 o 
   9   7  11     111.765     111.113       3.805 o 
   9   7  12      62.725      61.236       2.915 o 
   9   7  13      41.887      40.108       2.145 o 
   9   8   0      30.480      29.389       1.115 o 
   9   8   1      46.618      45.469       1.550 o 
   9   8   3     115.884     120.240       3.283 o 
   9   8   4       1.229       1.421       0.543 o 
   9   8   5       2.142       1.642       0.499 o 
   9   8   7      16.816      19.055       1.076 o 
   9   8   8       3.802       3.286       0.781 o 
   9   8   9      47.595      45.862       2.243 o 
   9   8  10       1.489       2.474       0.624 o 
   9   9   0      92.197      93.799       2.771 o 
   9   9   1     319.795     326.236       8.024 o 
   9   9   2      61.233      61.630       2.005 o 
   9   9   5     101.785     106.105       3.232 o 
   9   9   6       8.062       7.897       0.950 o 
   9   9   8      13.183      14.115       0.990 o 
   9   9   9       3.127       3.954       0.790 o 
   9   9  10       8.871       8.780       1.184 o 
   9  10   0       8.754       8.045       0.804 o 
   9  10   1      23.554      24.008       1.236 o 
   9  10   2       6.769       6.242       0.752 o 
   9  10   3       6.418       6.008       0.714 o 
   9  10   4      26.639      25.376       1.259 o 
   9  10   7       2.084       2.662       0.698 o 
   9  11   0      44.535      44.293       1.823 o 
  10   0   0     289.187     286.638       7.536 o 
  10   0   2      18.455      18.273       0.921 o 
  10   0   4      43.163      44.948       1.731 o 
  10   0   6     344.934     350.011       9.818 o 
  10   0   8      32.477      29.642       1.689 o 
  10   0  10       3.001       2.896       1.151 o 
  10   0  12      61.170      63.955       9.517 o 
  10   0  14      91.210      82.467       5.280 o 
  10   1   1       5.695       6.012       0.440 o 
  10   1   2       0.029       0.733       0.328 o 
  10   1   3     101.038     104.679       2.787 o 
  10   1   4      65.259      66.755       2.153 o 
  10   1   5      20.756      20.111       1.046 o 
  10   1   6       6.543       5.437       0.585 o 
  10   1   7      12.138      10.246       0.728 o 
  10   1   8       9.928      10.214       0.908 o 
  10   1   9     125.040     121.995       3.521 o 
  10   1  10      87.007      91.513       3.036 o 
  10   1  11      12.359      13.825       1.140 o 
  10   1  12     127.076     120.224       4.424 o 
  10   1  14     109.842     107.391       4.659 o 
  10   1  15      29.557      27.651       2.610 o 
  10   2   0      39.660      38.771       1.238 o 
  10   2   1      39.179      41.032       1.272 o 
  10   2   2      31.896      31.800       1.078 o 
  10   2   3     139.330     140.607       3.722 o 
  10   2   5      56.833      57.463       1.768 o 
  10   2   6      23.937      21.729       0.983 o 
  10   2   7     228.607     225.749       5.779 o 
  10   2   8      11.527      11.404       0.812 o 
  10   2   9       3.605       2.537       0.546 o 
  10   2  10       5.472       4.657       0.698 o 
  10   2  11      34.730      33.175       1.737 o 
  10   2  12      44.850      44.616       2.086 o 
  10   2  13     119.562     123.129       4.744 o 
  10   2  14      20.533      19.652       1.693 o 
  10   2  15       5.038       5.203       1.324 o 
  10   3   0     159.416     159.629       3.946 o 
  10   3   1      86.388      85.391       2.301 o 
  10   3   2     233.092     233.211       5.722 o 
  10   3   3      32.258      31.524       1.160 o 
  10   3   4     103.059     102.006       3.075 o 
  10   3   5      67.435      66.514       2.061 o 
  10   3   6      21.121      20.240       0.995 o 
  10   3   7      96.346      95.814       2.759 o 
  10   3   8       2.787       3.813       0.578 o 
  10   3   9     127.213     126.194       3.661 o 
  10   3  10      68.048      64.336       2.628 o 
  10   3  11      75.801      74.173       2.750 o 
  10   3  13       3.259       3.605       0.800 o 
  10   3  14       7.520       6.382       1.023 o 
  10   3  15      43.749      47.451       3.071 o 
  10   4   0     178.532     181.363       4.496 o 
  10   4   1      18.476      17.725       0.988 o 
  10   4   2     103.924     105.841       2.941 o 
  10   4   3      15.021      13.910       0.826 o 
  10   4   4      44.088      44.737       1.506 o 
  10   4   5      97.815      99.296       2.981 o 
  10   4   7     130.377     130.771       3.611 o 
  10   4   8     193.273     189.937       5.564 o 
  10   4   9      17.334      17.236       0.975 o 
  10   4  11      42.610      40.871       1.933 o 
  10   4  12     133.040     127.958       5.259 o 
  10   4  13      38.353      38.754       3.836 o 
  10   4  14      28.455      28.458       2.142 o 
  10   5   1      23.478      23.254       1.082 o 
  10   5   2       3.279       2.856       0.466 o 
  10   5   3     122.376     122.659       3.376 o 
  10   5   4      18.405      17.469       1.035 o 
  10   5   5     156.182     158.112       4.843 o 
  10   5   6     142.010     143.016       4.138 o 
  10   5   7     142.772     141.800       4.093 o 
  10   5   8      38.131      38.961       1.604 o 
  10   5   9      30.901      31.546       1.440 o 
  10   5  10      83.364      81.965       3.400 o 
  10   5  13      22.072      21.321       1.879 o 
  10   6   0       1.252       1.001       0.385 o 
  10   6   1     194.819     197.572       4.974 o 
  10   6   2      22.807      20.412       1.054 o 
  10   6   3       1.023       1.106       0.548 o 
  10   6   4      29.384      27.426       1.265 o 
  10   6   5       6.040       6.285       0.748 o 
  10   6   6      40.005      39.892       1.540 o 
  10   6   7      29.717      27.607       1.300 o 
  10   6   8      87.247      87.401       2.835 o 
  10   6   9      85.143      87.901       2.967 o 
  10   6  10       1.785       2.100       0.643 o 
  10   6  11      49.559      49.485       2.279 o 
  10   6  13      44.213      40.271       3.902 o 
  10   7   0       1.476       0.911       0.418 o 
  10   7   1       4.715       3.974       0.495 o 
  10   7   2       8.264       8.204       0.666 o 
  10   7   3      72.429      77.590       2.365 o 
  10   7   4      46.538      44.048       1.590 o 
  10   7   5      26.688      26.818       1.201 o 
  10   7   6      34.849      37.336       1.499 o 
  10   7   7       9.891      10.609       0.796 o 
  10   7   8     171.146     175.565       4.917 o 
  10   7  11      53.599      54.507       2.360 o 
  10   8   0       2.391       2.380       0.488 o 
  10   8   1      44.730      44.214       1.588 o 
  10   8   2      98.937      99.591       2.880 o 
  10   8   3       0.962       0.983       0.482 o 
  10   8   4       8.492       7.931       0.849 o 
  10   8   5     126.631     129.239       3.928 o 
  10   8   6     133.828     142.220       4.029 o 
  10   8   7       8.632       8.815       0.887 o 
  10   8   8      17.773      18.384       1.092 o 
  10   8   9      37.398      38.934       1.651 o 
  10   8  10       3.827       4.759       0.707 o 
  10   9   0      13.272      13.886       0.885 o 
  10   9   1      18.883      19.606       1.061 o 
  10   9   3      36.594      36.387       1.556 o 
  10   9   4      66.884      69.970       2.396 o 
  10   9   5       2.725       2.689       0.746 o 
  10   9   6       4.689       4.903       0.717 o 
  10   9   7       6.081       6.849       0.747 o 
  10   9   8      18.078      20.035       1.171 o 
  10  10   0       7.517       7.266       0.870 o 
  10  10   1      71.148      73.900       2.481 o 
  10  10   2       9.533      10.002       0.897 o 
  10  10   3       4.849       5.968       0.806 o 
  10  10   4      40.054      39.505       1.731 o 
  10  10   5      17.035      15.770       1.168 o 
  11   0   1      20.072      19.927       1.284 o 
  11   0   3      79.649      77.217       2.850 o 
  11   0   5     324.993     339.821      10.691 o 
  11   0   7      48.897      44.214       2.168 o 
  11   0   9     152.887     150.676       5.531 o 
  11   0  11      68.262      63.644       3.660 o 
  11   0  13      77.036      76.401       5.432 o 
  11   1   0     165.972     163.885       4.045 o 
  11   1   1     368.465     371.465       9.255 o 
  11   1   2      55.751      55.861       1.821 o 
  11   1   3      14.788      15.162       0.778 o 
  11   1   4       3.359       4.020       0.752 o 
  11   1   5       6.874       7.326       0.707 o 
  11   1   6      22.976      22.068       1.112 o 
  11   1   7      88.282      84.276       2.603 o 
  11   1   8      13.997      12.206       1.073 o 
  11   1   9      52.761      49.984       2.196 o 
  11   1  10      40.450      39.283       2.544 o 
  11   1  11     151.859     153.518       4.889 o 
  11   1  12     133.451     129.963       4.652 o 
  11   2   0     153.384     153.585       3.852 o 
  11   2   1     102.614     101.783       2.792 o 
  11   2   2     119.449     119.286       3.212 o 
  11   2   3      10.268       9.222       1.055 o 
  11   2   4      66.166      65.711       2.242 o 
  11   2   5      11.302      10.330       0.710 o 
  11   2   6      48.187      49.837       1.767 o 
  11   2   8      32.922      33.517       1.450 o 
  11   2   9      19.319      18.815       1.256 o 
  11   2  10      64.881      64.788       2.261 o 
  11   2  11       4.568       4.539       1.187 o 
  11   3   1       1.366       1.652       0.566 o 
  11   3   2     259.502     262.897       6.539 o 
  11   3   3     152.705     148.980       4.259 o 
  11   3   4      17.821      16.614       1.128 o 
  11   3   5     121.082     120.344       3.412 o 
  11   3   6     197.603     196.966       5.194 o 
  11   3   7      18.285      20.492       1.160 o 
  11   3   8      21.857      23.478       1.261 o 
  11   3   9       5.813       6.257       0.728 o 
  11   3  10      26.669      25.931       1.422 o 
  11   3  11      14.592      16.062       1.177 o 
  11   3  13      34.664      33.557       1.890 o 
  11   4   1      47.652      46.635       1.529 o 
  11   4   3     149.268     155.044       4.098 o 
  11   4   4       4.146       4.598       0.601 o 
  11   4   5     114.030     112.142       3.161 o 
  11   4   6       9.148       9.502       0.752 o 
  11   4   7      10.477      11.623       0.848 o 
  11   4   9       9.733      10.602       0.917 o 
  11   4  10       6.405       6.244       0.904 o 
  11   4  11      93.325      96.385       3.770 o 
  11   4  12       6.559       4.125       1.218 o 
  11   4  13       6.641       9.721       1.248 o 
  11   5   0     106.939     107.160       3.024 o 
  11   5   1     137.081     139.182       4.091 o 
  11   5   2       2.414       1.804       0.526 o 
  11   5   3      14.643      13.492       1.073 o 
  11   5   4       1.598       1.191       0.560 o 
  11   5   5       7.807       6.937       0.747 o 
  11   5   7      56.201      57.738       2.367 o 
  11   5   8      42.981      40.611       1.960 o 
  11   5  12       2.093       2.938       1.166 o 
  11   6   0      61.614      63.912       2.036 o 
  11   6   1      14.723      14.599       0.875 o 
  11   6   3       1.028       1.691       0.595 o 
  11   6   4     218.514     222.917       6.614 o 
  11   6   5      10.623      11.482       1.359 o 
  11   6   6       1.145       1.548       0.680 o 
  11   6   7      21.586      20.884       1.287 o 
  11   6   9      20.823      18.818       1.225 o 
  11   6  10      71.274      71.839       2.754 o 
  11   7   0      26.095      25.911       1.158 o 
  11   7   1      22.339      22.383       1.413 o 
  11   7   2      28.803      29.821       1.478 o 
  11   7   4       1.789       2.851       0.582 o 
  11   7   5       2.301       4.071       0.718 o 
  11   7   6      28.252      28.830       1.431 o 
  11   7   7      73.065      72.281       2.526 o 
  11   7   8       7.363       7.618       1.028 o 
  11   7  10       9.119       9.023       1.462 o 
  11   8   0      94.714      96.054       2.885 o 
  11   8   1      12.187       9.813       0.978 o 
  11   8   3      32.632      33.401       1.404 o 
  11   8   4       9.283       9.923       0.802 o 
  11   8   6       3.480       5.525       0.971 o 
  11   8   7      53.080      55.511       2.156 o 
  11   8   8       7.804       7.138       0.786 o 
  11   9   0       0.824       1.267       0.557 o 
  11   9   1       5.288       6.510       0.900 o 
  11   9   2      36.136      37.403       1.573 o 
  11  10   0       1.596       2.225       0.613 o 
  11  10   1       3.125       5.430       2.166 o 
  12   0   0      14.721      13.073       0.868 o 
  12   0   2     131.608     135.587       4.140 o 
  12   0   4       4.384       5.906       0.867 o 
  12   0   6      41.604      45.572       3.357 o 
  12   0   8     190.062     188.498       6.154 o 
  12   0  10      94.104      87.309       4.145 o 
  12   0  12      96.500      91.975       4.682 o 
  12   1   0      15.829      16.245       1.013 o 
  12   1   1       6.585       7.434       0.682 o 
  12   1   2      26.983      26.143       1.690 o 
  12   1   4      84.160      84.460       2.587 o 
  12   1   5      67.077      65.272       2.405 o 
  12   1   6      18.788      16.636       1.043 o 
  12   1   7       3.315       2.475       0.759 o 
  12   1  10       3.042       2.334       0.761 o 
  12   1  11      64.449      61.702       4.591 o 
  12   1  12      71.195      69.084       3.379 o 
  12   2   0       1.250       1.783       0.440 o 
  12   2   1      17.183      16.447       1.032 o 
  12   2   2      19.479      18.873       1.042 o 
  12   2   3     109.783     110.715       3.430 o 
  12   2   4       5.336       4.284       0.618 o 
  12   2   5       6.207       4.415       0.953 o 
  12   2   6      17.866      14.918       0.970 o 
  12   2   7      56.946      57.778       2.370 o 
  12   2   9      48.541      47.791       1.947 o 
  12   2  10      55.171      53.653       2.843 o 
  12   2  11       6.492       6.717       1.154 o 
  12   2  12      20.034      19.939       1.503 o 
  12   3   0       0.312       3.378       0.547 o 
  12   3   1     118.667     119.393       3.352 o 
  12   3   2       3.520       4.616       0.771 o 
  12   3   3      81.062      81.786       2.593 o 
  12   3   4      40.516      39.373       1.768 o 
  12   3   5       1.075       1.271       0.604 o 
  12   3   6     224.995     228.510       6.198 o 
  12   3   7      27.246      28.723       1.516 o 
  12   3   9       0.162       1.494       0.614 o 
  12   3  10     122.801     121.807       3.821 o 
  12   3  11      52.601      52.632       2.347 o 
  12   3  12       1.213       1.906       0.833 o 
  12   4   0      34.100      36.541       1.394 o 
  12   4   1     112.728     111.644       3.324 o 
  12   4   2      13.376      14.144       0.961 o 
  12   4   3      28.860      29.237       1.328 o 
  12   4   4      85.586      88.601       2.725 o 
  12   4   5     231.202     233.516       6.500 o 
  12   4   6      13.449      13.539       1.174 o 
  12   4   7      17.305      15.084       1.028 o 
  12   4   8     108.473     109.378       3.513 o 
  12   4   9      17.126      16.972       1.276 o 
  12   4  10       3.573       2.833       0.710 o 
  12   5   0      40.217      42.171       1.567 o 
  12   5   1       9.412       9.846       0.945 o 
  12   5   2       5.880       5.445       0.641 o 
  12   5   4       7.918       7.324       0.792 o 
  12   5   5      65.866      65.177       2.229 o 
  12   5   6      37.767      39.711       1.988 o 
  12   5   9      15.931      15.835       1.267 o 
  12   5  10       8.273       7.951       1.386 o 
  12   6   0       4.522       4.617       0.619 o 
  12   6   1      47.457      50.948       1.929 o 
  12   6   3      36.793      40.871       1.649 o 
  12   6   6      12.873      12.811       1.172 o 
  12   6   7      38.481      42.167       1.826 o 
  12   6   9      41.019      44.306       1.987 o 
  12   7   0     126.238     127.701       4.306 o 
  12   7   3      51.932      51.724       2.048 o 
  12   7   4     136.883     134.870       3.950 o 
  12   7   5      18.338      19.027       1.580 o 
  12   7   6       7.709       7.745       0.855 o 
  12   7   7     102.247     103.661       4.070 o 
  12   8   2      90.772      91.677       3.027 o 
  12   8   3      10.526      12.350       1.027 o 
  12   8   4      13.893      13.384       0.935 o 
  12   8   5       2.140       2.251       0.759 o 
  12   9   0      13.613      15.412       1.800 o 
  12   9   1      12.874      13.134       1.045 o 
  12   9   2       7.935       6.519       1.294 o 
  13   0   1      25.802      26.944       2.712 o 
  13   0   3      13.384      14.737       1.568 o 
  13   0   5      67.546      70.602       3.720 o 
  13   0   7      12.043      11.258       1.384 o 
  13   0   9       6.745       5.646       1.398 o 
  13   0  11      17.287      14.765       1.963 o 
  13   1   1      15.131      13.297       1.011 o 
  13   1   2       6.392       7.033       0.925 o 
  13   1   3      37.769      40.081       1.688 o 
  13   1   4      78.046      76.962       2.578 o 
  13   1   5       1.517       2.075       0.717 o 
  13   1   6       5.866       5.980       1.032 o 
  13   1   7      10.207       9.708       0.922 o 
  13   1   8      94.039      87.007       3.100 o 
  13   1  10      27.047      25.388       1.755 o 
  13   1  11      19.746      21.089       1.858 o 
  13   2   0     106.000     106.271       3.123 o 
  13   2   1       4.727       5.308       0.659 o 
  13   2   2      30.086      31.692       1.522 o 
  13   2   3      53.565      50.296       1.875 o 
  13   2   4      96.072      96.867       3.310 o 
  13   2   5      26.596      24.951       1.362 o 
  13   2   6      26.512      24.628       1.418 o 
  13   2   7      29.532      29.262       1.623 o 
  13   2   8       2.268       2.035       0.827 o 
  13   2   9     132.128     129.821       4.271 o 
  13   2  10      38.035      38.326       2.197 o 
  13   2  11      48.476      44.195       5.463 o 
  13   3   0      20.088      20.711       1.129 o 
  13   3   1      95.367      97.520       3.012 o 
  13   3   2      26.587      27.879       1.374 o 
  13   3   3      15.480      15.394       1.400 o 
  13   3   4       4.805       5.413       0.893 o 
  13   3   5       0.920       2.853       1.102 o 
  13   3   6       9.962       8.560       1.196 o 
  13   3   7       7.114       6.044       0.964 o 
  13   3   9      33.478      30.107       1.561 o 
  13   3  10       6.753       7.099       0.930 o 
  13   4   0      81.325      82.982       2.615 o 
  13   4   1      63.286      65.668       2.473 o 
  13   4   2       2.894       3.954       0.929 o 
  13   4   3      14.857      14.288       1.100 o 
  13   4   4       4.224       3.356       0.706 o 
  13   4   5      32.594      31.634       1.475 o 
  13   4   7       6.812       5.743       0.943 o 
  13   5   0       1.577       2.570       0.588 o 
  13   5   1       7.559       5.872       0.924 o 
  13   5   2      51.896      51.066       2.046 o 
  13   5   3      80.610      84.438       2.883 o 
  13   5   4       5.192       4.616       0.730 o 
  13   5   5      17.804      16.715       1.136 o 
  13   5   7       3.638       2.548       0.927 o 
  13   5   8      30.072      29.233       2.051 o 
  13   6   0      30.160      30.081       1.638 o 
  13   6   1       0.968       1.421       0.615 o 
  13   6   3       0.067       1.720       0.693 o 
  13   6   4       0.427       1.409       0.702 o 
  13   6   6      56.860      58.884       2.466 o 
  13   7   1       0.367       1.513       0.748 o 
  13   7   2      61.250      64.366       2.374 o 
  13   7   3       4.598       4.346       0.689 o 
  13   7   5      10.974      12.035       0.953 o 
  13   8   1       8.844      10.946       1.166 o 
  14   0   0      16.086      17.859       1.893 o 
  14   0   2      32.929      34.972       2.362 o 
  14   0   4      46.053      45.125       3.524 o 
  14   1   0       9.284       7.490       1.167 o 
  14   1   1      58.914      58.331       2.063 o 
  14   1   2      11.374      10.069       0.905 o 
  14   1   4      24.761      25.315       1.827 o 
  14   1   5       1.112       1.973       0.821 o 
  14   1   6      50.410      50.182       2.132 o 
  14   1   7      33.634      32.154       1.730 o 
  14   1   8      51.036      49.676       2.357 o 
  14   2   0      28.354      29.275       1.393 o 
  14   2   1      17.088      18.352       1.157 o 
  14   2   2      70.826      72.658       2.561 o 
  14   2   3       1.189       2.108       0.710 o 
  14   2   4      43.350      44.526       1.880 o 
  14   2   5      49.543      48.555       2.055 o 
  14   2   8       9.308       8.935       1.579 o 
  14   3   0      18.431      19.958       1.181 o 
  14   3   2      79.893      80.436       3.060 o 
  14   3   3      86.175      89.050       2.858 o 
  14   3   4      60.597      61.290       2.619 o 
  14   3   5      17.254      18.791       1.739 o 
  14   3   6      20.542      19.521       1.835 o 
  14   3   7      29.204      28.505       1.567 o 
  14   3   8       9.383       8.186       1.158 o 
  14   4   0      23.341      22.215       1.552 o 
  14   4   2       1.589       1.758       0.708 o 
  14   4   3       1.469       1.712       0.851 o 
  14   4   4      91.010      91.790       3.487 o 
  14   4   6       1.240       2.055       0.897 o 
  14   5   1       7.983       9.226       1.150 o 
  14   5   2       2.155       2.176       0.765 o 
  14   5   3       7.382       7.711       1.018 o 
  14   5   4      20.074      19.739       1.555 o 
  14   5   5       1.514       2.475       0.864 o 
  14   6   1      21.488      22.243       1.402 o 
  14   6   2      30.423      31.491       1.675 o 
  14   6   3      82.708      84.975       3.330 o 
  15   0   1       5.954       6.974       1.238 o 
  15   0   3       9.727       8.512       1.368 o 
  15   1   0      21.279      20.224       1.156 o 
  15   1   1      11.637      12.159       1.563 o 
  15   1   2      49.239      52.597       2.386 o 
  15   1   3      46.394      46.847       2.163 o 
  15   1   4       5.304       6.822       0.975 o 
  15   1   5      10.807      10.668       1.109 o 
  15   1   6       5.497       6.381       1.202 o 
  15   2   0      25.996      26.201       1.382 o 
  15   2   1      10.044      11.272       0.963 o 
  15   2   2      28.280      27.645       1.480 o 
  15   2   3       8.198       7.309       0.991 o 
  15   2   4       4.593       4.468       0.854 o 
  15   2   5       3.278       3.156       0.788 o 
  15   3   1       3.841       3.595       0.675 o 
  15   3   2       4.389       3.687       1.064 o 
  15   3   4       5.365       5.112       0.857 o 
  15   4   0      13.521      12.411       1.077 o 
  15   4   1      39.798      40.021       2.597 o 
  15   4   2       3.394       3.368       0.732 o 
  15   5   0       4.778       6.019       1.229 o 
  15   5   1       4.903       4.984       1.738 o 
  16   0   0      30.894      28.726       3.272 o 
  16   1   0      37.720      37.573       1.783 o 
  16   1   1       3.846       3.455       1.136 o 
  16   2   0      26.599      25.104       1.656 o 
