# Supplementary material for: Protonated nucleobases are not fully ionized in their chloride salt crystals and form metastable base pairs further stabilized by the surrounding anions
Source: IUCrJ. 2018 Jun 8;5(Pt 4):449–69. doi: 10.1107/S2052252518006346 (PMC6038959; doi:10.1107/S2052252518006346)
Supplement: Supplementary file 3 [file m-05-00449-ACHsup3.hkl]

#
# fcf, LIST 4 option, 
# 
data_ACH
_shelx_title ' written by MoPro v16'
_shelx_refln_list_code        4
_shelx_F_calc_maximum       96.49
_exptl_crystal_F_000       372.00
_reflns_d_resolution_high  0.3891

loop_
 _symmetry_equiv_pos_as_xyz
'x, y, z'
'-x+1/2, y, -z+1/2'
'-x, -y, -z'
'x+1/2, -y, z+1/2'

_cell_length_a     8.6936
_cell_length_b     4.8189
_cell_length_c    17.6971
_cell_angle_alpha  90.000
_cell_angle_beta   93.526
_cell_angle_gamma  90.000


_shelx_F_squared_multiplier     1.000

loop_ 
 _refln_index_h 
 _refln_index_k 
 _refln_index_l 
 _refln_F_squared_calc 
 _refln_F_squared_meas 
 _refln_F_squared_sigma 
 _refln_observed_status 
 -22   0   4       7.360       7.104       1.552 o 
 -22   0   6       1.611       2.164       0.844 o 
 -22   0   8      10.270       9.257       1.300 o 
 -22   1   1       3.216       3.197       0.427 o 
 -22   1   2       0.874       0.955       0.468 o 
 -22   1   4       3.544       3.234       0.422 o 
 -22   1   6       2.254       1.461       0.576 o 
 -22   1   7       3.403       2.815       0.719 o 
 -22   1   9      17.176      17.458       1.133 o 
 -22   2   1       4.950       4.414       0.963 o 
 -22   2   2       2.780       2.976       0.684 o 
 -22   2   3       2.516       1.540       0.700 o 
 -21   0   1       2.561       3.195       0.556 o 
 -21   0   5      24.387      22.838       1.350 o 
 -21   0   7       8.381       8.734       0.624 o 
 -21   0   9       8.108       8.268       1.805 o 
 -21   0  11       5.062       4.274       0.651 o 
 -21   0  13       4.974       3.521       0.485 o 
 -21   0  17      18.540      16.548       1.087 o 
 -21   1   1       7.842       8.486       0.554 o 
 -21   1   2       0.436       0.808       0.311 o 
 -21   1   3       5.339       5.084       0.725 o 
 -21   1   4      23.827      21.472       0.882 o 
 -21   1   5       2.538       2.797       0.382 o 
 -21   1   6       2.060       1.991       0.354 o 
 -21   1   7       2.461       2.015       0.362 o 
 -21   1   8       4.895       5.165       0.399 o 
 -21   1   9       2.368       2.613       0.420 o 
 -21   1  10      15.608      14.195       0.728 o 
 -21   1  11       0.295       0.565       0.275 o 
 -21   1  12       0.294       0.602       0.297 o 
 -21   1  14       0.005       0.902       0.370 o 
 -21   1  15       2.819       2.683       0.486 o 
 -21   1  16       0.958       1.058       0.413 o 
 -21   1  17       4.086       3.701       0.477 o 
 -21   2   2       3.523       2.328       0.565 o 
 -21   2   3       4.700       4.285       0.544 o 
 -21   2   4       2.049       1.823       0.637 o 
 -21   2   6       3.239       2.065       0.530 o 
 -21   2   7       6.247       5.749       0.392 o 
 -21   2   8      10.102      10.208       0.473 o 
 -21   2   9       1.876       1.705       0.311 o 
 -21   2  10       4.353       4.006       0.390 o 
 -21   2  11       5.306       6.225       0.462 o 
 -21   2  12      10.039      10.181       0.690 o 
 -21   2  13       0.320       1.473       0.386 o 
 -21   2  14       0.303       0.896       0.381 o 
 -21   2  15       5.770       5.060       0.741 o 
 -21   3   1       3.495       3.251       0.373 o 
 -21   3   3       1.504       1.044       0.339 o 
 -21   3   5       7.671       7.146       0.489 o 
 -21   3   7       4.740       4.394       0.543 o 
 -21   3   8      20.830      18.256       0.828 o 
 -21   3   9       0.730       1.080       0.395 o 
 -21   3  10      11.175      10.419       0.530 o 
 -21   3  11       0.379       0.868       0.369 o 
 -21   3  12      20.586      18.782       1.067 o 
 -21   4   1       5.084       4.918       0.806 o 
 -21   4   4      25.480      25.499       1.403 o 
 -20   0   2       3.024       3.105       0.500 o 
 -20   0   4      17.672      17.917       1.104 o 
 -20   0   6      11.490      11.105       0.724 o 
 -20   0   8      10.128       9.918       0.852 o 
 -20   0  10      44.419      43.514       1.335 o 
 -20   0  12       0.784       1.533       0.430 o 
 -20   0  16      19.670      19.327       0.966 o 
 -20   0  18      17.461      14.085       2.884 o 
 -20   0  20       0.642       1.349       0.570 o 
 -20   1   1      16.667      16.796       0.641 o 
 -20   1   2       5.811       6.143       0.550 o 
 -20   1   3       5.172       5.286       0.561 o 
 -20   1   4      10.459       9.757       0.668 o 
 -20   1   5       4.766       5.112       0.400 o 
 -20   1   7       1.009       1.246       0.369 o 
 -20   1   9      15.686      15.385       0.636 o 
 -20   1  11       1.681       2.269       0.454 o 
 -20   1  12       6.674       7.317       0.493 o 
 -20   1  13      35.011      33.181       1.142 o 
 -20   1  14       1.529       2.489       0.573 o 
 -20   1  15       3.038       3.178       0.440 o 
 -20   1  16       0.821       1.894       0.626 o 
 -20   1  17      15.192      14.312       0.815 o 
 -20   1  19       7.365       7.567       0.495 o 
 -20   1  20       1.147       1.432       0.417 o 
 -20   1  21       4.219       3.469       0.620 o 
 -20   2   1       0.901       0.952       0.383 o 
 -20   2   2      18.316      18.096       0.947 o 
 -20   2   4       1.102       1.213       0.341 o 
 -20   2   5       0.996       1.190       0.346 o 
 -20   2   7       4.953       4.586       0.539 o 
 -20   2   8       9.897       9.129       0.799 o 
 -20   2   9       6.804       6.700       0.434 o 
 -20   2  10      11.837      11.618       0.820 o 
 -20   2  12       1.085       1.711       0.367 o 
 -20   2  13      21.998      20.227       0.891 o 
 -20   2  15       2.513       2.407       0.367 o 
 -20   2  16       1.082       1.821       0.469 o 
 -20   2  18       7.387       7.559       0.786 o 
 -20   2  19      29.857      27.784       1.086 o 
 -20   2  21       4.229       3.876       0.594 o 
 -20   3   2       0.775       1.091       0.332 o 
 -20   3   5       1.922       2.124       0.342 o 
 -20   3   8       2.927       3.309       0.416 o 
 -20   3   9       4.161       3.445       0.572 o 
 -20   3  10       3.468       3.107       0.460 o 
 -20   3  11       6.009       5.095       0.465 o 
 -20   3  12      16.842      16.386       0.919 o 
 -20   3  13      34.757      33.771       1.099 o 
 -20   3  14       0.998       1.211       0.427 o 
 -20   3  15       1.076       0.769       0.338 o 
 -20   3  16      29.797      27.625       1.018 o 
 -20   3  18       4.239       5.365       0.429 o 
 -20   3  19      30.315      27.270       0.994 o 
 -20   4   1       3.375       3.269       0.380 o 
 -20   4   3       0.903       1.014       0.313 o 
 -20   4   5       1.861       2.023       0.404 o 
 -20   4   6      10.667      10.311       0.548 o 
 -20   4   7       1.887       1.905       0.425 o 
 -20   4   9       4.732       2.309       0.791 o 
 -20   4  11       3.121       2.637       0.364 o 
 -20   4  13       4.223       4.020       0.429 o 
 -20   4  14      23.712      21.811       0.929 o 
 -20   4  15       6.377       6.538       0.633 o 
 -20   4  16       1.418       1.812       0.455 o 
 -20   5   1       0.808       1.684       0.428 o 
 -20   5   2      11.607       9.974       0.710 o 
 -20   5   3       0.383       1.197       0.426 o 
 -20   5   5       2.060       2.069       0.430 o 
 -20   5   6       8.074       7.007       0.699 o 
 -20   5   8      10.109       8.916       0.613 o 
 -20   5  10       3.807       2.121       0.418 o 
 -19   0   1      83.112      86.703       2.759 o 
 -19   0   3       3.637       4.381       0.634 o 
 -19   0   5      13.994      13.062       1.078 o 
 -19   0   7      25.838      25.201       1.326 o 
 -19   0   9      18.314      18.423       0.799 o 
 -19   0  11      27.256      28.174       1.236 o 
 -19   0  13       0.005       1.714       0.815 o 
 -19   0  15       2.492       2.705       0.720 o 
 -19   0  17      18.740      18.487       0.836 o 
 -19   0  19       9.236       9.473       0.725 o 
 -19   0  21      12.900      12.256       0.849 o 
 -19   0  23       1.786       1.675       0.456 o 
 -19   0  25      14.099      12.334       1.262 o 
 -19   1   1       3.009       3.176       0.467 o 
 -19   1   3       1.287       1.624       0.353 o 
 -19   1   4       4.080       4.938       0.418 o 
 -19   1   5      20.658      21.236       0.757 o 
 -19   1   6      15.339      15.943       0.643 o 
 -19   1   8      37.720      38.456       1.092 o 
 -19   1   9       1.872       1.910       0.353 o 
 -19   1  10      26.783      26.720       1.010 o 
 -19   1  11       1.198       1.717       0.460 o 
 -19   1  12      21.057      20.662       0.725 o 
 -19   1  13      10.978      11.125       0.597 o 
 -19   1  14       2.637       3.592       0.393 o 
 -19   1  16       5.270       5.034       0.383 o 
 -19   1  17      14.387      13.708       1.031 o 
 -19   1  18      12.683      12.723       0.672 o 
 -19   1  20       3.414       3.393       0.461 o 
 -19   1  21       2.137       2.361       0.328 o 
 -19   1  22       2.468       2.214       0.360 o 
 -19   1  23      15.353      12.586       0.985 o 
 -19   1  24      33.067      27.599       1.242 o 
 -19   2   1       2.342       2.485       0.353 o 
 -19   2   2       6.754       6.789       0.446 o 
 -19   2   3       0.690       1.704       0.357 o 
 -19   2   4      26.004      26.023       0.907 o 
 -19   2   5      42.499      42.526       1.452 o 
 -19   2   8       1.237       1.712       0.386 o 
 -19   2   9      18.532      19.709       1.056 o 
 -19   2  10      39.574      39.684       1.406 o 
 -19   2  12       9.180       9.207       0.805 o 
 -19   2  13      23.735      22.633       0.980 o 
 -19   2  14       2.743       3.276       0.409 o 
 -19   2  17       2.936       3.296       0.397 o 
 -19   2  18       0.587       0.717       0.358 o 
 -19   2  19       1.001       1.800       0.367 o 
 -19   2  20       3.028       3.223       0.417 o 
 -19   2  21       2.699       3.038       0.390 o 
 -19   2  22      15.432      13.933       0.688 o 
 -19   2  23      19.091      15.854       0.746 o 
 -19   3   1      15.048      15.062       1.001 o 
 -19   3   2       5.878       6.375       0.464 o 
 -19   3   3       3.149       3.786       0.414 o 
 -19   3   4       8.465       8.288       0.677 o 
 -19   3   5      10.121       9.380       0.527 o 
 -19   3   6       0.506       1.506       0.367 o 
 -19   3   7      17.314      17.472       0.728 o 
 -19   3   9       5.190       5.258       0.490 o 
 -19   3  11       4.400       4.308       0.650 o 
 -19   3  12       3.585       3.271       0.702 o 
 -19   3  14       7.839       8.204       0.522 o 
 -19   3  16       1.524       1.179       0.407 o 
 -19   3  17       1.746       2.501       0.396 o 
 -19   3  18       0.401       0.978       0.386 o 
 -19   3  19      18.625      17.943       0.712 o 
 -19   3  20       1.272       2.272       0.383 o 
 -19   3  21       0.816       1.273       0.331 o 
 -19   3  22       0.033       0.685       0.317 o 
 -19   3  23      12.850      12.170       0.917 o 
 -19   4   2      16.654      16.392       0.777 o 
 -19   4   3       2.413       2.513       0.383 o 
 -19   4   6      15.175      15.336       0.702 o 
 -19   4   7       0.495       2.066       0.413 o 
 -19   4   8      17.296      17.534       0.868 o 
 -19   4   9      17.876      18.203       0.950 o 
 -19   4  10       0.478       0.925       0.410 o 
 -19   4  11       5.472       6.198       0.702 o 
 -19   4  12      11.044      10.747       0.880 o 
 -19   4  13       6.125       5.147       0.807 o 
 -19   4  16       0.652       0.717       0.360 o 
 -19   4  17       4.297       4.412       0.479 o 
 -19   4  18       2.502       2.763       0.414 o 
 -19   4  19       0.005       0.780       0.346 o 
 -19   4  20       0.396       1.200       0.392 o 
 -19   4  21      18.967      17.970       1.146 o 
 -19   5   1       0.937       0.679       0.320 o 
 -19   5   2       4.844       4.233       0.435 o 
 -19   5   3       1.806       1.965       0.400 o 
 -19   5   4      20.114      20.567       1.067 o 
 -19   5   5      23.116      23.723       1.354 o 
 -19   5   6       3.961       4.683       0.513 o 
 -19   5   7       4.812       5.235       0.566 o 
 -19   5   8       3.768       3.605       0.464 o 
 -19   5   9       1.327       0.956       0.415 o 
 -19   5  10      16.296      15.082       1.294 o 
 -19   5  11      19.147      17.877       1.157 o 
 -19   5  12       1.434       0.871       0.405 o 
 -19   5  13       2.582       1.265       0.548 o 
 -19   6   1       2.004       2.488       0.980 o 
 -19   6   4       1.902       1.284       0.602 o 
 -19   6   6       3.049       2.583       0.614 o 
 -19   6   7       7.758       7.188       0.642 o 
 -19   6   8      20.971      20.436       2.409 o 
 -18   0   2      69.884      72.701       2.187 o 
 -18   0   4      50.996      48.843       2.198 o 
 -18   0   6       3.467       3.233       0.469 o 
 -18   0  10      26.231      24.603       1.324 o 
 -18   0  12      21.450      24.573       0.988 o 
 -18   0  14      77.888      78.735       2.242 o 
 -18   0  16       6.400       6.092       0.589 o 
 -18   0  18      27.094      30.455       1.216 o 
 -18   0  20      26.181      26.622       1.664 o 
 -18   0  22       8.472       7.877       0.797 o 
 -18   0  24       3.605       3.070       0.508 o 
 -18   1   1       3.738       4.025       0.386 o 
 -18   1   2       2.363       3.249       0.397 o 
 -18   1   3      21.133      20.747       0.880 o 
 -18   1   4      15.971      16.276       0.700 o 
 -18   1   5       9.663      10.258       0.537 o 
 -18   1   6       3.474       2.958       0.401 o 
 -18   1   7      21.851      21.794       0.799 o 
 -18   1   8       1.578       2.591       0.374 o 
 -18   1   9      14.409      15.233       0.726 o 
 -18   1  10      13.582      13.870       0.685 o 
 -18   1  11      31.823      31.887       1.022 o 
 -18   1  12       2.209       2.792       0.368 o 
 -18   1  13      26.517      26.577       0.946 o 
 -18   1  14       8.523       9.587       0.470 o 
 -18   1  16      13.939      14.586       0.585 o 
 -18   1  17       7.534       7.679       0.451 o 
 -18   1  18       0.099       1.277       0.345 o 
 -18   1  19      63.429      63.218       1.915 o 
 -18   1  20       8.326       9.937       0.559 o 
 -18   1  21       6.675       6.974       0.463 o 
 -18   1  23      14.262      13.361       0.549 o 
 -18   1  25      19.436      16.692       0.760 o 
 -18   1  26      10.175       9.811       1.120 o 
 -18   1  27      14.230      12.883       0.770 o 
 -18   1  28      10.626       9.434       0.855 o 
 -18   2   1      12.941      13.297       0.579 o 
 -18   2   2       6.960       6.663       0.694 o 
 -18   2   4       2.845       3.087       0.378 o 
 -18   2   5       4.357       4.342       0.400 o 
 -18   2   6      18.714      18.720       0.707 o 
 -18   2   7       0.619       0.718       0.345 o 
 -18   2   9       6.204       7.263       0.507 o 
 -18   2  10      24.691      26.118       1.047 o 
 -18   2  11       9.110       8.930       0.569 o 
 -18   2  12       1.576       2.300       0.413 o 
 -18   2  13      13.985      14.543       0.642 o 
 -18   2  14      47.529      47.070       1.507 o 
 -18   2  15       3.106       3.784       0.734 o 
 -18   2  16      19.581      20.145       0.794 o 
 -18   2  17      33.049      32.517       1.377 o 
 -18   2  18       1.537       0.894       0.404 o 
 -18   2  19       0.192       1.155       0.368 o 
 -18   2  20      21.601      21.856       0.876 o 
 -18   2  21      11.428      11.990       0.632 o 
 -18   2  22       1.287       1.267       0.358 o 
 -18   2  23       0.011       0.830       0.349 o 
 -18   2  24       1.659       1.760       0.363 o 
 -18   2  25       2.384       2.384       0.368 o 
 -18   2  26      23.217      20.321       0.934 o 
 -18   2  27       9.924       8.109       0.878 o 
 -18   2  28      16.454      15.201       1.403 o 
 -18   3   1       2.008       2.793       0.411 o 
 -18   3   2       7.816       8.374       0.672 o 
 -18   3   3       3.223       5.313       0.525 o 
 -18   3   4       5.978       6.116       0.479 o 
 -18   3   7       4.200       3.736       0.416 o 
 -18   3   8       0.070       0.974       0.408 o 
 -18   3   9       8.429       9.974       0.799 o 
 -18   3  10      32.081      31.522       1.468 o 
 -18   3  11      10.302      11.190       0.729 o 
 -18   3  12       2.387       3.047       0.510 o 
 -18   3  14      50.030      50.291       1.725 o 
 -18   3  15       5.399       6.939       0.532 o 
 -18   3  16       1.466       1.411       0.632 o 
 -18   3  17       4.035       3.698       0.444 o 
 -18   3  18       6.671       6.615       0.628 o 
 -18   3  19       1.145       2.414       0.430 o 
 -18   3  20      44.594      44.660       1.336 o 
 -18   3  21       0.711       1.840       0.539 o 
 -18   3  22       0.017       1.045       0.374 o 
 -18   4   2       1.689       1.581       0.417 o 
 -18   4   3       8.266       8.243       0.561 o 
 -18   4   6      16.350      16.786       1.064 o 
 -18   4   7       7.829       8.365       0.537 o 
 -18   4   8      18.085      17.089       0.721 o 
 -18   4   9       0.408       0.795       0.392 o 
 -18   4  10       2.527       2.078       0.414 o 
 -18   4  11       0.993       1.244       0.421 o 
 -18   4  12      12.748      14.078       0.691 o 
 -18   4  13      42.873      42.627       1.287 o 
 -18   4  14      42.623      41.550       1.229 o 
 -18   4  15       0.421       1.525       0.457 o 
 -18   4  16      16.835      16.264       0.772 o 
 -18   4  17      18.695      18.484       0.879 o 
 -18   4  18       1.899       1.566       0.564 o 
 -18   4  19      16.266      16.339       0.693 o 
 -18   4  20      30.853      30.270       0.984 o 
 -18   4  21       0.474       1.028       0.493 o 
 -18   4  22       1.504       2.611       0.550 o 
 -18   4  23      15.822      15.853       0.630 o 
 -18   5   2       5.726       5.708       0.464 o 
 -18   5   4       1.693       1.920       0.610 o 
 -18   5   5       0.500       0.943       0.431 o 
 -18   5   6       8.361       8.766       0.586 o 
 -18   5   7       9.745      10.344       0.831 o 
 -18   5   8       2.415       3.287       0.603 o 
 -18   5   9       1.930       2.076       0.475 o 
 -18   5  10      14.325      13.971       0.640 o 
 -18   5  11       6.200       6.306       0.560 o 
 -18   5  12       1.829       2.079       0.548 o 
 -18   5  13       0.694       1.059       0.419 o 
 -18   5  15      22.185      20.399       1.285 o 
 -18   5  16      20.783      20.355       0.834 o 
 -18   5  17       4.285       4.137       0.449 o 
 -18   5  18      16.951      15.185       0.662 o 
 -18   5  19       1.720       1.736       0.497 o 
 -18   5  21       8.502       7.666       0.532 o 
 -18   6   1       1.769       0.961       0.408 o 
 -18   6   2       1.156       1.980       0.414 o 
 -18   6   3      15.861      16.475       1.174 o 
 -18   6   6       2.431       3.379       0.834 o 
 -18   6   7      15.047      15.638       1.049 o 
 -18   6   8       1.681       2.297       0.495 o 
 -18   6   9      28.012      27.737       1.591 o 
 -18   6  11       4.159       3.748       0.832 o 
 -18   6  12       7.653       6.417       0.625 o 
 -18   6  13       5.435       4.184       0.413 o 
 -18   6  14       1.241       1.115       0.415 o 
 -18   6  16       3.745       3.860       0.620 o 
 -18   6  17       2.392       2.223       0.506 o 
 -18   7   1       7.837       7.754       1.402 o 
 -18   7   2       3.687       3.300       1.345 o 
 -18   7   3       3.684       2.960       0.875 o 
 -18   7   4       2.456       2.744       0.797 o 
 -18   7   6       1.539       1.975       0.497 o 
 -18   7   7       2.510       2.455       0.437 o 
 -18   7   8       3.395       2.536       0.601 o 
 -18   7   9      31.413      28.823       4.635 o 
 -17   0   1       1.971       2.456       0.490 o 
 -17   0   3      12.259      12.340       0.805 o 
 -17   0   5      48.457      47.633       1.501 o 
 -17   0   7       6.125       7.262       0.702 o 
 -17   0   9     125.766     127.216       3.226 o 
 -17   0  11      71.167      71.071       1.980 o 
 -17   0  13      76.948      77.178       2.230 o 
 -17   0  15       2.228       2.368       0.567 o 
 -17   0  17      45.606      46.902       1.458 o 
 -17   0  19      10.863      12.986       0.715 o 
 -17   0  21       1.792       3.169       0.601 o 
 -17   0  23      40.770      39.088       1.549 o 
 -17   0  25      50.467      46.256       1.908 o 
 -17   0  27      12.132      11.214       0.887 o 
 -17   0  29      13.151      12.384       1.492 o 
 -17   0  31      19.867      17.350       1.517 o 
 -17   1   1      26.817      26.684       1.107 o 
 -17   1   2      95.379      94.906       2.380 o 
 -17   1   3       0.041       1.746       0.377 o 
 -17   1   4      19.318      18.595       0.695 o 
 -17   1   5       2.874       3.591       0.375 o 
 -17   1   6      35.218      35.398       1.060 o 
 -17   1   7      15.075      15.527       0.597 o 
 -17   1   8      20.887      20.459       0.710 o 
 -17   1   9       0.101       0.720       0.352 o 
 -17   1  10      83.816      84.140       2.111 o 
 -17   1  11      42.574      43.744       1.185 o 
 -17   1  12       0.633       1.040       0.303 o 
 -17   1  13      31.280      32.062       1.045 o 
 -17   1  14      25.189      27.011       0.846 o 
 -17   1  15       2.747       2.867       0.423 o 
 -17   1  16       3.816       3.565       0.479 o 
 -17   1  17       8.043       8.524       0.458 o 
 -17   1  18       1.458       2.125       0.350 o 
 -17   1  19      18.310      19.680       0.716 o 
 -17   1  20       5.232       5.462       0.443 o 
 -17   1  21       9.298      10.601       0.592 o 
 -17   1  22       5.744       6.181       0.463 o 
 -17   1  24      11.315      11.508       0.604 o 
 -17   1  25       4.719       4.027       0.473 o 
 -17   1  26      24.616      24.973       1.154 o 
 -17   1  27       3.056       2.392       0.781 o 
 -17   1  28       2.369       1.342       0.556 o 
 -17   1  29      11.139       9.855       1.059 o 
 -17   1  30       0.525       1.149       0.533 o 
 -17   2   1      40.027      41.022       1.165 o 
 -17   2   2       9.309      10.058       0.497 o 
 -17   2   3       6.724       7.018       0.507 o 
 -17   2   5       4.198       4.906       0.477 o 
 -17   2   6      63.791      65.197       1.754 o 
 -17   2   7      22.088      23.130       1.083 o 
 -17   2   8      26.470      27.275       1.122 o 
 -17   2   9      27.616      27.822       0.871 o 
 -17   2  10       2.778       2.912       0.404 o 
 -17   2  11       2.699       3.349       0.394 o 
 -17   2  12      27.583      28.074       0.950 o 
 -17   2  13       2.686       3.346       0.453 o 
 -17   2  15      16.005      14.805       0.833 o 
 -17   2  17       1.246       1.234       0.390 o 
 -17   2  18       5.979       6.125       0.492 o 
 -17   2  19      47.938      47.642       1.389 o 
 -17   2  20       9.289      10.490       0.559 o 
 -17   2  21       8.447       8.883       0.635 o 
 -17   2  22       0.033       0.925       0.432 o 
 -17   2  23       0.051       0.841       0.421 o 
 -17   2  24      40.725      42.249       1.476 o 
 -17   2  25      20.524      19.927       0.890 o 
 -17   2  26       2.406       2.248       0.513 o 
 -17   2  27      11.555      11.144       0.886 o 
 -17   2  28       7.916       7.559       0.681 o 
 -17   2  29      28.582      25.761       1.053 o 
 -17   3   1       0.198       1.233       0.372 o 
 -17   3   2      12.875      13.963       0.900 o 
 -17   3   3      40.943      41.559       1.246 o 
 -17   3   4      12.266      12.931       0.825 o 
 -17   3   5      42.236      43.249       1.388 o 
 -17   3   6      51.503      51.173       1.678 o 
 -17   3   7       4.509       4.831       0.479 o 
 -17   3   9       8.489      10.126       0.582 o 
 -17   3  10       3.796       4.245       0.793 o 
 -17   3  11      32.310      34.400       1.365 o 
 -17   3  12      11.075      11.568       0.916 o 
 -17   3  13       1.289       1.382       0.506 o 
 -17   3  14       6.802       7.995       0.691 o 
 -17   3  17      10.709       9.472       0.687 o 
 -17   3  21       7.923       8.432       0.545 o 
 -17   3  22      23.798      25.580       0.901 o 
 -17   3  23      16.935      17.832       0.966 o 
 -17   3  24      42.241      42.852       1.300 o 
 -17   3  25      41.840      39.937       1.264 o 
 -17   3  26       2.293       3.048       0.435 o 
 -17   3  29       4.935       3.665       0.813 o 
 -17   4   1       3.000       3.144       0.499 o 
 -17   4   2      12.100      11.246       1.121 o 
 -17   4   3       4.771       4.700       0.501 o 
 -17   4   4      31.367      32.194       1.338 o 
 -17   4   6       5.554       5.229       0.491 o 
 -17   4   7       0.401       0.914       0.416 o 
 -17   4   8      49.028      49.047       1.484 o 
 -17   4   9       4.285       5.299       0.540 o 
 -17   4  10       7.544       7.344       0.675 o 
 -17   4  12       1.554       2.116       0.375 o 
 -17   4  14      11.906      13.618       0.643 o 
 -17   4  15       1.834       2.218       0.608 o 
 -17   4  16       2.390       1.247       0.535 o 
 -17   4  18       1.601       0.888       0.439 o 
 -17   4  19       0.750       1.129       0.431 o 
 -17   4  20      18.021      17.205       0.726 o 
 -17   4  21       3.064       3.170       0.763 o 
 -17   4  22      12.561      11.879       0.780 o 
 -17   4  23      21.570      21.860       0.842 o 
 -17   4  25      18.478      18.621       1.029 o 
 -17   4  26      25.716      24.228       0.960 o 
 -17   4  27       1.481       1.545       0.517 o 
 -17   5   1       6.084       5.706       0.514 o 
 -17   5   2       2.816       3.660       0.449 o 
 -17   5   3       5.349       4.644       0.617 o 
 -17   5   5       2.489       1.867       0.400 o 
 -17   5   6       9.655      11.059       0.611 o 
 -17   5   7       3.693       3.827       0.470 o 
 -17   5   8       0.428       2.017       0.498 o 
 -17   5   9      61.053      60.408       2.017 o 
 -17   5  10       4.553       4.950       0.475 o 
 -17   5  11       6.297       6.891       0.513 o 
 -17   5  12       7.540       8.438       0.755 o 
 -17   5  13       8.925       8.636       0.596 o 
 -17   5  14       9.062       8.626       0.640 o 
 -17   5  15       3.678       3.017       0.565 o 
 -17   5  17       1.763       1.775       0.469 o 
 -17   5  18      11.586      10.264       0.952 o 
 -17   5  19       2.767       2.494       0.366 o 
 -17   5  21       0.517       1.002       0.300 o 
 -17   5  22      23.609      23.965       0.874 o 
 -17   5  23      29.619      28.434       0.976 o 
 -17   6   2       3.498       3.682       0.455 o 
 -17   6   3      16.545      17.600       1.004 o 
 -17   6   5      44.785      47.322       1.567 o 
 -17   6   6      28.687      29.209       1.054 o 
 -17   6  10       1.223       1.794       0.473 o 
 -17   6  11      73.071      72.298       2.609 o 
 -17   6  12       4.783       5.825       0.511 o 
 -17   6  14       4.319       2.922       0.674 o 
 -17   6  15       2.680       2.435       0.412 o 
 -17   6  16       1.888       1.535       0.335 o 
 -17   6  18       0.892       0.824       0.307 o 
 -17   6  19       1.700       1.895       0.361 o 
 -17   7   2       2.110       1.570       0.529 o 
 -17   7   5       3.026       1.418       0.591 o 
 -17   7   7       6.296       6.003       0.520 o 
 -17   7   8      29.575      29.441       2.092 o 
 -17   7   9       2.217       2.758       0.661 o 
 -17   7  10       5.945       5.602       0.603 o 
 -17   7  11       1.586       1.730       0.439 o 
 -17   7  12      10.789      10.125       0.485 o 
 -17   7  13       2.290       2.235       0.461 o 
 -17   7  14       1.601       1.609       0.366 o 
 -17   8   1       2.225       2.683       0.616 o 
 -17   8   2       1.287       1.635       0.608 o 
 -17   8   3       8.690       8.919       0.832 o 
 -17   8   4       9.615       7.191       0.903 o 
 -16   0   2      13.570      14.008       0.745 o 
 -16   0   4     111.963     113.269       2.924 o 
 -16   0   6       2.411       1.984       0.920 o 
 -16   0   8      66.489      68.295       1.954 o 
 -16   0  10       3.543       5.050       0.544 o 
 -16   0  12       7.411       6.922       0.815 o 
 -16   0  14     148.677     147.854       3.678 o 
 -16   0  16       8.940       9.031       0.569 o 
 -16   0  20     187.735     191.533       4.826 o 
 -16   0  22      19.078      20.231       1.304 o 
 -16   0  24      23.446      23.256       1.000 o 
 -16   0  26       9.985       8.965       1.352 o 
 -16   0  30       7.925       7.171       0.763 o 
 -16   0  32      21.867      21.227       1.697 o 
 -16   1   1       7.163       7.289       0.415 o 
 -16   1   2      19.060      19.941       0.701 o 
 -16   1   3      54.259      53.194       1.413 o 
 -16   1   4      28.619      27.558       0.849 o 
 -16   1   5      12.316      11.739       0.534 o 
 -16   1   6       2.971       2.734       0.338 o 
 -16   1   7      20.493      19.699       0.662 o 
 -16   1   9       1.708       1.788       0.319 o 
 -16   1  10       3.124       3.057       0.309 o 
 -16   1  11      62.588      61.747       1.571 o 
 -16   1  12      31.919      31.572       0.915 o 
 -16   1  13       8.647       8.969       0.462 o 
 -16   1  14       3.849       4.464       0.489 o 
 -16   1  15     118.488     120.637       2.903 o 
 -16   1  16       0.641       0.985       0.376 o 
 -16   1  17      61.233      61.758       1.612 o 
 -16   1  18      44.973      45.443       1.308 o 
 -16   1  19       4.890       5.879       0.451 o 
 -16   1  20       0.275       1.337       0.399 o 
 -16   1  21      67.013      68.007       1.797 o 
 -16   1  22       7.126       6.952       0.551 o 
 -16   1  23       5.209       5.423       0.547 o 
 -16   1  25       4.478       4.506       0.460 o 
 -16   1  26       1.556       1.906       0.423 o 
 -16   1  27       2.936       2.932       0.442 o 
 -16   1  28       1.095       0.894       0.398 o 
 -16   1  29       6.535       5.230       0.464 o 
 -16   1  30       1.053       0.876       0.375 o 
 -16   1  31       2.442       1.223       0.467 o 
 -16   1  32      12.070      11.012       0.682 o 
 -16   1  33       1.856       1.521       0.637 o 
 -16   2   1       0.195       1.311       0.348 o 
 -16   2   2       0.933       1.133       0.314 o 
 -16   2   3      10.711      11.366       0.574 o 
 -16   2   4       0.508       0.970       0.357 o 
 -16   2   5       3.409       3.299       0.378 o 
 -16   2   6      24.125      24.103       0.850 o 
 -16   2   7      30.118      30.329       0.957 o 
 -16   2   8       1.956       2.404       0.355 o 
 -16   2   9       1.761       1.889       0.417 o 
 -16   2  10       8.541       8.087       0.567 o 
 -16   2  11      56.675      57.598       1.630 o 
 -16   2  12      43.387      42.240       1.345 o 
 -16   2  13       6.308       6.300       0.581 o 
 -16   2  14      35.444      37.290       1.206 o 
 -16   2  15      42.946      43.873       1.257 o 
 -16   2  16      18.977      19.353       0.704 o 
 -16   2  17      12.792      13.396       0.661 o 
 -16   2  18      17.311      16.614       0.784 o 
 -16   2  19      16.273      16.517       0.706 o 
 -16   2  20      63.626      63.596       2.166 o 
 -16   2  21      12.758      13.799       0.668 o 
 -16   2  22       2.453       2.328       0.405 o 
 -16   2  23       8.318       9.141       0.602 o 
 -16   2  24       2.104       3.365       0.836 o 
 -16   2  25      15.421      16.690       0.749 o 
 -16   2  26      20.012      21.521       0.844 o 
 -16   2  27      18.504      18.101       0.842 o 
 -16   2  28      27.677      26.982       1.270 o 
 -16   2  29       8.497       8.085       0.910 o 
 -16   2  30       7.012       5.324       0.902 o 
 -16   2  31      25.403      22.751       0.836 o 
 -16   2  32      36.893      32.007       1.392 o 
 -16   3   1       2.934       3.280       0.392 o 
 -16   3   2      12.992      12.494       0.587 o 
 -16   3   3      23.637      24.289       0.848 o 
 -16   3   4      14.926      14.266       0.732 o 
 -16   3   5       9.090       9.952       0.515 o 
 -16   3   6       0.921       1.983       0.364 o 
 -16   3   7      85.177      84.434       2.452 o 
 -16   3   8      22.446      22.578       1.053 o 
 -16   3   9      19.050      18.724       0.777 o 
 -16   3  10       6.318       6.914       0.512 o 
 -16   3  11      12.928      14.004       0.739 o 
 -16   3  12       6.090       6.302       0.475 o 
 -16   3  13       2.810       3.153       0.595 o 
 -16   3  14      43.650      44.776       1.459 o 
 -16   3  15      59.925      61.222       1.705 o 
 -16   3  16      41.575      41.741       1.261 o 
 -16   3  17       0.674       0.934       0.386 o 
 -16   3  18      32.874      32.028       1.041 o 
 -16   3  19       1.220       1.246       0.386 o 
 -16   3  20       1.214       1.435       0.409 o 
 -16   3  21      13.848      13.610       0.648 o 
 -16   3  22       8.707       8.346       0.580 o 
 -16   3  23      12.037      13.446       0.768 o 
 -16   3  24      10.810      12.108       0.663 o 
 -16   3  25       4.623       5.440       0.646 o 
 -16   3  26       0.489       1.147       0.402 o 
 -16   3  27      43.067      42.240       1.312 o 
 -16   3  28      27.419      25.965       1.042 o 
 -16   3  29       2.143       1.797       0.383 o 
 -16   3  31      10.082       8.697       0.711 o 
 -16   4   1       7.580       7.960       0.606 o 
 -16   4   2       1.967       2.036       0.447 o 
 -16   4   3      15.484      15.557       0.720 o 
 -16   4   4       6.437       6.003       0.440 o 
 -16   4   5      12.212      11.459       0.678 o 
 -16   4   6       2.739       2.745       0.443 o 
 -16   4   7       1.626       1.281       0.426 o 
 -16   4   8       1.190       1.709       0.575 o 
 -16   4  10      16.702      18.723       0.854 o 
 -16   4  11      91.542      91.915       3.076 o 
 -16   4  12       0.322       1.130       0.398 o 
 -16   4  13       2.779       3.168       0.478 o 
 -16   4  14       7.233       7.730       0.522 o 
 -16   4  15      32.324      33.266       1.125 o 
 -16   4  16       1.273       1.268       0.377 o 
 -16   4  17      26.151      24.815       1.080 o 
 -16   4  19      10.458      10.398       0.555 o 
 -16   4  20       3.334       4.448       0.473 o 
 -16   4  21      45.724      44.667       1.505 o 
 -16   4  22       0.707       1.178       0.350 o 
 -16   4  26       2.738       3.074       0.496 o 
 -16   4  29       3.004       2.263       0.582 o 
 -16   5   1       5.447       4.580       0.637 o 
 -16   5   3       1.623       1.181       0.439 o 
 -16   5   4       9.403       8.582       0.615 o 
 -16   5   6       1.608       2.116       0.390 o 
 -16   5   7      24.189      24.073       0.878 o 
 -16   5   8      13.190      13.565       0.841 o 
 -16   5   9      48.217      49.882       1.429 o 
 -16   5  10       2.174       2.696       0.471 o 
 -16   5  11       6.753       6.807       0.573 o 
 -16   5  12       1.220       1.572       0.673 o 
 -16   5  13      38.584      38.677       1.360 o 
 -16   5  14      84.650      87.079       2.361 o 
 -16   5  15      12.334      12.509       0.626 o 
 -16   5  16       2.837       2.496       0.510 o 
 -16   5  17      19.700      18.970       0.846 o 
 -16   5  18       7.509       6.771       0.599 o 
 -16   5  19       2.727       2.061       0.420 o 
 -16   5  20      64.257      60.743       1.683 o 
 -16   5  21       6.339       6.272       0.469 o 
 -16   5  22       5.365       5.322       0.440 o 
 -16   5  23       1.493       2.416       0.361 o 
 -16   5  24       9.088       9.152       0.663 o 
 -16   5  27       9.801      10.567       0.886 o 
 -16   6   1       3.207       2.980       0.429 o 
 -16   6   2       5.140       5.091       0.466 o 
 -16   6   3       2.453       2.572       0.393 o 
 -16   6   4       1.160       0.913       0.401 o 
 -16   6   5       1.866       2.150       0.388 o 
 -16   6   7      16.552      16.740       0.863 o 
 -16   6   8       5.210       6.664       0.562 o 
 -16   6   9       7.532       8.383       1.082 o 
 -16   6  10      25.774      26.360       1.134 o 
 -16   6  11       0.991       1.218       0.526 o 
 -16   6  12       4.815       4.427       0.786 o 
 -16   6  13       4.280       4.718       0.470 o 
 -16   6  14       1.164       1.470       0.495 o 
 -16   6  16      41.553      40.768       1.225 o 
 -16   6  17      15.621      16.188       0.674 o 
 -16   6  18      33.812      33.609       1.051 o 
 -16   6  19       4.346       4.450       0.445 o 
 -16   6  20       9.632       9.484       0.555 o 
 -16   6  21       3.930       4.558       0.497 o 
 -16   6  22      13.202      12.037       0.756 o 
 -16   6  23       2.345       2.542       0.405 o 
 -16   6  24       6.284       5.726       1.757 o 
 -16   7   3      12.249      11.979       0.652 o 
 -16   7   4       8.852       9.260       0.553 o 
 -16   7   5       2.052       2.282       0.454 o 
 -16   7   6       1.377       1.288       0.420 o 
 -16   7   8       5.608       5.482       0.551 o 
 -16   7   9       2.229       1.773       0.510 o 
 -16   7  10       9.432       9.542       0.911 o 
 -16   7  11      14.023      13.415       0.682 o 
 -16   7  12       3.357       2.846       0.642 o 
 -16   7  13       4.712       4.829       0.482 o 
 -16   7  14       4.049       3.529       0.482 o 
 -16   7  15       2.134       1.662       0.343 o 
 -16   7  17       6.220       5.932       0.456 o 
 -16   7  18       2.312       2.018       0.496 o 
 -16   8   1       6.796       5.286       0.694 o 
 -16   8   2       3.203       3.182       0.365 o 
 -16   8   3       8.913       8.342       0.561 o 
 -16   8   4       1.633       1.554       0.382 o 
 -16   8   5       2.545       2.929       0.391 o 
 -16   8   8       1.261       1.364       0.387 o 
 -16   8   9      18.325      16.978       0.750 o 
 -16   8  10      13.534      12.538       0.637 o 
 -16   8  11       3.653       3.131       0.370 o 
 -16   8  12       5.622       4.498       0.453 o 
 -15   0   1      65.636      61.282       2.422 o 
 -15   0   3     126.101     120.291       3.292 o 
 -15   0   5      72.579      72.949       2.250 o 
 -15   0   7     137.237     134.730       3.632 o 
 -15   0   9      15.120      20.241       0.846 o 
 -15   0  11     345.382     340.126       7.819 o 
 -15   0  13      48.110      47.270       1.367 o 
 -15   0  15     114.356     114.346       3.079 o 
 -15   0  19      22.299      22.450       0.919 o 
 -15   0  21      20.545      24.804       1.067 o 
 -15   0  23       0.233       1.400       0.584 o 
 -15   0  25      37.102      36.070       1.265 o 
 -15   0  27      64.434      62.368       1.996 o 
 -15   0  29      22.214      22.855       1.896 o 
 -15   0  31       7.991       7.575       0.776 o 
 -15   0  33      27.628      27.860       2.574 o 
 -15   0  35      19.720      17.536       1.098 o 
 -15   1   1       1.953       2.478       0.314 o 
 -15   1   2      35.784      34.748       1.103 o 
 -15   1   3      60.756      58.250       1.749 o 
 -15   1   4       0.269       0.635       0.306 o 
 -15   1   5       1.494       1.841       0.294 o 
 -15   1   6      93.502      90.803       2.284 o 
 -15   1   7       5.654       6.256       0.379 o 
 -15   1   8      23.980      22.413       0.687 o 
 -15   1   9      53.751      52.344       1.334 o 
 -15   1  10     110.549     110.836       2.627 o 
 -15   1  11      23.368      23.616       0.773 o 
 -15   1  12       9.787       9.940       0.424 o 
 -15   1  13      93.108      92.691       2.231 o 
 -15   1  14       3.074       3.466       0.322 o 
 -15   1  15      10.870      10.994       0.461 o 
 -15   1  16      14.261      14.578       0.718 o 
 -15   1  17      13.024      12.550       0.774 o 
 -15   1  18      13.065      12.396       0.551 o 
 -15   1  19       6.879       7.520       0.465 o 
 -15   1  20      68.484      70.447       1.801 o 
 -15   1  21       4.656       5.279       0.507 o 
 -15   1  22       8.954      10.044       0.517 o 
 -15   1  23      16.148      17.232       0.854 o 
 -15   1  24      40.344      41.916       1.403 o 
 -15   1  25      14.576      15.285       0.988 o 
 -15   1  26      43.061      44.236       1.790 o 
 -15   1  28      29.802      28.662       1.015 o 
 -15   1  30      36.016      34.448       1.323 o 
 -15   1  31      16.210      15.921       0.861 o 
 -15   1  32       9.795       8.816       0.558 o 
 -15   1  34       3.337       2.958       0.375 o 
 -15   2   1       4.952       4.560       0.403 o 
 -15   2   2      54.843      54.195       1.783 o 
 -15   2   3     229.614     227.058       5.723 o 
 -15   2   4      59.748      58.776       1.722 o 
 -15   2   5       4.693       5.304       0.401 o 
 -15   2   6      10.173       9.878       0.502 o 
 -15   2   7      35.242      35.355       1.072 o 
 -15   2   8      44.729      45.079       1.316 o 
 -15   2   9      26.987      27.585       0.881 o 
 -15   2  10      15.721      16.260       0.614 o 
 -15   2  11      51.191      52.486       1.404 o 
 -15   2  12      28.773      28.872       0.896 o 
 -15   2  13      36.706      37.058       1.045 o 
 -15   2  15       4.268       5.554       0.425 o 
 -15   2  17       9.633       9.619       0.728 o 
 -15   2  19      16.893      16.640       0.661 o 
 -15   2  20      20.106      20.282       0.824 o 
 -15   2  21       5.525       5.211       0.647 o 
 -15   2  22      45.999      45.999       1.333 o 
 -15   2  23       0.122       1.034       0.408 o 
 -15   2  24       1.132       1.689       0.422 o 
 -15   2  25      52.972      53.824       1.556 o 
 -15   2  26      87.651      92.394       2.561 o 
 -15   2  27       0.941       1.853       0.551 o 
 -15   2  28       3.658       3.768       0.551 o 
 -15   2  30       8.418       8.147       0.519 o 
 -15   2  31       6.156       3.191       1.019 o 
 -15   2  32       3.166       3.556       0.417 o 
 -15   2  33      13.362      11.697       0.774 o 
 -15   2  34       6.079       6.358       0.496 o 
 -15   3   1      91.144      91.943       2.473 o 
 -15   3   2      19.559      20.665       0.778 o 
 -15   3   3       9.117       9.033       0.505 o 
 -15   3   5      28.992      28.606       0.989 o 
 -15   3   6      13.209      16.671       0.628 o 
 -15   3   7      77.302      77.723       2.024 o 
 -15   3   8      21.136      22.318       0.846 o 
 -15   3   9     131.994     131.304       3.258 o 
 -15   3  10      18.100      19.057       0.908 o 
 -15   3  11       2.139       2.075       0.383 o 
 -15   3  12      15.710      17.130       0.710 o 
 -15   3  13      10.375      11.373       0.608 o 
 -15   3  15      23.409      24.275       0.868 o 
 -15   3  16       3.913       4.275       0.504 o 
 -15   3  18       8.490       9.677       0.613 o 
 -15   3  19      22.915      22.164       0.908 o 
 -15   3  20      28.023      27.231       0.900 o 
 -15   3  21      14.992      15.640       0.657 o 
 -15   3  22      29.373      29.909       0.972 o 
 -15   3  23      19.172      20.148       0.760 o 
 -15   3  24      53.350      58.108       1.705 o 
 -15   3  25       5.572       7.404       1.014 o 
 -15   3  26      65.039      68.308       1.956 o 
 -15   3  27      47.455      46.754       1.491 o 
 -15   3  28       2.649       3.543       0.750 o 
 -15   3  29      32.776      33.171       1.413 o 
 -15   3  30       4.969       7.255       0.509 o 
 -15   3  33      13.226      11.992       0.678 o 
 -15   4   1      34.354      33.358       1.274 o 
 -15   4   2      16.557      15.648       0.618 o 
 -15   4   4      13.004      13.131       0.599 o 
 -15   4   5      16.522      16.608       0.673 o 
 -15   4   6     120.494     119.509       2.900 o 
 -15   4   7       9.065       9.969       0.531 o 
 -15   4   9       7.914       9.018       0.572 o 
 -15   4  10      47.771      47.769       1.692 o 
 -15   4  11       7.250       7.281       0.513 o 
 -15   4  12      26.494      27.137       1.182 o 
 -15   4  13       5.414       5.216       0.586 o 
 -15   4  15      21.763      20.430       1.000 o 
 -15   4  16       3.968       3.605       0.372 o 
 -15   4  17       0.879       1.180       0.385 o 
 -15   4  18      24.131      22.408       0.953 o 
 -15   4  20       0.899       1.056       0.455 o 
 -15   4  21       3.623       4.441       0.434 o 
 -15   4  22       1.428       1.637       0.341 o 
 -15   4  23      28.729      28.553       0.977 o 
 -15   4  24      75.456      74.804       1.914 o 
 -15   4  26      17.708      17.364       0.697 o 
 -15   4  28       5.396       5.478       0.890 o 
 -15   4  29       1.153       1.247       0.427 o 
 -15   4  30      15.093      13.909       0.778 o 
 -15   4  31      11.498      10.354       0.709 o 
 -15   5   2       1.419       1.224       0.534 o 
 -15   5   3      31.978      31.586       1.044 o 
 -15   5   4      36.045      36.669       1.122 o 
 -15   5   5      32.441      33.815       1.056 o 
 -15   5   6       8.993       8.690       0.523 o 
 -15   5   7      10.417      11.243       0.583 o 
 -15   5   8      26.270      28.050       0.974 o 
 -15   5   9      10.942      11.264       0.648 o 
 -15   5  10       1.673       3.062       0.411 o 
 -15   5  11      70.391      72.214       1.938 o 
 -15   5  12      29.641      31.370       1.148 o 
 -15   5  13       0.935       2.020       0.502 o 
 -15   5  14       1.664       2.025       0.590 o 
 -15   5  15       7.492       7.293       0.689 o 
 -15   5  16      12.072      12.434       0.594 o 
 -15   5  17       0.834       0.756       0.374 o 
 -15   5  18       5.372       4.464       0.568 o 
 -15   5  20      14.524      14.645       0.675 o 
 -15   5  21       8.639       8.304       0.535 o 
 -15   5  22       1.516       1.855       0.389 o 
 -15   5  23       6.555       7.074       0.460 o 
 -15   5  24      22.076      21.491       1.195 o 
 -15   5  25       6.502       6.611       0.621 o 
 -15   5  27       7.016       7.165       0.771 o 
 -15   5  28       1.122       1.608       0.477 o 
 -15   5  29      12.837      11.606       0.859 o 
 -15   6   3       4.382       5.367       0.470 o 
 -15   6   4       2.159       2.365       0.419 o 
 -15   6   6       2.475       4.303       0.453 o 
 -15   6   7      21.675      22.946       0.856 o 
 -15   6   8       4.689       6.020       0.500 o 
 -15   6   9      43.434      46.675       1.440 o 
 -15   6  10      12.573      13.776       0.766 o 
 -15   6  11      43.400      43.736       1.412 o 
 -15   6  13      25.557      27.225       0.982 o 
 -15   6  14       7.195       7.310       0.536 o 
 -15   6  17       9.124       8.172       0.498 o 
 -15   6  18       2.810       2.313       0.354 o 
 -15   6  19       3.986       3.063       0.393 o 
 -15   6  20      12.801      13.355       0.791 o 
 -15   6  21       6.179       7.664       0.514 o 
 -15   6  22      10.314      10.206       0.913 o 
 -15   6  23      33.873      33.781       1.190 o 
 -15   6  24      19.364      21.454       1.095 o 
 -15   6  26       3.634       4.490       0.530 o 
 -15   6  27      18.116      17.674       0.973 o 
 -15   7   2       2.417       2.629       0.445 o 
 -15   7   3       1.245       1.999       0.438 o 
 -15   7   4      28.077      30.071       1.345 o 
 -15   7   5      18.530      21.900       0.878 o 
 -15   7   6      42.246      45.147       1.609 o 
 -15   7   7      29.459      30.636       1.132 o 
 -15   7   8       1.542       1.494       0.589 o 
 -15   7   9       5.833       5.534       0.672 o 
 -15   7  11       6.014       6.793       0.805 o 
 -15   7  12      62.079      62.591       2.349 o 
 -15   7  13       2.332       2.579       0.550 o 
 -15   7  15      13.991      12.634       0.586 o 
 -15   7  19       0.360       0.925       0.349 o 
 -15   7  21       1.322       1.428       0.444 o 
 -15   7  22       4.208       4.283       0.569 o 
 -15   7  23       7.702       7.579       1.390 o 
 -15   8   1       2.227       1.816       0.429 o 
 -15   8   4       1.116       1.160       0.380 o 
 -15   8   5      14.933      15.248       0.684 o 
 -15   8   6       1.489       1.298       0.456 o 
 -15   8   7       1.998       1.913       0.418 o 
 -15   8   8      11.802      10.237       0.647 o 
 -15   8   9      27.331      27.156       1.220 o 
 -15   8  10       2.368       3.015       0.476 o 
 -15   8  11       2.119       2.393       0.447 o 
 -15   8  13      14.599      13.727       0.644 o 
 -15   8  14       0.587       0.809       0.297 o 
 -15   8  15       1.576       1.092       0.324 o 
 -15   8  17       2.205       1.784       0.420 o 
 -15   8  18       1.310       1.609       0.509 o 
 -15   9   1       7.386       6.924       0.545 o 
 -15   9   3       5.083       5.488       0.454 o 
 -15   9   5       5.139       5.106       0.442 o 
 -15   9   6      15.117      14.049       0.718 o 
 -15   9   8       4.287       3.781       0.664 o 
 -14   0   2      11.577      10.427       0.544 o 
 -14   0   4       6.668       6.677       0.469 o 
 -14   0   6       1.767       1.835       0.337 o 
 -14   0   8      46.134      45.134       1.350 o 
 -14   0  10      22.803      23.008       0.819 o 
 -14   0  12     256.832     250.656       5.809 o 
 -14   0  14       4.314       4.465       0.495 o 
 -14   0  16     143.951     143.192       3.470 o 
 -14   0  18     347.171     345.242       8.062 o 
 -14   0  20       0.592       2.114       0.481 o 
 -14   0  22     147.532     150.723       3.851 o 
 -14   0  24       3.499       4.261       0.576 o 
 -14   0  26       1.611       2.422       0.589 o 
 -14   0  28      18.498      16.811       0.944 o 
 -14   0  30      21.838      23.506       1.284 o 
 -14   0  32      28.267      27.782       1.332 o 
 -14   0  36      20.985      19.477       1.419 o 
 -14   1   1     238.760     231.229       5.566 o 
 -14   1   2       1.370       2.131       0.334 o 
 -14   1   3       0.249       0.522       0.258 o 
 -14   1   4      78.299      74.652       1.879 o 
 -14   1   5      30.957      30.955       0.875 o 
 -14   1   6       7.823       7.476       0.419 o 
 -14   1   7       4.214       4.418       0.291 o 
 -14   1   8      49.445      48.680       1.297 o 
 -14   1   9      24.012      24.115       0.789 o 
 -14   1  10       4.563       4.447       0.382 o 
 -14   1  11       1.903       1.625       0.254 o 
 -14   1  12       3.945       4.051       0.283 o 
 -14   1  13      18.131      17.894       0.574 o 
 -14   1  14      39.144      40.373       1.137 o 
 -14   1  15     242.215     242.536       5.579 o 
 -14   1  16      50.071      49.715       1.375 o 
 -14   1  17       0.495       0.788       0.311 o 
 -14   1  18       3.053       3.274       0.429 o 
 -14   1  19       2.440       2.789       0.329 o 
 -14   1  20      30.047      33.002       0.994 o 
 -14   1  21     222.407     229.209       5.331 o 
 -14   1  22       0.279       1.172       0.437 o 
 -14   1  23       4.384       5.025       0.397 o 
 -14   1  24      21.225      22.143       0.825 o 
 -14   1  25       1.334       1.971       0.366 o 
 -14   1  26       9.578      10.394       0.617 o 
 -14   1  27       7.146       7.011       0.805 o 
 -14   1  31      16.402      14.912       0.676 o 
 -14   1  32       6.027       5.692       0.484 o 
 -14   1  33      23.906      23.041       1.046 o 
 -14   1  34       1.083       1.035       0.393 o 
 -14   1  35      46.777      42.909       1.323 o 
 -14   1  36       6.807       6.209       0.724 o 
 -14   2   1      30.898      30.143       0.899 o 
 -14   2   2       0.853       0.828       0.382 o 
 -14   2   3      26.004      26.235       1.150 o 
 -14   2   4     162.389     156.981       3.945 o 
 -14   2   5      14.572      14.863       0.691 o 
 -14   2   6       3.056       2.841       0.407 o 
 -14   2   7      21.467      21.397       0.768 o 
 -14   2   8     168.811     164.170       3.825 o 
 -14   2   9      51.872      52.613       1.377 o 
 -14   2  10       5.759       5.787       0.382 o 
 -14   2  11      13.645      14.410       0.520 o 
 -14   2  12      27.234      27.420       0.802 o 
 -14   2  13      39.771      40.777       1.098 o 
 -14   2  14      13.587      14.073       0.718 o 
 -14   2  15      36.231      36.802       1.056 o 
 -14   2  16     219.393     222.179       5.146 o 
 -14   2  17      38.653      38.444       1.119 o 
 -14   2  18      18.004      17.907       0.842 o 
 -14   2  19      56.734      56.355       1.542 o 
 -14   2  20       3.413       3.115       0.450 o 
 -14   2  21       4.737       5.730       0.460 o 
 -14   2  22      52.312      53.141       1.449 o 
 -14   2  23       2.176       2.993       0.360 o 
 -14   2  24      42.144      43.267       1.362 o 
 -14   2  25      20.182      20.997       0.884 o 
 -14   2  26       1.557       2.664       0.566 o 
 -14   2  27      11.162      13.264       0.773 o 
 -14   2  28       2.238       2.907       0.608 o 
 -14   2  29       5.215       5.649       0.476 o 
 -14   2  32      11.783      10.520       0.693 o 
 -14   2  33      56.908      50.346       1.697 o 
 -14   2  34       1.728       1.162       0.573 o 
 -14   2  36      14.427      13.713       0.847 o 
 -14   3   1      63.183      62.405       1.562 o 
 -14   3   2       1.046       0.967       0.259 o 
 -14   3   3       2.000       2.147       0.316 o 
 -14   3   4       8.231       8.006       0.422 o 
 -14   3   5       3.805       3.412       0.316 o 
 -14   3   6       1.899       1.803       0.358 o 
 -14   3   7      78.282      77.274       1.920 o 
 -14   3   8      20.214      19.295       0.677 o 
 -14   3   9       5.100       4.998       0.390 o 
 -14   3  11       8.068       9.018       0.522 o 
 -14   3  12     207.370     202.826       4.768 o 
 -14   3  13       2.503       2.848       0.375 o 
 -14   3  14      30.556      30.780       0.939 o 
 -14   3  15       8.037       8.754       0.424 o 
 -14   3  16      17.942      18.470       0.656 o 
 -14   3  17       4.740       4.853       0.558 o 
 -14   3  18      84.471      84.486       2.393 o 
 -14   3  20      61.096      59.539       1.743 o 
 -14   3  21      28.707      28.542       1.079 o 
 -14   3  22      12.097      12.370       0.670 o 
 -14   3  23       5.078       5.002       0.489 o 
 -14   3  24       7.540       8.324       0.581 o 
 -14   3  25      16.437      16.316       0.783 o 
 -14   3  26      10.800      12.479       0.888 o 
 -14   3  27      42.319      41.684       1.514 o 
 -14   3  28      30.470      32.028       1.232 o 
 -14   3  29      17.630      17.453       1.139 o 
 -14   3  30      25.436      26.235       0.961 o 
 -14   3  31       3.420       3.597       0.484 o 
 -14   3  32      28.376      26.920       0.950 o 
 -14   3  33      58.880      54.680       1.591 o 
 -14   3  35       2.038       1.914       0.426 o 
 -14   4   1      54.219      55.342       1.449 o 
 -14   4   2      62.617      61.206       1.709 o 
 -14   4   3      10.903      11.363       0.644 o 
 -14   4   4      11.573      10.569       0.572 o 
 -14   4   5      24.272      23.164       0.764 o 
 -14   4   6      31.091      31.374       1.103 o 
 -14   4   7       0.978       1.908       0.366 o 
 -14   4   8     100.124     100.102       2.484 o 
 -14   4   9      53.245      53.793       1.470 o 
 -14   4  10      67.238      67.667       1.777 o 
 -14   4  12      18.889      19.230       0.751 o 
 -14   4  13      14.407      15.393       0.662 o 
 -14   4  14      15.208      16.605       0.689 o 
 -14   4  15     120.805     120.260       2.944 o 
 -14   4  16       4.166       5.196       0.430 o 
 -14   4  17      27.645      27.354       0.994 o 
 -14   4  18       0.720       0.689       0.332 o 
 -14   4  19      20.758      20.557       0.775 o 
 -14   4  20       9.736       9.294       0.521 o 
 -14   4  21      37.903      37.124       1.120 o 
 -14   4  22       0.684       1.110       0.357 o 
 -14   4  23       4.260       5.248       0.410 o 
 -14   4  24       7.277       7.077       0.445 o 
 -14   4  25       2.109       2.209       0.511 o 
 -14   4  26       2.083       2.192       0.383 o 
 -14   4  27       6.162       6.310       0.541 o 
 -14   4  28      65.930      67.408       2.562 o 
 -14   4  29      19.066      20.200       1.149 o 
 -14   4  30       1.662       1.471       0.436 o 
 -14   4  31       5.422       4.509       0.704 o 
 -14   4  32       2.876       2.598       0.415 o 
 -14   5   2      25.706      24.961       0.838 o 
 -14   5   3       3.136       3.616       0.479 o 
 -14   5   4      14.896      15.112       0.674 o 
 -14   5   5      11.491      11.544       0.558 o 
 -14   5   6      14.020      14.400       0.625 o 
 -14   5   7       7.406       6.854       0.458 o 
 -14   5   8       3.787       3.696       0.405 o 
 -14   5  10       2.033       2.840       0.397 o 
 -14   5  11     105.907     107.095       2.743 o 
 -14   5  12      42.696      43.819       1.274 o 
 -14   5  14       5.095       5.106       0.503 o 
 -14   5  15      17.298      16.753       0.766 o 
 -14   5  16      42.306      43.830       1.356 o 
 -14   5  17      13.110      12.668       0.814 o 
 -14   5  18      43.858      44.992       1.448 o 
 -14   5  19      37.437      37.462       1.377 o 
 -14   5  20       1.211       1.839       0.370 o 
 -14   5  21       0.421       1.060       0.363 o 
 -14   5  22      79.779      78.909       2.665 o 
 -14   5  24       5.437       5.469       0.460 o 
 -14   5  25       1.870       1.943       0.479 o 
 -14   5  27       3.532       3.769       0.673 o 
 -14   5  29      10.830      11.052       0.627 o 
 -14   5  31       1.702       1.315       0.503 o 
 -14   6   1      22.541      23.478       0.915 o 
 -14   6   2       1.046       0.940       0.419 o 
 -14   6   3       7.117       7.630       0.651 o 
 -14   6   4       2.739       2.019       0.541 o 
 -14   6   5       3.762       3.691       0.469 o 
 -14   6   6       2.701       2.732       0.479 o 
 -14   6   7       1.028       0.929       0.406 o 
 -14   6   8      10.944      11.226       0.655 o 
 -14   6  10      12.903      13.740       0.653 o 
 -14   6  11       6.483       6.593       0.474 o 
 -14   6  12       6.098       5.043       0.684 o 
 -14   6  13      18.678      18.287       1.100 o 
 -14   6  14      51.078      54.518       1.805 o 
 -14   6  15      83.791      82.321       2.528 o 
 -14   6  16       7.996       5.829       0.554 o 
 -14   6  17       4.502       4.900       0.458 o 
 -14   6  18      20.035      19.869       0.927 o 
 -14   6  19       4.013       4.804       0.547 o 
 -14   6  20      31.079      29.922       1.036 o 
 -14   6  21      47.668      47.120       1.480 o 
 -14   6  22       2.935       3.072       0.375 o 
 -14   6  23      12.121      12.061       0.614 o 
 -14   6  25      13.239      12.757       0.649 o 
 -14   6  26       0.216       0.678       0.335 o 
 -14   6  27       2.624       2.096       0.695 o 
 -14   6  28       1.997       2.440       0.368 o 
 -14   7   1       5.167       5.548       0.483 o 
 -14   7   2       2.913       3.640       0.455 o 
 -14   7   4       6.661       7.349       0.563 o 
 -14   7   6       1.822       1.470       0.443 o 
 -14   7   8       8.789       9.493       0.673 o 
 -14   7   9      18.265      18.119       0.888 o 
 -14   7  10       1.304       0.943       0.431 o 
 -14   7  11       7.800       8.070       0.890 o 
 -14   7  12       5.896       6.428       0.582 o 
 -14   7  13      27.936      26.965       1.092 o 
 -14   7  14       0.273       2.286       0.458 o 
 -14   7  15       0.747       1.347       0.396 o 
 -14   7  16       3.128       3.096       0.852 o 
 -14   7  17      43.095      41.873       1.325 o 
 -14   7  18       2.643       3.742       0.396 o 
 -14   7  19      46.500      44.628       1.439 o 
 -14   7  20       4.117       3.801       0.394 o 
 -14   7  21       6.371       6.371       0.438 o 
 -14   7  22       6.468       6.924       0.597 o 
 -14   7  23      23.134      22.640       0.828 o 
 -14   7  25       3.851       4.318       0.755 o 
 -14   8   1       5.339       5.527       0.502 o 
 -14   8   2       1.824       2.096       0.507 o 
 -14   8   3       0.931       1.193       0.422 o 
 -14   8   4      13.460      13.574       0.873 o 
 -14   8   5       9.785       9.682       0.627 o 
 -14   8   7       1.419       1.269       0.506 o 
 -14   8   8       0.630       0.896       0.396 o 
 -14   8   9       2.761       2.642       0.409 o 
 -14   8  10       4.666       3.938       0.626 o 
 -14   8  11      14.178      14.442       0.701 o 
 -14   8  12       5.813       6.265       0.503 o 
 -14   8  13       5.988       6.236       0.492 o 
 -14   8  14      11.108      10.519       0.587 o 
 -14   8  18      11.047       9.937       0.699 o 
 -14   8  21       6.883       7.540       1.126 o 
 -14   9   2      11.958      11.061       0.636 o 
 -14   9   3       4.352       4.185       0.476 o 
 -14   9   4       4.839       4.833       0.479 o 
 -14   9   5       4.313       4.146       0.440 o 
 -14   9   7       3.384       3.739       0.447 o 
 -14   9   8      10.313      10.190       0.556 o 
 -14   9   9       0.128       0.718       0.306 o 
 -14   9  10      37.628      33.877       1.589 o 
 -14   9  11       4.559       5.418       0.544 o 
 -14   9  13       2.617       1.532       0.374 o 
 -13   0   1     121.065     106.387      18.917 o 
 -13   0   3     307.161     279.981      11.796 o 
 -13   0   7     170.064     166.584       4.154 o 
 -13   0   9     138.520     137.209       3.343 o 
 -13   0  11      65.949      64.804       1.701 o 
 -13   0  13      58.494      59.698       1.749 o 
 -13   0  15      55.856      54.051       1.655 o 
 -13   0  17       6.749       6.491       0.468 o 
 -13   0  19       3.084       3.809       0.460 o 
 -13   0  21     201.242     201.855       5.508 o 
 -13   0  23      69.102      69.337       2.351 o 
 -13   0  25      77.913      79.092       2.229 o 
 -13   0  27      32.566      29.334       1.924 o 
 -13   0  29      57.578      51.545       5.727 o 
 -13   0  31     123.425     128.020       3.976 o 
 -13   0  33       7.745       9.125       0.872 o 
 -13   0  37      13.089      13.056       0.938 o 
 -13   1   2      81.786      75.172       2.355 o 
 -13   1   4     431.330     406.837      10.478 o 
 -13   1   5      96.960      94.054       2.507 o 
 -13   1   6      67.288      66.811       1.692 o 
 -13   1   7      19.729      20.195       0.655 o 
 -13   1   8     194.165     189.741       4.493 o 
 -13   1   9       5.318       6.096       0.322 o 
 -13   1  10      32.338      31.849       0.930 o 
 -13   1  11      52.265      51.055       1.345 o 
 -13   1  12     342.098     336.945       7.604 o 
 -13   1  13      19.557      20.005       0.604 o 
 -13   1  14       1.262       1.547       0.306 o 
 -13   1  15      47.741      46.780       1.221 o 
 -13   1  16      46.518      47.749       1.224 o 
 -13   1  17       0.983       0.960       0.374 o 
 -13   1  18       0.920       0.867       0.306 o 
 -13   1  19      26.464      26.537       0.830 o 
 -13   1  20       6.507       6.610       0.453 o 
 -13   1  21       2.444       2.587       0.352 o 
 -13   1  22      53.736      53.793       1.463 o 
 -13   1  23      12.704      13.800       0.607 o 
 -13   1  24       4.037       5.321       0.442 o 
 -13   1  25       1.745       3.034       0.417 o 
 -13   1  26     145.785     147.325       3.645 o 
 -13   1  27      92.804      93.448       2.444 o 
 -13   1  28      25.743      25.585       0.933 o 
 -13   1  29       3.768       3.718       0.477 o 
 -13   1  30      17.992      17.123       0.822 o 
 -13   1  31       4.418       3.539       0.419 o 
 -13   1  33       7.253       7.573       0.570 o 
 -13   1  34      29.255      27.866       1.268 o 
 -13   1  35      13.311      13.487       0.698 o 
 -13   1  36       8.658       7.999       0.633 o 
 -13   1  37       5.501       5.732       0.455 o 
 -13   1  38      34.547      31.665       2.640 o 
 -13   2   1       7.742       8.279       0.372 o 
 -13   2   2      23.361      22.696       0.717 o 
 -13   2   3       5.766       5.780       0.342 o 
 -13   2   4      60.195      59.086       1.523 o 
 -13   2   5      19.263      19.944       0.658 o 
 -13   2   6     114.626     110.312       2.633 o 
 -13   2   7      37.702      36.995       1.016 o 
 -13   2   8      14.303      13.408       0.479 o 
 -13   2   9      33.404      33.665       0.923 o 
 -13   2  10     258.343     252.151       5.765 o 
 -13   2  11     107.565     107.764       2.560 o 
 -13   2  12      14.418      14.988       0.518 o 
 -13   2  13      51.289      50.131       1.299 o 
 -13   2  14      53.464      52.309       1.422 o 
 -13   2  15      23.971      24.034       1.005 o 
 -13   2  16       5.135       5.004       0.429 o 
 -13   2  17       6.923       6.102       0.447 o 
 -13   2  18      35.306      36.165       0.994 o 
 -13   2  19      13.637      12.495       0.563 o 
 -13   2  20       1.656       1.430       0.472 o 
 -13   2  21      57.584      58.021       1.624 o 
 -13   2  22       3.760       4.578       0.371 o 
 -13   2  23      37.423      36.374       1.109 o 
 -13   2  24     152.316     153.891       3.655 o 
 -13   2  25       4.081       5.440       0.438 o 
 -13   2  26       0.069       1.376       0.541 o 
 -13   2  27     147.854     147.637       3.876 o 
 -13   2  28      35.758      39.067       1.307 o 
 -13   2  29      29.378      28.829       1.061 o 
 -13   2  30      28.484      29.764       1.151 o 
 -13   2  31       2.079       2.582       0.486 o 
 -13   2  32       5.484       4.908       0.625 o 
 -13   2  33      13.874      13.350       0.618 o 
 -13   2  34       1.723       1.631       0.450 o 
 -13   2  35      18.364      15.411       0.752 o 
 -13   3   1       1.208       1.651       0.223 o 
 -13   3   2       0.300       0.752       0.244 o 
 -13   3   3     248.207     237.812       5.411 o 
 -13   3   4      83.236      83.186       2.011 o 
 -13   3   5      57.010      54.960       1.436 o 
 -13   3   6      18.051      19.158       0.713 o 
 -13   3   7      82.360      80.288       1.963 o 
 -13   3   9      24.758      24.567       0.832 o 
 -13   3  10      65.701      66.570       1.738 o 
 -13   3  11     133.782     131.186       3.357 o 
 -13   3  12       5.362       6.538       0.526 o 
 -13   3  13      41.725      42.021       1.137 o 
 -13   3  14      23.888      25.038       0.868 o 
 -13   3  15       7.079       7.996       0.457 o 
 -13   3  16      31.407      32.610       1.001 o 
 -13   3  18      20.247      19.942       0.699 o 
 -13   3  20      31.123      31.474       1.023 o 
 -13   3  21      37.089      36.728       1.186 o 
 -13   3  22       0.825       1.209       0.347 o 
 -13   3  23      49.942      49.452       1.426 o 
 -13   3  24       4.342       4.743       0.400 o 
 -13   3  25      38.538      39.319       1.172 o 
 -13   3  27      47.275      48.182       1.549 o 
 -13   3  28       3.674       4.874       0.753 o 
 -13   3  29      12.288      13.835       1.088 o 
 -13   3  31      41.634      40.240       1.404 o 
 -13   3  33       5.328       4.788       0.517 o 
 -13   3  34       4.544       4.017       0.435 o 
 -13   3  35       3.512       2.565       0.359 o 
 -13   3  36       2.141       1.573       0.443 o 
 -13   4   1     148.514     142.345       3.316 o 
 -13   4   2      71.330      69.819       1.822 o 
 -13   4   3      26.991      27.149       0.816 o 
 -13   4   4      70.679      69.562       1.761 o 
 -13   4   5      11.237      10.781       0.697 o 
 -13   4   6      34.312      33.263       1.149 o 
 -13   4   7      58.874      58.801       1.559 o 
 -13   4   8     142.268     140.180       3.493 o 
 -13   4   9      20.227      20.328       0.951 o 
 -13   4  10      66.802      67.843       1.763 o 
 -13   4  11     130.551     130.759       3.121 o 
 -13   4  12      39.051      40.597       1.219 o 
 -13   4  13      98.014      98.739       2.526 o 
 -13   4  14       0.881       0.971       0.313 o 
 -13   4  15       8.545       8.783       0.487 o 
 -13   4  16       8.825       9.607       0.502 o 
 -13   4  17      22.429      21.782       0.754 o 
 -13   4  18      11.029      10.602       0.493 o 
 -13   4  19       6.904       7.210       0.610 o 
 -13   4  20      60.898      58.286       1.806 o 
 -13   4  21       1.047       0.938       0.347 o 
 -13   4  22      17.613      16.632       0.626 o 
 -13   4  23      25.347      25.638       0.899 o 
 -13   4  24       8.514       8.793       0.514 o 
 -13   4  25      48.298      50.570       1.417 o 
 -13   4  26      40.018      41.595       1.250 o 
 -13   4  27       2.078       2.945       0.417 o 
 -13   4  28      25.790      24.779       1.034 o 
 -13   4  29       1.340       1.828       0.479 o 
 -13   4  30      41.728      40.599       1.514 o 
 -13   4  31       4.583       4.313       0.447 o 
 -13   4  33       2.694       1.821       0.557 o 
 -13   4  34      12.964      11.805       0.733 o 
 -13   4  35      18.910      16.723       1.045 o 
 -13   5   1      83.424      81.694       2.015 o 
 -13   5   2       0.377       0.701       0.324 o 
 -13   5   3       8.054       7.177       0.510 o 
 -13   5   4       1.854       1.976       0.366 o 
 -13   5   5       1.454       1.236       0.361 o 
 -13   5   6      32.098      32.215       1.299 o 
 -13   5   7     158.062     156.498       3.686 o 
 -13   5   8       0.685       1.195       0.342 o 
 -13   5   9      24.065      26.362       0.849 o 
 -13   5  10      28.493      29.229       1.031 o 
 -13   5  11       1.864       2.655       0.345 o 
 -13   5  12       3.996       5.325       0.414 o 
 -13   5  13      84.931      88.124       2.239 o 
 -13   5  15       7.311       8.018       0.507 o 
 -13   5  16       1.331       1.293       0.372 o 
 -13   5  17       1.372       1.558       0.350 o 
 -13   5  18      35.050      33.859       1.013 o 
 -13   5  19       3.729       2.684       0.636 o 
 -13   5  21      15.015      14.810       0.785 o 
 -13   5  22      22.858      24.778       0.839 o 
 -13   5  23       2.820       3.300       0.364 o 
 -13   5  24      58.353      57.289       1.620 o 
 -13   5  25      50.468      50.600       1.586 o 
 -13   5  27      43.444      42.574       1.529 o 
 -13   5  28       7.977       8.886       1.119 o 
 -13   5  29       1.960       2.083       0.411 o 
 -13   5  30       4.571       4.251       0.754 o 
 -13   5  31       6.599       6.018       0.509 o 
 -13   5  32      21.031      19.342       0.706 o 
 -13   5  33      19.055      18.678       0.817 o 
 -13   6   1      24.132      24.200       0.848 o 
 -13   6   2       1.342       2.100       0.551 o 
 -13   6   3      14.042      14.234       0.754 o 
 -13   6   4      26.568      30.279       1.327 o 
 -13   6   5     113.196     115.709       2.892 o 
 -13   6   6       2.354       3.152       0.552 o 
 -13   6   7       7.227       7.776       0.689 o 
 -13   6   8       6.894       7.431       0.639 o 
 -13   6   9      29.061      29.215       0.997 o 
 -13   6  10      33.203      33.591       1.184 o 
 -13   6  11      18.619      19.080       0.805 o 
 -13   6  12      23.378      24.310       1.015 o 
 -13   6  13      26.017      26.115       0.926 o 
 -13   6  14       3.628       4.110       0.536 o 
 -13   6  16      24.171      23.328       0.994 o 
 -13   6  17       2.587       2.294       0.383 o 
 -13   6  20       7.266       6.904       0.500 o 
 -13   6  21       5.057       5.284       0.507 o 
 -13   6  22      27.357      26.643       0.904 o 
 -13   6  23       8.104       8.450       0.500 o 
 -13   6  24       2.122       2.141       0.381 o 
 -13   6  25      16.470      15.401       0.760 o 
 -13   6  26       4.647       4.331       0.487 o 
 -13   6  27       2.314       1.762       0.406 o 
 -13   6  28       3.691       4.093       0.627 o 
 -13   6  29       5.101       4.741       0.614 o 
 -13   6  30       4.637       5.290       0.763 o 
 -13   6  31       1.730       1.548       0.518 o 
 -13   7   1       0.196       1.151       0.481 o 
 -13   7   2       1.060       1.084       0.433 o 
 -13   7   5      15.339      16.488       0.775 o 
 -13   7   6      23.474      24.449       1.457 o 
 -13   7   7      12.141      12.410       0.685 o 
 -13   7   8      11.474      11.558       0.658 o 
 -13   7  10      49.189      50.151       1.513 o 
 -13   7  11      22.143      22.409       0.902 o 
 -13   7  12      26.076      26.704       1.007 o 
 -13   7  14      31.966      34.512       1.106 o 
 -13   7  15       0.783       1.789       0.428 o 
 -13   7  18      12.151      11.316       0.580 o 
 -13   7  19       6.477       5.863       0.531 o 
 -13   7  20      12.720      12.867       0.612 o 
 -13   7  22       3.169       3.237       0.434 o 
 -13   7  23       0.056       1.100       0.357 o 
 -13   7  24     104.887     100.959       3.257 o 
 -13   7  27       1.665       1.975       0.512 o 
 -13   8   1       4.247       3.885       0.452 o 
 -13   8   3       8.178       8.162       0.582 o 
 -13   8   4       4.243       4.830       0.507 o 
 -13   8   5       1.655       1.159       0.548 o 
 -13   8   6      11.953      13.277       0.700 o 
 -13   8   7      79.443      81.075       2.377 o 
 -13   8   8       7.585       7.772       0.679 o 
 -13   8   9       6.503       6.624       0.598 o 
 -13   8  10       2.129       2.549       0.444 o 
 -13   8  12      11.566      12.283       0.860 o 
 -13   8  13      46.499      47.176       1.498 o 
 -13   8  14       1.520       0.953       0.418 o 
 -13   8  15       1.389       1.285       0.468 o 
 -13   8  16      13.520      13.962       0.701 o 
 -13   8  19       1.435       0.743       0.282 o 
 -13   8  22       3.347       2.831       0.627 o 
 -13   9   1      30.374      30.955       1.038 o 
 -13   9   4       2.221       2.130       0.427 o 
 -13   9   6       8.023       7.410       0.524 o 
 -13   9   7       1.823       2.552       0.383 o 
 -13   9   8       4.982       4.765       0.660 o 
 -13   9   9      17.788      18.270       0.733 o 
 -13   9  10      22.386      22.262       0.870 o 
 -13   9  11       1.214       1.392       0.545 o 
 -13   9  13       3.677       3.517       0.446 o 
 -13   9  14       5.833       4.631       0.713 o 
 -13   9  16       2.025       2.086       0.349 o 
 -13  10   1      26.576      23.935       1.255 o 
 -13  10   2       1.982       2.121       0.643 o 
 -13  10   4       2.558       2.594       0.431 o 
 -13  10   5       0.834       1.304       0.399 o 
 -13  10   6       6.342       6.944       0.756 o 
 -12   0   2     395.209     392.330      15.379 o 
 -12   0   4     110.533     112.349       4.968 o 
 -12   0   6       0.581      10.327       1.529 o 
 -12   0   8       6.660       8.818       1.774 o 
 -12   0  14      91.531      89.047       2.238 o 
 -12   0  16     586.818     580.269      13.019 o 
 -12   0  18       5.069       8.918       0.533 o 
 -12   0  20      22.551      24.155       1.023 o 
 -12   0  22     289.816     293.623       7.093 o 
 -12   0  24       9.124      11.561       0.808 o 
 -12   0  26      16.700      17.399       1.002 o 
 -12   0  28      15.172      14.762       1.054 o 
 -12   0  32      38.817      37.593       2.339 o 
 -12   0  34      34.070      31.914       1.478 o 
 -12   0  36     116.088     114.994       3.323 o 
 -12   1   1       5.889       8.624       1.270 o 
 -12   1   2       9.251      11.882       1.385 o 
 -12   1   4       7.066       6.151       0.906 o 
 -12   1   5      40.065      38.711       2.073 o 
 -12   1   6       3.147       4.858       0.979 o 
 -12   1   7      25.937      26.267       1.884 o 
 -12   1   8      39.789      38.947       2.200 o 
 -12   1   9     326.256     309.524      10.951 o 
 -12   1  10     103.591     102.628       4.519 o 
 -12   1  11       9.113       6.985       2.134 o 
 -12   1  12      42.621      41.065       1.391 o 
 -12   1  13     248.040     242.881       5.607 o 
 -12   1  15      19.691      18.895       0.570 o 
 -12   1  16       6.365       7.305       0.441 o 
 -12   1  17     312.159     308.156       6.977 o 
 -12   1  18     133.569     133.752       3.129 o 
 -12   1  19     329.520     327.646       7.524 o 
 -12   1  20       1.528       2.346       0.417 o 
 -12   1  22      11.158      11.254       0.665 o 
 -12   1  23     113.601     113.674       2.747 o 
 -12   1  24       7.295       7.991       0.453 o 
 -12   1  25      67.031      69.049       2.017 o 
 -12   1  26      31.739      32.543       0.999 o 
 -12   1  27       9.961      10.143       0.631 o 
 -12   1  28       0.785       1.246       0.565 o 
 -12   1  29       7.872       8.609       0.617 o 
 -12   1  30      27.139      26.639       1.316 o 
 -12   1  33      84.066      84.077       2.281 o 
 -12   1  34      19.791      19.388       1.000 o 
 -12   1  35       4.457       4.527       0.637 o 
 -12   1  37      37.488      36.215       1.183 o 
 -12   1  38       2.918       2.713       0.385 o 
 -12   1  39       3.157       3.273       0.487 o 
 -12   2   1     146.892     147.666       5.406 o 
 -12   2   2     140.045     134.186       4.822 o 
 -12   2   3       7.583       4.916       1.616 o 
 -12   2   5     106.431     102.752       4.013 o 
 -12   2   6      22.553      22.904       2.365 o 
 -12   2   7      24.437      24.387       2.122 o 
 -12   2   8      66.693      68.571       3.594 o 
 -12   2   9      56.662      57.951       3.501 o 
 -12   2  10      39.396      39.340       1.215 o 
 -12   2  12      37.547      37.761       0.998 o 
 -12   2  13     106.418     105.653       2.495 o 
 -12   2  14       2.609       3.086       0.290 o 
 -12   2  15     169.943     168.052       3.869 o 
 -12   2  16     112.140     112.557       2.818 o 
 -12   2  17      39.578      40.264       1.204 o 
 -12   2  18      45.076      45.297       1.336 o 
 -12   2  19      18.152      18.582       0.612 o 
 -12   2  20       2.592       2.974       0.409 o 
 -12   2  21     139.780     137.017       3.242 o 
 -12   2  22     145.880     145.598       3.462 o 
 -12   2  23       1.893       1.709       0.341 o 
 -12   2  24      11.615      11.664       0.639 o 
 -12   2  25       9.354       9.501       0.671 o 
 -12   2  26      16.318      17.366       0.727 o 
 -12   2  27       2.134       3.075       0.517 o 
 -12   2  28      10.384      10.961       0.740 o 
 -12   2  30       4.705       5.677       0.541 o 
 -12   2  31      16.065      16.243       0.687 o 
 -12   2  33       4.600       4.070       0.407 o 
 -12   2  34      40.442      39.234       1.251 o 
 -12   2  35      30.180      29.220       0.993 o 
 -12   2  36      18.862      17.757       0.899 o 
 -12   2  37       2.512       1.071       0.416 o 
 -12   2  39      30.625      28.952       1.437 o 
 -12   3   1       0.089       1.020       0.504 o 
 -12   3   2     179.319     172.710       4.617 o 
 -12   3   3      78.626      80.296       2.117 o 
 -12   3   4      62.095      63.283       1.815 o 
 -12   3   5     154.345     156.210       3.722 o 
 -12   3   6      23.679      23.924       0.732 o 
 -12   3   7       1.399       1.534       0.240 o 
 -12   3   8      12.296      12.645       0.642 o 
 -12   3   9     223.242     219.478       5.048 o 
 -12   3  10     136.668     133.444       3.161 o 
 -12   3  11      51.819      52.090       1.352 o 
 -12   3  12       2.954       5.437       0.349 o 
 -12   3  13      28.804      28.234       0.875 o 
 -12   3  14      90.423      89.758       2.275 o 
 -12   3  15       5.657       8.342       0.414 o 
 -12   3  16     218.291     214.252       4.919 o 
 -12   3  17      72.905      73.752       1.840 o 
 -12   3  18      43.639      40.935       1.144 o 
 -12   3  19       1.984       1.990       0.304 o 
 -12   3  20      27.763      27.490       0.886 o 
 -12   3  21      27.718      28.641       1.104 o 
 -12   3  22      94.400      93.718       2.280 o 
 -12   3  23       5.921       6.271       0.396 o 
 -12   3  24       3.843       4.376       0.487 o 
 -12   3  25      20.268      21.530       0.950 o 
 -12   3  26       4.963       4.858       0.467 o 
 -12   3  27       0.824       1.972       0.411 o 
 -12   3  28      10.917      10.609       0.711 o 
 -12   3  29      10.687      10.427       0.922 o 
 -12   3  30       2.045       2.178       0.498 o 
 -12   3  32       3.591       2.964       0.372 o 
 -12   3  33       0.150       1.107       0.345 o 
 -12   3  34      49.754      45.610       1.323 o 
 -12   3  35       0.194       0.796       0.309 o 
 -12   3  36      18.718      16.672       0.680 o 
 -12   3  37       0.733       0.761       0.354 o 
 -12   3  38       5.056       5.133       0.718 o 
 -12   4   1     113.465     109.930       2.649 o 
 -12   4   2     116.392     114.010       2.678 o 
 -12   4   3       8.404       9.173       0.374 o 
 -12   4   4       0.624       0.691       0.316 o 
 -12   4   5       1.558       1.350       0.382 o 
 -12   4   6       9.761       8.848       0.453 o 
 -12   4   7       3.092       3.003       0.318 o 
 -12   4   8     125.810     124.051       2.944 o 
 -12   4   9      14.131      13.521       0.614 o 
 -12   4  10      14.869      14.512       0.577 o 
 -12   4  11      15.195      15.289       0.578 o 
 -12   4  12     126.807     127.394       3.101 o 
 -12   4  13     137.679     136.450       3.216 o 
 -12   4  14       0.293       0.723       0.343 o 
 -12   4  15      63.291      64.417       1.664 o 
 -12   4  16       2.900       3.200       0.353 o 
 -12   4  17      36.377      35.779       1.063 o 
 -12   4  18      21.444      21.170       0.797 o 
 -12   4  19     163.836     163.496       3.850 o 
 -12   4  20      76.615      77.143       1.950 o 
 -12   4  21      15.290      15.977       0.620 o 
 -12   4  22      52.683      53.253       1.411 o 
 -12   4  23      29.882      29.558       0.883 o 
 -12   4  24       4.115       4.686       0.383 o 
 -12   4  25      45.041      45.771       1.341 o 
 -12   4  26       3.604       4.202       0.464 o 
 -12   4  27      32.879      30.922       1.098 o 
 -12   4  28      62.799      64.278       2.007 o 
 -12   4  29      12.219      12.918       1.034 o 
 -12   4  30      49.845      48.814       1.543 o 
 -12   4  31       3.153       3.972       0.504 o 
 -12   4  32      14.425      14.420       0.942 o 
 -12   4  33      43.544      41.477       1.308 o 
 -12   4  34      38.753      36.847       1.127 o 
 -12   5   1      29.769      28.357       0.841 o 
 -12   5   2       2.602       2.992       0.461 o 
 -12   5   3      38.524      36.942       1.187 o 
 -12   5   4      45.923      44.352       1.388 o 
 -12   5   5       2.376       2.198       0.333 o 
 -12   5   6      26.391      26.508       0.842 o 
 -12   5   7      55.676      55.621       1.494 o 
 -12   5   8       4.152       4.136       0.348 o 
 -12   5   9      35.503      36.622       1.056 o 
 -12   5  10       7.188       7.288       0.439 o 
 -12   5  11      11.514      10.591       0.519 o 
 -12   5  12      46.505      47.034       1.578 o 
 -12   5  13      14.305      14.992       0.593 o 
 -12   5  14       2.264       3.386       0.361 o 
 -12   5  15      34.433      35.037       1.042 o 
 -12   5  16     103.391     101.882       2.536 o 
 -12   5  18      25.129      23.639       0.808 o 
 -12   5  19       3.523       3.021       0.565 o 
 -12   5  20      40.086      39.147       1.148 o 
 -12   5  21       1.916       2.006       0.353 o 
 -12   5  22      22.081      22.251       0.845 o 
 -12   5  23       9.127       9.813       0.531 o 
 -12   5  25      23.061      23.955       0.939 o 
 -12   5  26       4.870       4.724       0.797 o 
 -12   5  27       4.449       4.416       0.532 o 
 -12   5  28      27.912      28.588       1.122 o 
 -12   5  29      37.186      37.977       1.559 o 
 -12   5  30      31.318      30.600       1.054 o 
 -12   5  31       1.514       1.130       0.395 o 
 -12   5  32      15.499      14.427       0.709 o 
 -12   5  33       0.974       1.132       0.463 o 
 -12   5  34       3.362       3.533       0.428 o 
 -12   5  35      27.167      24.632       1.114 o 
 -12   6   1      15.416      16.250       0.685 o 
 -12   6   2      23.121      22.249       1.403 o 
 -12   6   5      27.326      28.940       0.970 o 
 -12   6   6      13.190      15.191       0.675 o 
 -12   6   7       7.227       7.021       0.559 o 
 -12   6   8       3.752       3.272       0.480 o 
 -12   6   9       0.479       1.186       0.425 o 
 -12   6  10       7.596       7.120       0.493 o 
 -12   6  11      20.247      21.103       0.845 o 
 -12   6  12      58.838      65.196       2.252 o 
 -12   6  13      77.177      78.078       2.394 o 
 -12   6  14      30.659      31.004       0.996 o 
 -12   6  15       0.017       1.194       0.375 o 
 -12   6  16      35.594      35.820       1.164 o 
 -12   6  17      19.982      19.685       0.774 o 
 -12   6  18      28.823      29.842       1.119 o 
 -12   6  19      22.676      23.187       0.865 o 
 -12   6  20      41.108      41.179       1.359 o 
 -12   6  21       3.895       4.595       0.618 o 
 -12   6  22       4.232       5.393       0.784 o 
 -12   6  23      93.511      94.818       2.621 o 
 -12   6  24       9.758      10.720       0.605 o 
 -12   6  27       2.398       1.798       0.405 o 
 -12   6  29       3.344       4.345       0.547 o 
 -12   6  30       9.383       9.216       0.640 o 
 -12   6  31       6.458       5.597       0.733 o 
 -12   7   1      63.454      63.025       1.746 o 
 -12   7   2      17.228      17.499       0.762 o 
 -12   7   3      10.426      10.275       0.578 o 
 -12   7   4       3.178       3.348       0.474 o 
 -12   7   5       5.004       5.007       0.486 o 
 -12   7   6       5.691       5.805       0.488 o 
 -12   7   7       1.482       1.449       0.447 o 
 -12   7   9       3.344       2.284       0.516 o 
 -12   7  10       3.176       3.174       0.464 o 
 -12   7  11      12.538      11.948       1.220 o 
 -12   7  12       0.651       1.039       0.517 o 
 -12   7  13       0.819       1.351       0.378 o 
 -12   7  14      29.782      30.666       1.037 o 
 -12   7  15     101.572     102.653       2.580 o 
 -12   7  16      36.846      36.492       1.323 o 
 -12   7  17      10.161       9.446       0.598 o 
 -12   7  18       2.969       3.355       0.478 o 
 -12   7  19      23.534      23.171       0.859 o 
 -12   7  20       1.030       0.852       0.390 o 
 -12   7  21      58.237      58.905       1.889 o 
 -12   7  22      14.930      14.616       0.695 o 
 -12   7  23      13.748      14.293       0.688 o 
 -12   7  25       3.825       4.090       0.571 o 
 -12   7  26       1.783       2.101       0.652 o 
 -12   7  28       1.339       1.116       0.486 o 
 -12   7  29       2.362       2.178       0.407 o 
 -12   8   2       5.797       5.772       0.494 o 
 -12   8   3       7.562       8.339       0.719 o 
 -12   8   4       1.556       2.454       0.473 o 
 -12   8   5       1.478       1.764       0.460 o 
 -12   8   6       6.597       7.568       0.573 o 
 -12   8   7       2.076       3.098       0.451 o 
 -12   8   8      21.400      24.144       0.899 o 
 -12   8   9       0.784       2.167       0.498 o 
 -12   8  10      45.060      46.491       1.561 o 
 -12   8  11      17.303      17.659       0.901 o 
 -12   8  12       4.314       5.401       0.919 o 
 -12   8  14      15.518      15.653       0.772 o 
 -12   8  15       2.980       2.709       0.425 o 
 -12   8  16       4.249       4.428       0.488 o 
 -12   8  17      17.801      17.317       0.801 o 
 -12   8  18      20.994      19.653       0.874 o 
 -12   8  20      43.131      41.461       1.216 o 
 -12   8  21       6.503       5.490       0.468 o 
 -12   8  23       0.448       0.705       0.323 o 
 -12   8  24       1.844       2.861       0.332 o 
 -12   9   1      24.180      25.249       0.932 o 
 -12   9   2       2.056       2.081       0.428 o 
 -12   9   3       2.672       3.095       0.437 o 
 -12   9   4       4.316       4.222       0.496 o 
 -12   9   5      14.902      14.455       0.726 o 
 -12   9   6       1.942       4.440       0.683 o 
 -12   9   7       8.026       8.580       0.655 o 
 -12   9   8      29.667      30.011       1.302 o 
 -12   9   9       8.700      10.094       0.683 o 
 -12   9  10      24.168      23.522       1.069 o 
 -12   9  12      21.299      21.372       0.902 o 
 -12   9  13       1.916       2.002       0.820 o 
 -12   9  14      18.560      18.580       0.841 o 
 -12   9  15       3.183       2.808       0.421 o 
 -12   9  18       2.781       3.326       0.384 o 
 -12   9  19       7.642       7.079       0.590 o 
 -12  10   2       2.245       2.420       0.362 o 
 -12  10   3       5.224       4.788       0.467 o 
 -12  10   4      12.986      12.660       0.666 o 
 -12  10   5       0.338       0.809       0.379 o 
 -12  10   6       2.596       2.715       0.385 o 
 -12  10   7       0.838       1.076       0.355 o 
 -12  10   8       2.237       1.881       0.357 o 
 -12  10  10      11.368      10.870       0.567 o 
 -12  10  11      10.359      10.770       0.590 o 
 -12  10  12       5.361       5.653       0.509 o 
 -11   0   1      50.020      49.048       2.847 o 
 -11   0   3      48.408      55.173       3.203 o 
 -11   0   5    1429.104    1420.568      34.803 o 
 -11   0   7     181.216     172.645       6.077 o 
 -11   0   9     287.983     276.450      10.309 o 
 -11   0  11     120.278     118.192       4.991 o 
 -11   0  13     288.020     278.753       9.938 o 
 -11   0  15      68.286      78.460       5.688 o 
 -11   0  17      10.014      10.501       0.715 o 
 -11   0  19      32.893      32.335       1.023 o 
 -11   0  21       1.535       1.429       0.420 o 
 -11   0  23     145.314     144.188       3.515 o 
 -11   0  25      24.548      26.558       0.966 o 
 -11   0  27     495.355     499.832      11.711 o 
 -11   0  29      19.734      18.580       1.251 o 
 -11   0  31       5.347       4.396       2.111 o 
 -11   0  33       2.562       2.248       0.684 o 
 -11   0  35      60.584      59.453       1.918 o 
 -11   0  39      47.885      44.977       1.941 o 
 -11   1   1     196.899     193.946       6.167 o 
 -11   1   2      59.154      63.493       3.903 o 
 -11   1   3     100.783      97.071       3.815 o 
 -11   1   4     265.450     266.403       7.416 o 
 -11   1   5       2.795       2.787       0.724 o 
 -11   1   6      33.170      31.992       1.782 o 
 -11   1   7     111.434     108.971       3.769 o 
 -11   1   8     112.270     107.150       3.577 o 
 -11   1   9      15.941      17.346       1.252 o 
 -11   1  10     271.499     265.801       7.379 o 
 -11   1  11      80.397      78.159       3.316 o 
 -11   1  12      58.944      56.646       2.512 o 
 -11   1  13      23.962      20.729       2.216 o 
 -11   1  14      24.284      24.236       1.692 o 
 -11   1  15      27.725      28.483       3.569 o 
 -11   1  16      11.375      11.648       0.447 o 
 -11   1  17      21.220      21.820       0.631 o 
 -11   1  18       1.379       1.179       0.229 o 
 -11   1  20       1.136       1.545       0.276 o 
 -11   1  21      28.889      29.937       0.914 o 
 -11   1  22     175.590     177.024       4.105 o 
 -11   1  23       0.868       2.429       0.337 o 
 -11   1  24     241.648     240.817       5.548 o 
 -11   1  25     132.030     135.541       3.362 o 
 -11   1  26       0.964       2.466       0.391 o 
 -11   1  27      28.832      30.274       0.958 o 
 -11   1  28     147.345     147.532       3.757 o 
 -11   1  29      30.131      31.527       1.035 o 
 -11   1  30      83.394      84.080       2.176 o 
 -11   1  31      57.329      59.967       1.690 o 
 -11   1  32      52.021      52.063       1.511 o 
 -11   1  33       1.401       1.759       0.392 o 
 -11   1  34      12.586      12.435       0.621 o 
 -11   1  35       3.487       4.014       0.434 o 
 -11   1  36       1.964       1.321       0.378 o 
 -11   1  37       7.292       7.575       0.509 o 
 -11   1  38       4.690       4.895       0.575 o 
 -11   2   1       3.382       3.411       0.885 o 
 -11   2   2      27.860      23.903       1.817 o 
 -11   2   3     146.788     142.930       4.837 o 
 -11   2   4     160.515     155.220       4.938 o 
 -11   2   5     212.878     203.881       6.946 o 
 -11   2   6     121.185     117.417       4.205 o 
 -11   2   7     133.471     140.763       4.942 o 
 -11   2   8     219.488     216.200       7.428 o 
 -11   2   9      77.660      74.311       3.941 o 
 -11   2  11     106.511     108.490       4.705 o 
 -11   2  12     361.837     353.025       9.903 o 
 -11   2  13     262.095     259.941       7.750 o 
 -11   2  14       9.992      10.076       0.785 o 
 -11   2  15      20.308      19.959       0.636 o 
 -11   2  16       9.657      10.059       0.432 o 
 -11   2  17      95.509      95.256       2.255 o 
 -11   2  18       1.647       1.679       0.296 o 
 -11   2  19       0.626       0.494       0.239 o 
 -11   2  20      59.832      59.081       1.565 o 
 -11   2  21       2.211       2.212       0.274 o 
 -11   2  22      43.580      42.094       1.155 o 
 -11   2  23      31.068      29.947       0.869 o 
 -11   2  24       9.528       9.991       0.552 o 
 -11   2  25       4.084       4.945       0.370 o 
 -11   2  26      74.783      74.971       1.878 o 
 -11   2  27       9.662      10.125       0.505 o 
 -11   2  28      74.536      76.210       1.949 o 
 -11   2  29      33.316      33.621       1.075 o 
 -11   2  30      18.686      19.134       0.870 o 
 -11   2  31      51.434      49.643       1.425 o 
 -11   2  32       3.777       3.289       0.469 o 
 -11   2  33      14.328      14.573       0.645 o 
 -11   2  34      13.858      13.695       0.626 o 
 -11   2  35       5.204       4.202       0.402 o 
 -11   2  36      11.558      10.972       0.817 o 
 -11   2  37      17.658      16.483       0.712 o 
 -11   2  38      15.112      14.996       0.751 o 
 -11   2  39       8.229       9.011       0.640 o 
 -11   3   1     197.977     203.525       6.679 o 
 -11   3   2       8.693       7.556       1.051 o 
 -11   3   3      11.760       9.745       1.253 o 
 -11   3   4      17.619      19.025       1.844 o 
 -11   3   5     236.689     227.804      10.657 o 
 -11   3   7     255.272     246.385       7.748 o 
 -11   3   8      12.380      15.844       1.559 o 
 -11   3   9     118.888     117.465       6.235 o 
 -11   3  10      49.250      47.381       2.710 o 
 -11   3  11     122.568     121.543       3.316 o 
 -11   3  12     425.738     423.204       9.698 o 
 -11   3  13      34.298      35.851       0.979 o 
 -11   3  14     186.658     181.889       4.182 o 
 -11   3  15      51.703      51.960       1.326 o 
 -11   3  18      63.591      64.469       1.635 o 
 -11   3  19      11.805      11.766       0.467 o 
 -11   3  20      19.150      18.311       0.625 o 
 -11   3  21      43.802      43.449       1.157 o 
 -11   3  22      17.670      17.332       0.592 o 
 -11   3  23       4.845       4.726       0.366 o 
 -11   3  24      14.702      14.518       0.712 o 
 -11   3  25     134.566     133.444       3.204 o 
 -11   3  26       0.660       1.433       0.435 o 
 -11   3  27      55.779      57.209       1.606 o 
 -11   3  28      24.845      25.399       0.953 o 
 -11   3  29      25.944      27.582       1.373 o 
 -11   3  30      23.214      24.633       1.111 o 
 -11   3  31      31.790      31.236       1.024 o 
 -11   3  32       1.527       1.324       0.378 o 
 -11   3  33      17.009      15.286       0.633 o 
 -11   3  34       3.043       2.563       0.491 o 
 -11   3  35       2.680       2.373       0.427 o 
 -11   3  36      29.356      26.187       0.894 o 
 -11   3  37       4.879       4.051       0.442 o 
 -11   3  38      11.372      10.613       0.600 o 
 -11   3  39      19.538      18.022       1.130 o 
 -11   4   2      16.664      16.881       0.852 o 
 -11   4   3      64.892      63.882       2.511 o 
 -11   4   4     251.956     247.150       5.872 o 
 -11   4   5      20.461      21.194       0.867 o 
 -11   4   6      59.476      58.584       1.541 o 
 -11   4   7      15.644      16.401       0.658 o 
 -11   4   8     127.755     124.727       2.945 o 
 -11   4   9       0.854       1.816       0.260 o 
 -11   4  10     170.480     169.169       3.952 o 
 -11   4  11      37.937      38.049       1.162 o 
 -11   4  12       3.560       4.491       0.332 o 
 -11   4  13      59.568      61.319       1.547 o 
 -11   4  14     136.046     135.578       3.172 o 
 -11   4  15      20.217      20.644       0.709 o 
 -11   4  16       2.555       2.797       0.362 o 
 -11   4  17       1.614       1.740       0.330 o 
 -11   4  18      42.656      40.449       1.213 o 
 -11   4  20      10.651       9.680       0.469 o 
 -11   4  21      13.658      13.451       0.552 o 
 -11   4  22      88.502      88.799       2.339 o 
 -11   4  23      46.349      46.087       1.283 o 
 -11   4  24      41.389      41.995       1.316 o 
 -11   4  25       1.448       1.444       0.381 o 
 -11   4  26      25.482      26.275       0.949 o 
 -11   4  28     103.221     103.466       2.660 o 
 -11   4  29       4.671       5.474       0.502 o 
 -11   4  30      11.930      12.215       1.188 o 
 -11   4  31       2.773       2.507       0.482 o 
 -11   4  32      32.530      30.880       1.075 o 
 -11   4  33       3.323       4.256       0.643 o 
 -11   4  34       9.657       8.954       0.542 o 
 -11   4  37      22.230      21.312       1.015 o 
 -11   5   1       1.551       2.035       0.283 o 
 -11   5   2     163.198     156.071       3.817 o 
 -11   5   3     110.781     106.545       2.739 o 
 -11   5   5     133.632     130.999       3.114 o 
 -11   5   6     101.309      99.739       2.527 o 
 -11   5   7       0.057       0.730       0.290 o 
 -11   5   8      81.541      80.826       2.108 o 
 -11   5   9      89.597      90.152       2.268 o 
 -11   5  10      37.199      37.866       1.220 o 
 -11   5  11     239.472     236.646       5.541 o 
 -11   5  12      15.342      15.369       0.610 o 
 -11   5  13       7.505       7.825       0.470 o 
 -11   5  14      94.043      92.063       2.252 o 
 -11   5  15       5.149       5.650       0.397 o 
 -11   5  16       2.164       2.697       0.408 o 
 -11   5  17      33.358      33.699       1.004 o 
 -11   5  18       2.866       3.050       0.371 o 
 -11   5  19      11.682      10.964       0.560 o 
 -11   5  20      40.821      40.235       1.264 o 
 -11   5  21      15.876      15.237       0.655 o 
 -11   5  22       4.107       4.537       0.458 o 
 -11   5  23      88.726      87.100       2.273 o 
 -11   5  25       2.581       1.867       0.440 o 
 -11   5  26      48.346      50.772       1.545 o 
 -11   5  27      27.001      28.524       1.114 o 
 -11   5  28       1.803       1.634       0.548 o 
 -11   5  29      25.034      25.152       1.113 o 
 -11   5  30       1.755       2.217       0.526 o 
 -11   5  31      31.263      30.306       1.400 o 
 -11   5  32       4.461       4.401       0.579 o 
 -11   5  33       0.948       1.485       0.436 o 
 -11   5  34      17.108      16.376       0.639 o 
 -11   5  35       7.047       6.772       0.430 o 
 -11   5  36      12.097      11.252       0.841 o 
 -11   6   1     179.725     171.405       4.291 o 
 -11   6   2      22.047      20.982       1.211 o 
 -11   6   3       2.542       1.734       0.483 o 
 -11   6   5       2.991       2.901       0.438 o 
 -11   6   6      18.657      19.885       0.793 o 
 -11   6   7     200.276     197.263       5.421 o 
 -11   6   8      40.328      42.065       1.250 o 
 -11   6   9       0.916       1.209       0.387 o 
 -11   6  10       6.250       6.417       0.616 o 
 -11   6  11      15.395      16.103       0.716 o 
 -11   6  12       0.506       1.025       0.328 o 
 -11   6  13       0.307       1.359       0.408 o 
 -11   6  14      69.084      68.844       1.983 o 
 -11   6  15       7.721       7.664       0.530 o 
 -11   6  16       2.130       2.241       0.363 o 
 -11   6  18       1.135       1.252       0.456 o 
 -11   6  19      58.061      56.993       1.705 o 
 -11   6  20       2.692       2.467       0.451 o 
 -11   6  21       9.148       9.211       0.593 o 
 -11   6  22       1.429       0.994       0.411 o 
 -11   6  23       2.244       2.585       0.421 o 
 -11   6  24       7.176       8.316       0.605 o 
 -11   6  25     196.173     198.469       5.508 o 
 -11   6  26       2.827       3.344       0.487 o 
 -11   6  27       2.825       3.795       0.546 o 
 -11   6  28      26.706      26.780       1.030 o 
 -11   6  29       4.939       5.730       0.874 o 
 -11   6  30       7.222       6.964       0.568 o 
 -11   6  31      22.862      23.309       0.979 o 
 -11   6  32       1.711       2.053       0.416 o 
 -11   6  33       9.980       8.342       0.673 o 
 -11   6  34      31.378      27.168       1.573 o 
 -11   7   2      27.520      27.816       0.998 o 
 -11   7   4      52.740      53.186       1.517 o 
 -11   7   5       2.022       2.222       0.456 o 
 -11   7   6      43.468      45.311       1.456 o 
 -11   7   7      13.431      14.203       1.114 o 
 -11   7   8      39.163      39.184       1.583 o 
 -11   7  10      53.237      53.949       1.608 o 
 -11   7  11       4.635       5.189       0.541 o 
 -11   7  12      17.057      17.130       0.829 o 
 -11   7  13      11.720      12.430       0.619 o 
 -11   7  14      16.497      17.036       0.919 o 
 -11   7  15       1.023       1.454       0.449 o 
 -11   7  16       3.100       2.869       0.546 o 
 -11   7  17      26.191      25.807       0.916 o 
 -11   7  19       1.256       0.792       0.393 o 
 -11   7  21       8.493       7.916       0.557 o 
 -11   7  22      29.610      28.551       1.130 o 
 -11   7  24       2.227       2.815       0.459 o 
 -11   7  26      35.852      34.952       1.171 o 
 -11   7  28      10.551      10.332       0.615 o 
 -11   7  29       1.296       0.903       0.397 o 
 -11   7  31       6.787       7.494       0.592 o 
 -11   8   1      83.070      84.179       2.257 o 
 -11   8   2      10.197      10.548       0.603 o 
 -11   8   4       0.581       1.490       0.466 o 
 -11   8   5       6.501       5.682       0.634 o 
 -11   8   7       9.372       9.488       0.573 o 
 -11   8   8      20.718      21.783       0.850 o 
 -11   8   9       5.177       5.970       0.948 o 
 -11   8  10       7.652       7.945       0.684 o 
 -11   8  11      55.943      56.878       1.784 o 
 -11   8  12      20.528      20.452       1.132 o 
 -11   8  13       8.235       7.680       0.600 o 
 -11   8  14       8.656       9.354       0.692 o 
 -11   8  15      10.720      12.116       0.653 o 
 -11   8  18       9.868       9.864       0.568 o 
 -11   8  21      22.276      21.579       0.785 o 
 -11   8  23       0.765       0.692       0.312 o 
 -11   8  24      11.728      11.743       0.533 o 
 -11   8  25      57.933      54.453       1.528 o 
 -11   9   1       1.766       1.920       0.442 o 
 -11   9   2       9.389       8.969       0.843 o 
 -11   9   3       1.588       1.009       0.459 o 
 -11   9   4       3.853       4.107       0.699 o 
 -11   9   5       4.381       5.026       0.737 o 
 -11   9   7      22.272      23.475       1.173 o 
 -11   9   8      62.264      62.151       1.882 o 
 -11   9  10       9.427       8.473       0.752 o 
 -11   9  12       7.668       6.390       0.602 o 
 -11   9  13       5.085       5.171       0.748 o 
 -11   9  14      43.574      42.131       1.286 o 
 -11   9  16       9.249       8.077       0.615 o 
 -11   9  18       5.308       5.038       0.421 o 
 -11   9  19      17.439      16.309       0.666 o 
 -11   9  20       2.870       3.644       0.372 o 
 -11  10   1       1.272       1.528       0.390 o 
 -11  10   2      18.751      18.817       0.784 o 
 -11  10   4       3.470       3.690       0.475 o 
 -11  10   6       2.634       3.312       0.827 o 
 -11  10   7       2.870       2.386       1.050 o 
 -11  10   9       4.864       4.391       0.687 o 
 -11  10  10      27.907      26.260       0.936 o 
 -11  10  11       9.947      10.054       0.559 o 
 -11  10  13       0.757       0.788       0.368 o 
 -11  10  14       5.615       5.592       0.466 o 
 -11  10  15       1.588       2.040       0.375 o 
 -11  10  16       2.575       4.420       0.939 o 
 -10   0   2      14.347      14.216       1.839 o 
 -10   0   4      40.091      35.434       2.276 o 
 -10   0   6      86.889      86.258       3.239 o 
 -10   0   8     208.915     204.904       5.842 o 
 -10   0  10    1246.123    1225.435      29.753 o 
 -10   0  12      56.489      57.162       2.919 o 
 -10   0  14     243.581     232.516      10.241 o 
 -10   0  16      50.750      53.749       5.662 o 
 -10   0  18     868.690     865.768      44.205 o 
 -10   0  20     421.760     422.369       9.614 o 
 -10   0  22       0.915       1.563       0.409 o 
 -10   0  24      44.589      46.565       1.471 o 
 -10   0  26     315.945     314.725       7.309 o 
 -10   0  28      48.425      48.778       1.550 o 
 -10   0  30       6.676       6.830       0.625 o 
 -10   0  32      13.223      11.586       0.875 o 
 -10   0  34     209.599     204.582       5.342 o 
 -10   0  36      12.479      12.781       1.056 o 
 -10   0  38      62.492      60.673       2.919 o 
 -10   0  40      24.605      23.188       1.127 o 
 -10   1   1     148.934     151.196       4.969 o 
 -10   1   2     200.486     190.704       5.873 o 
 -10   1   3     270.270     269.179       7.355 o 
 -10   1   4       5.565       5.959       1.224 o 
 -10   1   5     131.782     129.624       3.809 o 
 -10   1   7       6.740       5.899       1.274 o 
 -10   1   8      41.713      40.316       1.952 o 
 -10   1   9       2.080       1.772       0.580 o 
 -10   1  11       6.125       6.285       0.887 o 
 -10   1  13     151.916     148.867       5.064 o 
 -10   1  14     151.503     153.497       5.229 o 
 -10   1  15      46.634      47.402       2.580 o 
 -10   1  16     132.925     128.528       5.508 o 
 -10   1  17     435.444     419.746      12.168 o 
 -10   1  18       8.427       6.967       1.281 o 
 -10   1  19      30.882      32.805       0.941 o 
 -10   1  20      42.638      43.103       1.128 o 
 -10   1  21      16.297      16.298       0.550 o 
 -10   1  22      72.737      72.475       1.776 o 
 -10   1  23     210.790     213.557       4.894 o 
 -10   1  24       9.496       9.634       0.505 o 
 -10   1  25       3.337       4.079       0.411 o 
 -10   1  26      14.308      14.753       0.584 o 
 -10   1  29      22.926      22.113       0.905 o 
 -10   1  30       6.151       5.718       0.667 o 
 -10   1  31       6.462       6.857       0.654 o 
 -10   1  32      32.264      33.391       1.118 o 
 -10   1  33       8.377       8.167       0.610 o 
 -10   1  35      67.606      67.141       1.805 o 
 -10   1  36      32.847      32.965       1.047 o 
 -10   1  37      79.739      79.968       2.154 o 
 -10   1  39       3.719       2.765       0.659 o 
 -10   1  40       1.908       1.831       0.386 o 
 -10   1  41      20.017      18.340       1.145 o 
 -10   2   1      22.162      22.781       1.685 o 
 -10   2   2     140.919     144.597       6.494 o 
 -10   2   3     207.479     199.841       5.869 o 
 -10   2   4      29.148      27.977       1.726 o 
 -10   2   6       7.692       8.025       0.926 o 
 -10   2   8      53.237      54.261       3.545 o 
 -10   2   9      32.897      33.218       1.876 o 
 -10   2  10     418.365     414.056      10.906 o 
 -10   2  11     313.884     313.361       8.680 o 
 -10   2  12      10.876      11.356       1.477 o 
 -10   2  13      67.571      68.984       3.052 o 
 -10   2  14     352.069     346.862       9.635 o 
 -10   2  15      14.496      17.764       1.629 o 
 -10   2  16      49.503      48.923       4.133 o 
 -10   2  17     181.955     182.188       4.800 o 
 -10   2  18      90.340      90.665       2.157 o 
 -10   2  19     283.362     281.259       6.404 o 
 -10   2  20     229.048     226.152       5.149 o 
 -10   2  21       4.470       4.528       0.289 o 
 -10   2  22      33.974      33.786       0.937 o 
 -10   2  23     148.404     147.356       3.494 o 
 -10   2  24      42.814      42.642       1.156 o 
 -10   2  26      26.202      27.308       0.851 o 
 -10   2  27       3.452       4.325       0.557 o 
 -10   2  28       3.496       3.339       0.420 o 
 -10   2  29       2.181       2.576       0.477 o 
 -10   2  30      29.722      29.814       1.262 o 
 -10   2  31      16.994      17.607       0.730 o 
 -10   2  32       3.155       3.113       0.571 o 
 -10   2  33      13.174      13.069       0.807 o 
 -10   2  34      44.952      43.852       1.391 o 
 -10   2  35      17.423      16.473       0.884 o 
 -10   2  37      35.811      34.303       1.661 o 
 -10   2  38       1.749       2.003       0.421 o 
 -10   2  39       0.033       0.915       0.371 o 
 -10   2  40       1.847       2.345       0.427 o 
 -10   3   1       1.997       4.147       0.879 o 
 -10   3   2     110.107     113.635       4.515 o 
 -10   3   3     279.111     284.587       9.396 o 
 -10   3   5      25.509      24.685       1.751 o 
 -10   3   6     115.548     120.017       4.444 o 
 -10   3   7      11.357      12.595       1.364 o 
 -10   3   8      21.872      22.582       2.775 o 
 -10   3   9     158.156     160.048       5.542 o 
 -10   3  10      68.145      68.700       3.198 o 
 -10   3  11      70.142      67.072       3.488 o 
 -10   3  12      93.719      89.847       3.831 o 
 -10   3  13       3.312       4.081       1.458 o 
 -10   3  14      63.038      59.652       3.078 o 
 -10   3  15      29.098      29.865       0.985 o 
 -10   3  16     276.484     273.501       6.294 o 
 -10   3  17      63.755      64.842       1.610 o 
 -10   3  18     138.348     135.483       3.162 o 
 -10   3  19      50.270      49.522       1.280 o 
 -10   3  20     127.203     123.758       2.934 o 
 -10   3  21     177.844     177.191       4.090 o 
 -10   3  22      60.839      62.050       1.591 o 
 -10   3  23     179.323     180.945       4.193 o 
 -10   3  24       9.178       9.605       0.442 o 
 -10   3  25       1.290       1.737       0.320 o 
 -10   3  26      63.502      63.481       1.680 o 
 -10   3  28       6.536       5.982       0.600 o 
 -10   3  29      22.807      22.970       0.818 o 
 -10   3  30      16.902      17.218       1.155 o 
 -10   3  31       3.531       3.954       0.475 o 
 -10   3  32       6.406       6.494       0.613 o 
 -10   3  33       1.006       1.224       0.535 o 
 -10   3  34      10.830      10.186       0.552 o 
 -10   3  35      15.550      14.811       0.644 o 
 -10   3  36      30.764      29.907       0.961 o 
 -10   3  37      34.106      34.219       1.175 o 
 -10   3  38      24.702      23.282       0.904 o 
 -10   3  39      23.652      22.762       0.857 o 
 -10   3  40      29.163      24.971       1.809 o 
 -10   4   1      24.795      26.566       1.808 o 
 -10   4   2      68.276      68.546       3.232 o 
 -10   4   3      35.437      36.485       3.028 o 
 -10   4   4      66.754      63.837       3.096 o 
 -10   4   5     209.606     216.608       7.310 o 
 -10   4   6      72.624      76.390       3.500 o 
 -10   4   7      25.281      28.127       2.037 o 
 -10   4   8      12.763      13.923       1.672 o 
 -10   4  10      79.506      78.888       3.653 o 
 -10   4  11      33.318      33.822       1.126 o 
 -10   4  13     126.394     123.539       2.940 o 
 -10   4  14      36.362      37.753       1.005 o 
 -10   4  15      31.615      32.579       0.968 o 
 -10   4  16       5.463       5.915       0.360 o 
 -10   4  17     242.930     241.284       5.519 o 
 -10   4  18      29.079      29.601       1.072 o 
 -10   4  19      49.435      47.719       1.281 o 
 -10   4  20       1.075       1.133       0.432 o 
 -10   4  21      77.790      76.562       1.933 o 
 -10   4  22       0.741       1.061       0.431 o 
 -10   4  23      88.912      91.567       2.446 o 
 -10   4  24       2.623       3.260       0.443 o 
 -10   4  25       1.077       1.725       0.339 o 
 -10   4  26      47.013      46.947       1.392 o 
 -10   4  27      12.475      13.410       0.897 o 
 -10   4  28       6.297       6.363       0.472 o 
 -10   4  31      15.201      15.392       1.100 o 
 -10   4  33      16.389      16.037       1.095 o 
 -10   4  34      21.764      21.809       0.824 o 
 -10   4  35      19.914      19.212       0.828 o 
 -10   4  37      14.495      13.067       0.656 o 
 -10   5   1      38.546      37.833       1.250 o 
 -10   5   2     286.738     276.924       6.544 o 
 -10   5   3       6.016       5.926       0.409 o 
 -10   5   4       2.333       2.376       0.330 o 
 -10   5   5       1.791       2.043       0.491 o 
 -10   5   7      10.275      10.374       0.430 o 
 -10   5   8      15.683      15.239       0.544 o 
 -10   5   9      99.967      97.653       2.355 o 
 -10   5  10      53.799      52.389       1.394 o 
 -10   5  11       9.946      10.240       0.433 o 
 -10   5  12      10.367      10.601       0.444 o 
 -10   5  13      69.705      70.012       1.764 o 
 -10   5  14     224.503     216.112       5.073 o 
 -10   5  15      63.608      63.629       1.664 o 
 -10   5  16      56.905      55.273       1.458 o 
 -10   5  17       4.043       3.783       0.351 o 
 -10   5  18      17.953      17.974       0.703 o 
 -10   5  19      56.211      55.276       2.081 o 
 -10   5  20      92.386      93.262       2.413 o 
 -10   5  21     115.442     118.340       2.936 o 
 -10   5  22      17.451      18.794       0.765 o 
 -10   5  23      31.110      31.182       1.140 o 
 -10   5  24      55.847      59.139       1.697 o 
 -10   5  25      39.229      40.318       1.315 o 
 -10   5  26      25.790      25.848       0.904 o 
 -10   5  27      11.141      12.860       0.696 o 
 -10   5  28      54.185      55.436       1.824 o 
 -10   5  29      37.312      38.558       1.650 o 
 -10   5  30      20.464      21.385       1.149 o 
 -10   5  31      47.798      48.479       1.593 o 
 -10   5  32       8.171       7.955       0.601 o 
 -10   5  33       5.889       6.114       0.447 o 
 -10   5  34     102.598      96.872       3.448 o 
 -10   5  35       1.990       2.540       0.377 o 
 -10   5  37       3.057       2.403       0.714 o 
 -10   6   1       3.646       2.696       0.619 o 
 -10   6   2      18.564      17.776       0.745 o 
 -10   6   3       0.843       0.757       0.374 o 
 -10   6   4      73.641      72.497       1.952 o 
 -10   6   5      25.474      25.693       1.151 o 
 -10   6   6      17.971      15.739       1.111 o 
 -10   6   7      45.351      45.144       1.322 o 
 -10   6   8      47.389      45.988       1.785 o 
 -10   6   9      10.133       9.719       0.510 o 
 -10   6  10       5.041       5.426       0.531 o 
 -10   6  11       0.464       1.002       0.312 o 
 -10   6  12      21.878      21.445       0.782 o 
 -10   6  13      13.445      13.114       0.602 o 
 -10   6  14       8.257       8.721       0.532 o 
 -10   6  15       3.480       3.132       0.532 o 
 -10   6  16     103.851     103.946       2.967 o 
 -10   6  17      31.863      31.073       1.012 o 
 -10   6  18       1.275       1.571       0.363 o 
 -10   6  19      22.600      23.001       0.880 o 
 -10   6  20      21.508      21.330       0.904 o 
 -10   6  21      17.975      18.370       0.789 o 
 -10   6  22      19.174      18.714       0.855 o 
 -10   6  25      13.414      14.343       1.011 o 
 -10   6  26       2.448       3.557       0.449 o 
 -10   6  28       9.647      11.073       0.961 o 
 -10   6  29      23.667      24.537       1.229 o 
 -10   6  30      37.873      38.938       1.450 o 
 -10   6  31      22.448      21.928       1.164 o 
 -10   6  32      25.100      23.316       0.973 o 
 -10   6  33       0.393       0.766       0.305 o 
 -10   6  34       2.285       1.266       0.504 o 
 -10   6  35       0.792       1.005       0.504 o 
 -10   7   1       7.585       7.521       0.627 o 
 -10   7   2       5.706       6.164       0.522 o 
 -10   7   3      29.053      28.213       1.433 o 
 -10   7   4       2.983       3.310       0.429 o 
 -10   7   5       6.469       6.869       0.663 o 
 -10   7   6      10.084      10.492       0.646 o 
 -10   7   7      47.718      47.962       2.246 o 
 -10   7   8       9.137       9.767       0.623 o 
 -10   7   9      11.911      13.583       0.736 o 
 -10   7  10      39.634      41.547       1.567 o 
 -10   7  11      39.199      40.593       1.272 o 
 -10   7  12      64.205      63.487       2.087 o 
 -10   7  13      68.946      70.217       2.256 o 
 -10   7  14      16.318      16.907       0.877 o 
 -10   7  15      13.268      12.514       0.783 o 
 -10   7  17      72.327      72.059       1.938 o 
 -10   7  19      25.800      24.686       0.933 o 
 -10   7  20       7.521       7.194       0.508 o 
 -10   7  21      25.576      25.836       1.009 o 
 -10   7  22       1.559       1.555       0.416 o 
 -10   7  23      42.361      42.997       1.402 o 
 -10   7  24      14.788      14.431       0.945 o 
 -10   7  26      10.568      11.107       0.631 o 
 -10   7  27       0.902       1.139       0.528 o 
 -10   7  28       1.153       1.143       0.398 o 
 -10   7  29       3.779       4.134       0.531 o 
 -10   7  30       1.869       1.988       0.352 o 
 -10   7  31       4.538       4.253       0.530 o 
 -10   7  32       3.162       2.505       0.528 o 
 -10   8   1      15.701      15.893       0.794 o 
 -10   8   2      51.492      52.738       2.308 o 
 -10   8   3       6.500       6.426       0.671 o 
 -10   8   4      19.435      19.386       0.864 o 
 -10   8   6      12.063      12.450       0.709 o 
 -10   8   8      37.650      40.793       1.574 o 
 -10   8   9      42.829      45.441       1.458 o 
 -10   8  10      57.916      61.648       1.822 o 
 -10   8  11       3.499       4.054       0.583 o 
 -10   8  12      28.687      28.507       1.157 o 
 -10   8  15      82.883      82.851       2.510 o 
 -10   8  16      73.296      75.777       2.023 o 
 -10   8  17      19.468      19.967       0.784 o 
 -10   8  18       5.839       5.681       0.621 o 
 -10   8  19       4.977       5.054       0.497 o 
 -10   8  20      10.783      10.983       0.675 o 
 -10   8  21      13.890      13.211       0.614 o 
 -10   8  22      45.084      44.886       1.777 o 
 -10   8  23      12.742      13.452       1.069 o 
 -10   8  24       1.643       1.343       0.411 o 
 -10   8  25       4.064       4.053       0.420 o 
 -10   8  27       1.103       1.246       0.336 o 
 -10   8  28       1.017       1.288       0.445 o 
 -10   8  29       1.245       1.740       0.678 o 
 -10   9   5      13.172      11.288       0.723 o 
 -10   9   7       1.949       2.133       0.727 o 
 -10   9   8       4.922       4.406       0.697 o 
 -10   9  10      18.239      18.080       0.900 o 
 -10   9  11       0.895       1.348       0.548 o 
 -10   9  12       2.738       2.393       0.901 o 
 -10   9  13       5.472       5.584       0.673 o 
 -10   9  14       3.058       2.979       0.467 o 
 -10   9  15      13.847      13.286       0.663 o 
 -10   9  18      14.964      14.662       0.662 o 
 -10   9  19      12.251      11.908       0.587 o 
 -10   9  20      11.351      11.012       0.553 o 
 -10   9  21      18.595      17.105       1.067 o 
 -10   9  22       7.122       7.579       0.594 o 
 -10   9  23       1.929       2.282       0.379 o 
 -10   9  24       0.941       0.853       0.421 o 
 -10  10   1      15.087      13.466       1.298 o 
 -10  10   2      25.640      26.594       1.032 o 
 -10  10   3       3.398       4.051       0.588 o 
 -10  10   4       3.973       4.570       0.521 o 
 -10  10   6      20.421      19.896       0.990 o 
 -10  10   7       2.328       2.973       0.569 o 
 -10  10   9       5.249       4.289       0.675 o 
 -10  10  11       3.307       2.932       0.567 o 
 -10  10  12       4.667       4.741       0.407 o 
 -10  10  13      10.039      10.376       0.531 o 
 -10  10  14       0.065       0.703       0.337 o 
 -10  10  15      20.037      18.485       0.700 o 
 -10  10  16       0.693       1.274       0.355 o 
 -10  10  17       1.332       1.916       0.851 o 
 -10  11   1       0.368       1.701       0.618 o 
 -10  11   2       2.253       2.519       0.610 o 
 -10  11   4      18.342      16.824       1.457 o 
  -9   0   1     625.258     633.203      15.883 o 
  -9   0   3     159.899     160.446       4.624 o 
  -9   0   5     181.878     180.789       5.061 o 
  -9   0   7     294.161     290.358       7.576 o 
  -9   0   9     156.246     158.657       4.696 o 
  -9   0  11     611.171     614.387      15.132 o 
  -9   0  13     101.342      99.709       3.850 o 
  -9   0  15       0.160      11.485       1.771 o 
  -9   0  19      24.047      27.051       3.382 o 
  -9   0  21       7.264       9.693       0.515 o 
  -9   0  23     158.548     159.535       3.752 o 
  -9   0  25     813.819     804.368      18.454 o 
  -9   0  27      59.144      63.814       1.857 o 
  -9   0  29     349.713     346.185      10.435 o 
  -9   0  31     232.713     227.250       5.506 o 
  -9   0  33      15.365      18.707       1.392 o 
  -9   0  35       4.588       4.258       0.602 o 
  -9   0  37      22.466      22.084       1.324 o 
  -9   0  39       2.614       7.089       0.804 o 
  -9   0  41       2.208       2.249       0.550 o 
  -9   1   1      61.379      59.933       2.877 o 
  -9   1   2       1.555       1.305       0.505 o 
  -9   1   3       1.117       1.906       0.434 o 
  -9   1   4     156.308     157.947       4.281 o 
  -9   1   5     413.956     416.122      10.072 o 
  -9   1   6    1224.418    1219.722      27.941 o 
  -9   1   7      15.416      15.509       0.928 o 
  -9   1   8     513.643     518.371      12.448 o 
  -9   1   9     132.719     130.585       4.087 o 
  -9   1  10     139.301     139.735       4.094 o 
  -9   1  11       6.095       6.187       1.268 o 
  -9   1  12     402.091     407.981      10.694 o 
  -9   1  13     152.596     153.100       5.770 o 
  -9   1  14     230.824     226.864       8.374 o 
  -9   1  15      25.551      27.213       2.959 o 
  -9   1  16      17.429      18.713       1.674 o 
  -9   1  17      27.027      29.494       2.373 o 
  -9   1  18      51.099      53.344       5.603 o 
  -9   1  20      55.456      53.586       3.371 o 
  -9   1  21       5.891       6.131       0.306 o 
  -9   1  22       4.872       4.899       0.288 o 
  -9   1  23      43.870      43.874       1.217 o 
  -9   1  24     121.605     118.826       2.881 o 
  -9   1  25       2.920       3.334       0.533 o 
  -9   1  26       1.785       2.234       0.280 o 
  -9   1  27     191.527     191.780       4.460 o 
  -9   1  28     216.617     216.005       5.022 o 
  -9   1  30      39.241      38.791       1.362 o 
  -9   1  32      36.175      36.245       1.154 o 
  -9   1  33      22.719      23.410       0.823 o 
  -9   1  34       0.803       1.166       0.469 o 
  -9   1  35      10.880      10.081       0.805 o 
  -9   1  36      25.314      25.313       0.939 o 
  -9   1  37       0.718       0.758       0.371 o 
  -9   1  38       1.786       1.766       0.458 o 
  -9   1  39      10.012       9.376       0.608 o 
  -9   1  40      14.590      14.241       0.876 o 
  -9   1  41       4.809       4.207       0.418 o 
  -9   1  42      15.338      13.302       1.101 o 
  -9   2   2     445.431     443.301      11.148 o 
  -9   2   3       6.441       7.848       0.896 o 
  -9   2   4     144.191     143.457       4.310 o 
  -9   2   5     509.114     498.254      12.015 o 
  -9   2   6      72.041      71.453       2.437 o 
  -9   2   7      15.332      14.040       1.718 o 
  -9   2   8     322.558     308.684       8.049 o 
  -9   2   9      80.190      81.811       3.050 o 
  -9   2  10     337.945     330.545       8.826 o 
  -9   2  11       2.533       4.200       0.869 o 
  -9   2  13     366.567     366.358       9.808 o 
  -9   2  14     326.131     334.507       9.156 o 
  -9   2  16      10.156      10.940       1.302 o 
  -9   2  17      94.296      99.291       4.348 o 
  -9   2  18       3.711       3.152       0.918 o 
  -9   2  20       6.943       6.437       0.355 o 
  -9   2  22     135.471     135.926       3.246 o 
  -9   2  23      79.341      79.215       1.912 o 
  -9   2  24      20.252      19.952       0.778 o 
  -9   2  25     177.180     178.605       4.312 o 
  -9   2  26     136.993     136.314       3.246 o 
  -9   2  27      31.732      32.229       0.988 o 
  -9   2  28      18.128      18.143       0.767 o 
  -9   2  29      25.212      25.596       0.850 o 
  -9   2  30      29.441      28.098       0.909 o 
  -9   2  31      48.918      49.790       1.529 o 
  -9   2  32      80.553      81.416       2.155 o 
  -9   2  33      62.759      61.875       1.691 o 
  -9   2  34       2.981       2.290       0.471 o 
  -9   2  35       8.437       7.330       0.562 o 
  -9   2  36       6.831       6.376       0.467 o 
  -9   2  37       6.878       6.443       0.522 o 
  -9   2  38      35.314      35.172       1.153 o 
  -9   2  39       8.850       9.077       0.543 o 
  -9   2  40      24.415      22.656       1.436 o 
  -9   2  41      20.587      21.048       0.863 o 
  -9   3   1      51.681      50.270       2.923 o 
  -9   3   2       3.442       3.151       0.898 o 
  -9   3   3     197.065     200.026       5.959 o 
  -9   3   4       8.380       6.529       0.936 o 
  -9   3   5     267.552     258.957       7.904 o 
  -9   3   6      70.941      72.753       3.774 o 
  -9   3   7     143.043     137.748       5.723 o 
  -9   3   8     110.974     111.887       4.130 o 
  -9   3   9     382.351     388.302      10.574 o 
  -9   3  10     137.690     134.160       4.734 o 
  -9   3  11     201.337     204.822       6.437 o 
  -9   3  12      96.388     103.002       3.813 o 
  -9   3  13      93.290      95.959       3.916 o 
  -9   3  14     543.058     544.908      14.190 o 
  -9   3  15       0.290       2.226       0.857 o 
  -9   3  16       4.205       3.518       0.860 o 
  -9   3  17      72.393      66.125       4.404 o 
  -9   3  18       2.871       3.679       0.373 o 
  -9   3  19      24.862      23.711       0.780 o 
  -9   3  20      37.124      36.840       0.987 o 
  -9   3  21      22.184      22.168       0.795 o 
  -9   3  22       5.319       5.792       0.486 o 
  -9   3  23     197.699     193.718       4.525 o 
  -9   3  24       0.094       5.095       0.339 o 
  -9   3  25      16.679      17.040       0.588 o 
  -9   3  26       4.075       4.549       0.386 o 
  -9   3  27      49.586      52.472       1.413 o 
  -9   3  28       7.801       8.586       0.537 o 
  -9   3  29     194.600     198.740       4.752 o 
  -9   3  30       0.725       1.263       0.378 o 
  -9   3  31      46.717      44.168       1.490 o 
  -9   3  32      26.090      26.113       1.108 o 
  -9   3  33       1.891       2.243       0.544 o 
  -9   3  34      17.691      17.687       0.685 o 
  -9   3  35      17.874      19.002       0.746 o 
  -9   3  36       1.306       1.566       0.568 o 
  -9   3  37       3.124       3.071       0.467 o 
  -9   3  38      71.516      69.101       1.936 o 
  -9   3  39       0.857       1.555       0.460 o 
  -9   3  40      34.087      32.244       1.200 o 
  -9   3  41       6.878       5.263       1.063 o 
  -9   4   1      18.597      18.290       1.410 o 
  -9   4   2     163.447     169.253       7.663 o 
  -9   4   3      13.141      14.925       1.504 o 
  -9   4   4      56.635      57.154       2.802 o 
  -9   4   5       0.218       2.553       0.941 o 
  -9   4   6     464.433     476.841      12.781 o 
  -9   4   7     172.031     171.112       5.750 o 
  -9   4   8     156.066     157.449       5.446 o 
  -9   4  10      62.464      61.211       3.034 o 
  -9   4  11      45.059      48.209       2.859 o 
  -9   4  12     509.953     511.349      13.847 o 
  -9   4  13     117.433     115.835       4.806 o 
  -9   4  14       8.303       9.696       0.909 o 
  -9   4  15     245.616     240.801       5.601 o 
  -9   4  16       4.512       4.898       0.343 o 
  -9   4  17       2.633       2.782       0.299 o 
  -9   4  18      21.099      21.739       0.687 o 
  -9   4  19      41.939      40.752       1.161 o 
  -9   4  20      23.624      23.133       0.915 o 
  -9   4  21       2.544       2.382       0.442 o 
  -9   4  22      13.141      12.645       0.583 o 
  -9   4  23      56.059      56.868       1.563 o 
  -9   4  24      77.665      76.762       1.978 o 
  -9   4  25      19.185      18.949       0.737 o 
  -9   4  26      57.293      58.931       1.642 o 
  -9   4  27       9.733      10.910       0.579 o 
  -9   4  28      58.158      58.875       1.727 o 
  -9   4  29       4.074       4.983       0.474 o 
  -9   4  30      39.384      38.835       1.582 o 
  -9   4  31       4.062       4.565       0.482 o 
  -9   4  32      21.886      21.855       0.956 o 
  -9   4  34      29.596      28.848       0.910 o 
  -9   4  35       1.995       2.274       0.358 o 
  -9   4  36       2.037       1.141       0.319 o 
  -9   4  37      14.651      13.540       0.610 o 
  -9   5   1      38.765      36.893       3.812 o 
  -9   5   2      35.669      31.802       3.050 o 
  -9   5   4     172.567     169.430       5.936 o 
  -9   5   5     112.858     117.781       5.528 o 
  -9   5   6      37.092      39.402       2.722 o 
  -9   5   7     260.237     269.931       8.841 o 
  -9   5   8      54.789      53.601       1.521 o 
  -9   5   9      33.821      34.008       1.191 o 
  -9   5  10      24.388      23.826       0.778 o 
  -9   5  11      59.778      59.095       1.754 o 
  -9   5  12      33.431      33.536       0.940 o 
  -9   5  13      12.134      12.041       0.505 o 
  -9   5  14      15.216      15.271       0.676 o 
  -9   5  15     161.688     160.588       3.782 o 
  -9   5  16       1.442       1.748       0.392 o 
  -9   5  17       0.890       0.668       0.312 o 
  -9   5  18       2.779       3.061       0.357 o 
  -9   5  19      71.527      69.079       2.006 o 
  -9   5  20       4.955       4.824       0.436 o 
  -9   5  21       4.015       4.269       0.458 o 
  -9   5  22      94.891      95.433       2.746 o 
  -9   5  24       0.317       1.291       0.448 o 
  -9   5  25     181.440     184.360       4.521 o 
  -9   5  26      96.823     100.142       2.528 o 
  -9   5  27       1.149       2.091       0.427 o 
  -9   5  28       7.521       9.665       0.974 o 
  -9   5  29      53.402      55.310       1.600 o 
  -9   5  30       3.289       3.469       0.527 o 
  -9   5  31      29.784      28.741       1.051 o 
  -9   5  32      35.589      35.761       1.685 o 
  -9   5  33       2.871       3.019       0.596 o 
  -9   5  35      23.114      22.208       0.821 o 
  -9   5  36       4.609       4.458       0.578 o 
  -9   5  37       2.078       1.555       0.357 o 
  -9   5  38       8.180       8.020       0.606 o 
  -9   6   2       7.880       7.178       0.552 o 
  -9   6   3     199.296     193.940       4.741 o 
  -9   6   4     104.043     101.273       2.547 o 
  -9   6   5      75.958      73.513       2.865 o 
  -9   6   6      11.767      11.465       0.641 o 
  -9   6   7      19.475      18.690       0.836 o 
  -9   6   8       6.924       7.340       0.665 o 
  -9   6   9     179.610     177.680       4.216 o 
  -9   6  10      29.185      28.994       0.914 o 
  -9   6  11     164.158     161.997       3.860 o 
  -9   6  12     139.896     138.908       3.374 o 
  -9   6  13       8.239       9.011       0.621 o 
  -9   6  14       1.888       2.032       0.467 o 
  -9   6  15      46.321      47.044       1.532 o 
  -9   6  16       3.314       4.125       0.445 o 
  -9   6  17       7.177       7.792       0.507 o 
  -9   6  18      40.336      42.224       1.246 o 
  -9   6  19       5.172       5.602       0.505 o 
  -9   6  20       7.867       7.467       0.714 o 
  -9   6  21      53.440      52.089       1.524 o 
  -9   6  22      17.336      17.238       0.816 o 
  -9   6  23      34.102      32.666       1.171 o 
  -9   6  24       4.284       5.178       0.724 o 
  -9   6  25      20.480      20.589       0.896 o 
  -9   6  26       0.393       1.690       0.647 o 
  -9   6  27      74.222      83.715       2.759 o 
  -9   6  28       9.974      11.368       0.897 o 
  -9   6  29      29.953      31.739       1.174 o 
  -9   6  30       0.467       3.069       0.444 o 
  -9   6  32      42.960      42.420       1.471 o 
  -9   6  33       0.281       1.413       0.371 o 
  -9   6  34       4.038       3.942       0.511 o 
  -9   6  35       7.841       7.102       0.502 o 
  -9   6  36      12.749      11.274       0.576 o 
  -9   7   1      16.937      18.952       1.046 o 
  -9   7   2     243.269     233.543       5.547 o 
  -9   7   3       0.617       1.650       0.432 o 
  -9   7   4       2.641       2.602       0.463 o 
  -9   7   5       1.678       1.256       0.560 o 
  -9   7   6       1.275       1.883       0.382 o 
  -9   7   7       2.867       3.901       0.468 o 
  -9   7   8     164.887     164.433       3.955 o 
  -9   7   9       9.748      10.357       0.856 o 
  -9   7  10       4.901       5.379       0.512 o 
  -9   7  12      13.441      13.060       0.859 o 
  -9   7  13       1.077       1.224       0.431 o 
  -9   7  14      15.317      15.174       1.127 o 
  -9   7  15      10.393      10.619       0.638 o 
  -9   7  16       3.002       2.790       0.447 o 
  -9   7  18       9.015       9.903       0.553 o 
  -9   7  19      21.250      20.692       0.837 o 
  -9   7  20       7.932       8.272       0.682 o 
  -9   7  21      11.646      12.268       0.608 o 
  -9   7  22      18.389      16.660       0.748 o 
  -9   7  25       5.192       5.492       0.612 o 
  -9   7  26     123.792     123.352       3.670 o 
  -9   7  27       0.122       1.299       0.479 o 
  -9   7  28       6.481       7.112       0.618 o 
  -9   7  29      16.413      15.787       0.714 o 
  -9   7  30       8.605       8.406       0.473 o 
  -9   7  31       2.023       1.321       0.433 o 
  -9   7  32      14.402      12.971       0.584 o 
  -9   7  33       2.543       2.524       0.410 o 
  -9   8   1       1.181       1.001       0.436 o 
  -9   8   2       0.332       0.982       0.456 o 
  -9   8   3      34.395      34.684       1.837 o 
  -9   8   4       2.527       3.862       0.610 o 
  -9   8   5      37.515      37.150       1.397 o 
  -9   8   6      11.060      11.089       0.720 o 
  -9   8   7      36.511      38.637       1.692 o 
  -9   8   8       1.538       1.779       0.474 o 
  -9   8   9      32.246      34.447       1.252 o 
  -9   8  10       4.170       5.142       0.824 o 
  -9   8  11      49.743      50.162       1.689 o 
  -9   8  12       1.569       2.777       0.975 o 
  -9   8  13       3.556       3.314       0.555 o 
  -9   8  14      17.424      18.364       0.913 o 
  -9   8  15      22.098      21.394       0.857 o 
  -9   8  17      23.267      22.853       0.978 o 
  -9   8  19      23.114      23.387       1.131 o 
  -9   8  20      17.885      17.878       0.783 o 
  -9   8  21      10.246      10.207       0.556 o 
  -9   8  22       9.433       9.437       0.771 o 
  -9   8  23      13.867      14.113       0.729 o 
  -9   8  26       2.676       3.472       0.429 o 
  -9   8  27      23.692      22.124       0.794 o 
  -9   8  28       2.613       3.102       0.416 o 
  -9   8  29       8.381       7.959       0.584 o 
  -9   8  30       6.725       6.270       0.512 o 
  -9   9   1      34.167      35.056       1.765 o 
  -9   9   2      32.886      34.768       2.116 o 
  -9   9   3      13.754      14.349       1.263 o 
  -9   9   5       5.157       5.187       0.759 o 
  -9   9   6       3.565       4.023       0.815 o 
  -9   9   8       1.409       2.207       1.051 o 
  -9   9   9      16.587      18.195       0.913 o 
  -9   9  10       2.567       3.348       0.570 o 
  -9   9  11      33.040      32.751       1.241 o 
  -9   9  12      37.658      37.432       1.701 o 
  -9   9  13      10.975      11.446       0.733 o 
  -9   9  14       6.971       6.883       0.986 o 
  -9   9  15      10.877      11.727       0.669 o 
  -9   9  17       2.016       2.191       0.417 o 
  -9   9  18       8.417       8.187       0.532 o 
  -9   9  19       0.202       0.815       0.376 o 
  -9   9  20       1.589       1.319       0.535 o 
  -9   9  21       4.517       4.966       0.624 o 
  -9   9  22      18.326      17.455       0.746 o 
  -9   9  24       5.730       5.473       0.465 o 
  -9   9  25      14.337      14.323       0.700 o 
  -9   9  26      24.314      21.901       1.629 o 
  -9  10   1       1.081       0.997       0.474 o 
  -9  10   3       4.438       4.610       0.595 o 
  -9  10   4       3.012       3.760       1.379 o 
  -9  10   7       1.334       2.205       0.536 o 
  -9  10   8      35.376      34.913       1.325 o 
  -9  10   9      18.512      20.590       0.921 o 
  -9  10  10       0.436       1.559       0.474 o 
  -9  10  11      18.723      17.884       0.778 o 
  -9  10  13      15.955      14.604       0.744 o 
  -9  10  14       2.606       3.170       0.446 o 
  -9  10  15      24.578      22.593       0.824 o 
  -9  10  16       1.833       1.897       0.462 o 
  -9  10  17       4.522       5.223       0.533 o 
  -9  10  18       0.733       0.804       0.337 o 
  -9  10  20      10.001       9.107       0.818 o 
  -9  11   2       3.107       3.798       0.517 o 
  -9  11   3       6.993       7.104       0.767 o 
  -9  11   5       7.609       7.425       0.865 o 
  -9  11   7       2.533       2.386       0.710 o 
  -9  11  10       8.071       8.759       1.003 o 
  -9  11  11      20.168      19.724       2.524 o 
  -8   0   2    1006.461    1003.221      22.973 o 
  -8   0   4     309.370     312.031       7.911 o 
  -8   0   6     156.529     154.649       5.132 o 
  -8   0   8      79.768      88.836       3.620 o 
  -8   0  10      37.473      36.875       1.932 o 
  -8   0  12      10.072      10.560       1.671 o 
  -8   0  14     731.458     704.300      20.804 o 
  -8   0  16     113.108     113.899       5.203 o 
  -8   0  18     251.061     244.305      10.218 o 
  -8   0  20     230.570     223.443      10.100 o 
  -8   0  22      68.741      62.496       5.183 o 
  -8   0  24     198.649     201.682       4.733 o 
  -8   0  26       5.341       6.485       0.740 o 
  -8   0  28       4.764       3.518       0.802 o 
  -8   0  30      13.447      12.514       0.736 o 
  -8   0  32      94.506      92.688       2.558 o 
  -8   0  36     146.607     149.152       5.550 o 
  -8   0  38      61.971      63.129       2.225 o 
  -8   0  40      10.945      10.716       0.875 o 
  -8   0  42      37.488      35.707       2.493 o 
  -8   1   1     520.897     520.339      12.475 o 
  -8   1   2      49.834      49.065       1.688 o 
  -8   1   3     371.764     370.735       8.881 o 
  -8   1   4     124.490     126.186       3.540 o 
  -8   1   5     169.533     169.613       4.372 o 
  -8   1   6      15.558      13.111       0.865 o 
  -8   1   7       5.402       5.405       0.768 o 
  -8   1   8       0.058       0.792       0.389 o 
  -8   1   9     391.128     385.269       9.339 o 
  -8   1  10      12.836      12.338       1.145 o 
  -8   1  11    1718.101    1714.680      39.343 o 
  -8   1  12     144.716     149.891       6.494 o 
  -8   1  13      26.115      29.387       1.728 o 
  -8   1  15     397.688     403.729      11.206 o 
  -8   1  16       8.553       6.976       2.477 o 
  -8   1  17     158.413     149.685       5.260 o 
  -8   1  18     257.725     250.236       8.351 o 
  -8   1  19     626.598     612.105      16.953 o 
  -8   1  20      76.860      76.638       4.060 o 
  -8   1  21     308.367     303.616      10.463 o 
  -8   1  22      28.766      30.142       0.979 o 
  -8   1  23      97.773      97.296       2.382 o 
  -8   1  24      63.209      61.878       1.642 o 
  -8   1  25       7.322       7.446       0.348 o 
  -8   1  26      37.538      37.657       1.424 o 
  -8   1  27     203.400     202.852       4.686 o 
  -8   1  28      15.949      15.699       0.711 o 
  -8   1  29      29.087      28.426       1.146 o 
  -8   1  30      13.106      12.655       0.768 o 
  -8   1  31       1.362       1.707       0.358 o 
  -8   1  32       3.598       3.192       0.445 o 
  -8   1  33       3.024       3.316       0.499 o 
  -8   1  34      30.080      30.020       1.160 o 
  -8   1  35     156.758     157.955       4.132 o 
  -8   1  38      48.561      47.705       1.579 o 
  -8   1  39       8.740       9.150       0.567 o 
  -8   1  41      29.284      27.624       0.996 o 
  -8   1  42       1.040       0.931       0.322 o 
  -8   1  43      18.367      16.991       1.109 o 
  -8   2   1      82.873      81.292       2.880 o 
  -8   2   2       8.207       9.292       0.960 o 
  -8   2   3     130.933     125.130       3.876 o 
  -8   2   4     455.046     458.179      11.071 o 
  -8   2   5      90.853      91.060       2.946 o 
  -8   2   6     110.803     111.961       3.281 o 
  -8   2   7       3.314       3.063       0.631 o 
  -8   2   8       9.336       8.823       0.812 o 
  -8   2   9     102.677     100.408       3.387 o 
  -8   2  10      12.443      14.469       1.962 o 
  -8   2  12      59.086      57.005       2.419 o 
  -8   2  13     153.604     149.611       4.936 o 
  -8   2  14       8.516      10.340       1.310 o 
  -8   2  15     190.014     195.081       6.324 o 
  -8   2  16       6.793       7.958       1.070 o 
  -8   2  17     349.527     352.911      11.660 o 
  -8   2  18     444.313     452.666      12.564 o 
  -8   2  19       7.618       8.399       1.245 o 
  -8   2  20      81.981      78.831       4.450 o 
  -8   2  21     316.826     314.991       7.442 o 
  -8   2  22      90.977      91.936       2.186 o 
  -8   2  23      30.161      30.336       0.969 o 
  -8   2  24     207.857     208.285       4.931 o 
  -8   2  25      20.295      21.257       0.660 o 
  -8   2  26      49.619      49.906       1.452 o 
  -8   2  27       3.235       3.601       0.339 o 
  -8   2  28      13.573      14.379       0.713 o 
  -8   2  29       0.480       0.746       0.306 o 
  -8   2  30      76.774      75.055       1.912 o 
  -8   2  31       8.214       8.610       0.570 o 
  -8   2  32       2.110       2.906       0.451 o 
  -8   2  33      28.520      29.255       0.979 o 
  -8   2  34       2.144       2.176       0.569 o 
  -8   2  35       4.943       3.929       0.482 o 
  -8   2  36      27.777      27.643       1.029 o 
  -8   2  37      35.649      35.522       1.279 o 
  -8   2  38     133.592     130.820       3.370 o 
  -8   2  39      27.063      27.268       0.976 o 
  -8   2  40       2.160       2.235       0.408 o 
  -8   2  41       2.046       1.706       0.343 o 
  -8   2  42       4.544       5.242       1.036 o 
  -8   3   1      12.453      13.995       1.232 o 
  -8   3   2     240.592     241.715       7.951 o 
  -8   3   3       0.743       2.314       0.669 o 
  -8   3   4      66.522      68.886       2.548 o 
  -8   3   5       2.540       2.964       0.763 o 
  -8   3   6      18.420      20.893       1.354 o 
  -8   3   7       4.839       3.920       0.714 o 
  -8   3   8       1.093       1.844       0.658 o 
  -8   3   9      54.580      53.528       2.316 o 
  -8   3  11     126.690     129.380       4.279 o 
  -8   3  12     106.740     106.481       4.068 o 
  -8   3  13      17.111      16.043       1.375 o 
  -8   3  14     600.993     601.612      15.267 o 
  -8   3  15      51.990      51.474       2.513 o 
  -8   3  16      14.384      15.158       1.384 o 
  -8   3  17       5.342       5.873       1.821 o 
  -8   3  18     199.238     201.892       7.021 o 
  -8   3  19      11.260      10.956       0.766 o 
  -8   3  20     370.570     372.816       8.731 o 
  -8   3  21     258.454     256.708       5.830 o 
  -8   3  22      22.728      22.601       0.766 o 
  -8   3  24     183.248     181.976       4.194 o 
  -8   3  25       0.227       0.604       0.302 o 
  -8   3  26      14.569      15.007       0.562 o 
  -8   3  27      65.614      65.363       1.682 o 
  -8   3  28       2.129       2.331       0.367 o 
  -8   3  29       0.530       0.703       0.312 o 
  -8   3  30       7.132       6.581       0.445 o 
  -8   3  31       5.976       5.855       0.442 o 
  -8   3  32      39.336      39.737       1.179 o 
  -8   3  33       0.485       1.128       0.330 o 
  -8   3  34      75.639      75.599       1.950 o 
  -8   3  35       0.603       1.007       0.341 o 
  -8   3  36       8.234       8.390       0.570 o 
  -8   3  37       1.847       2.161       0.523 o 
  -8   3  38      27.513      25.664       0.897 o 
  -8   3  39       6.103       5.829       0.429 o 
  -8   3  40       7.755       7.292       0.550 o 
  -8   3  41       5.224       5.059       0.456 o 
  -8   4   1     210.353     212.333       7.322 o 
  -8   4   2       7.895       8.045       1.468 o 
  -8   4   3     466.166     473.418      12.370 o 
  -8   4   4      49.695      53.283       2.588 o 
  -8   4   5      25.026      26.601       1.750 o 
  -8   4   6      30.982      30.688       2.616 o 
  -8   4   7      73.289      73.043       3.814 o 
  -8   4   8      14.527      11.192       1.365 o 
  -8   4  10     150.239     146.830       4.812 o 
  -8   4  11     217.147     218.622       6.543 o 
  -8   4  12      12.134      11.695       1.317 o 
  -8   4  13      15.536      16.752       1.558 o 
  -8   4  14       7.319       6.419       1.279 o 
  -8   4  15     158.763     154.265       5.516 o 
  -8   4  16     195.478     196.457       6.619 o 
  -8   4  17     304.280     307.735       7.152 o 
  -8   4  18       0.060       0.660       0.260 o 
  -8   4  19     172.172     167.228       4.031 o 
  -8   4  20       8.836       9.500       0.590 o 
  -8   4  21      69.155      70.590       1.856 o 
  -8   4  22     239.076     236.448       5.494 o 
  -8   4  23      71.064      72.358       1.887 o 
  -8   4  24     127.485     127.746       3.228 o 
  -8   4  25      48.587      48.327       1.457 o 
  -8   4  26      33.779      34.858       1.017 o 
  -8   4  27      31.840      32.656       0.978 o 
  -8   4  28       0.402       1.098       0.438 o 
  -8   4  29      18.963      18.919       0.727 o 
  -8   4  30       2.710       3.236       0.398 o 
  -8   4  31      12.080      11.668       0.743 o 
  -8   4  32      19.861      20.595       0.841 o 
  -8   4  33       3.914       3.697       0.454 o 
  -8   4  34       4.352       4.677       0.408 o 
  -8   4  35      59.643      59.057       1.575 o 
  -8   4  36       2.233       2.270       0.573 o 
  -8   4  37      30.428      28.676       1.039 o 
  -8   4  38       6.757       5.740       0.673 o 
  -8   4  39       2.846       1.855       0.584 o 
  -8   4  40      21.599      20.098       1.020 o 
  -8   5   1       4.863       5.842       1.252 o 
  -8   5   2       7.546       8.321       1.847 o 
  -8   5   3      55.177      51.199       3.055 o 
  -8   5   4      20.667      23.248       2.478 o 
  -8   5   5     157.701     159.498       6.775 o 
  -8   5   6     232.015     234.165       7.743 o 
  -8   5   7      31.096      30.818       3.038 o 
  -8   5   8       5.486       4.921       1.192 o 
  -8   5   9      12.929       9.681       1.814 o 
  -8   5  10      14.738      16.443       2.335 o 
  -8   5  11      11.293      10.626       2.009 o 
  -8   5  12      20.028      19.875       0.884 o 
  -8   5  13      12.709      11.966       0.570 o 
  -8   5  14      43.356      43.342       1.195 o 
  -8   5  15      38.050      37.930       1.112 o 
  -8   5  16      34.229      32.549       1.097 o 
  -8   5  17     101.237     101.137       2.905 o 
  -8   5  18     137.486     136.623       3.355 o 
  -8   5  19       8.253       7.784       0.517 o 
  -8   5  20      59.785      58.089       1.678 o 
  -8   5  21       8.527       9.363       0.547 o 
  -8   5  22      48.921      47.924       1.366 o 
  -8   5  23      36.388      37.206       1.439 o 
  -8   5  24      11.715      12.613       0.757 o 
  -8   5  25       3.590       4.199       0.468 o 
  -8   5  26      13.316      15.681       0.851 o 
  -8   5  27       7.112       7.208       0.913 o 
  -8   5  28       6.562       6.312       0.585 o 
  -8   5  29       3.633       4.928       0.548 o 
  -8   5  31       2.313       2.448       0.521 o 
  -8   5  32      28.925      30.471       1.032 o 
  -8   5  33      29.920      29.654       1.150 o 
  -8   5  34       1.289       1.034       0.387 o 
  -8   5  35       7.675       7.287       0.420 o 
  -8   5  36      22.474      19.604       1.541 o 
  -8   5  37       5.436       4.838       0.727 o 
  -8   5  38      20.547      19.680       0.789 o 
  -8   5  39      13.983      13.475       1.108 o 
  -8   6   1       8.082       8.880       0.507 o 
  -8   6   2      73.451      73.703       2.158 o 
  -8   6   3     227.022     222.909       5.412 o 
  -8   6   5       4.012       4.502       0.548 o 
  -8   6   7      24.719      25.307       0.903 o 
  -8   6   8       4.805       4.985       0.483 o 
  -8   6   9     153.328     146.685       3.577 o 
  -8   6  10       3.213       4.237       0.403 o 
  -8   6  11     176.272     172.059       4.051 o 
  -8   6  12      75.360      77.688       2.052 o 
  -8   6  13      36.686      37.892       1.150 o 
  -8   6  14     136.198     134.359       3.299 o 
  -8   6  15      53.097      51.574       1.554 o 
  -8   6  16      53.150      51.756       1.879 o 
  -8   6  17      76.194      76.807       2.013 o 
  -8   6  18      41.246      41.760       1.424 o 
  -8   6  20      62.071      61.314       1.852 o 
  -8   6  21      28.756      30.735       1.096 o 
  -8   6  22     101.958     105.099       2.746 o 
  -8   6  23      38.064      37.037       1.256 o 
  -8   6  24       3.017       1.971       0.896 o 
  -8   6  26       6.963       7.157       0.937 o 
  -8   6  27      61.780      65.894       1.844 o 
  -8   6  28      12.947      13.167       0.863 o 
  -8   6  29      36.906      37.355       1.199 o 
  -8   6  30      45.184      47.341       1.464 o 
  -8   6  31      12.975      12.475       0.701 o 
  -8   6  32      17.101      16.765       0.748 o 
  -8   6  33       6.469       6.953       0.509 o 
  -8   6  34      43.903      41.763       1.164 o 
  -8   6  35      36.974      35.701       1.265 o 
  -8   7   1      20.201      19.143       0.822 o 
  -8   7   2       2.248       2.161       0.430 o 
  -8   7   3      11.824      12.582       0.714 o 
  -8   7   5      89.173      89.150       3.086 o 
  -8   7   6       4.710       4.155       0.445 o 
  -8   7   7      68.304      69.393       2.031 o 
  -8   7   8       2.996       4.687       0.560 o 
  -8   7   9     216.388     213.486       5.979 o 
  -8   7  10      54.346      55.111       2.310 o 
  -8   7  11      74.777      79.595       2.156 o 
  -8   7  12      17.351      17.247       0.828 o 
  -8   7  13      41.346      40.838       1.301 o 
  -8   7  14       5.277       5.293       0.869 o 
  -8   7  15      22.137      22.060       0.887 o 
  -8   7  16      44.630      43.690       1.492 o 
  -8   7  17      82.433      82.075       2.192 o 
  -8   7  18       5.029       5.869       0.539 o 
  -8   7  19       4.066       3.635       0.450 o 
  -8   7  20       5.773       5.980       0.499 o 
  -8   7  21      25.143      25.630       0.900 o 
  -8   7  22       1.492       1.889       0.532 o 
  -8   7  23      11.724      11.295       0.745 o 
  -8   7  25       8.796       9.648       0.728 o 
  -8   7  26       0.768       1.014       0.488 o 
  -8   7  27       8.714      10.359       0.726 o 
  -8   7  28       0.449       1.237       0.369 o 
  -8   7  29      10.437      10.245       0.515 o 
  -8   7  30      24.375      23.851       0.863 o 
  -8   7  31      28.409      27.857       0.871 o 
  -8   7  32       2.088       2.148       0.372 o 
  -8   7  33      14.567      14.526       0.581 o 
  -8   7  34       2.048       1.937       0.339 o 
  -8   8   1       6.518       6.465       0.534 o 
  -8   8   2       2.447       1.770       0.546 o 
  -8   8   3       1.727       2.231       0.704 o 
  -8   8   4       0.707       1.647       0.399 o 
  -8   8   5       0.814       1.429       0.503 o 
  -8   8   6      37.511      39.465       1.242 o 
  -8   8   7       4.469       3.941       0.530 o 
  -8   8   8       8.772      10.315       1.095 o 
  -8   8   9       7.891       7.259       1.282 o 
  -8   8  10      24.623      24.890       1.134 o 
  -8   8  11       2.621       3.595       1.098 o 
  -8   8  12       0.343       1.144       0.520 o 
  -8   8  13      34.074      35.085       1.330 o 
  -8   8  14      61.139      61.962       1.882 o 
  -8   8  15       2.522       3.101       0.613 o 
  -8   8  16      12.145      12.364       0.933 o 
  -8   8  17       1.747       1.774       0.474 o 
  -8   8  18      48.802      48.267       1.537 o 
  -8   8  19       0.675       1.048       0.421 o 
  -8   8  20      32.761      32.741       1.169 o 
  -8   8  21       0.940       1.615       0.476 o 
  -8   8  22       2.595       2.710       0.469 o 
  -8   8  23       1.055       1.227       0.502 o 
  -8   8  24      46.031      46.830       1.522 o 
  -8   8  25       4.662       4.894       0.632 o 
  -8   8  26       1.473       1.199       0.369 o 
  -8   8  27       4.301       3.743       0.440 o 
  -8   8  30       6.554       6.908       0.510 o 
  -8   9   1       1.499       2.209       0.566 o 
  -8   9   2      11.045      11.938       1.299 o 
  -8   9   3      68.568      70.016       1.987 o 
  -8   9   4      12.224      12.857       0.775 o 
  -8   9   6       7.130       7.216       0.959 o 
  -8   9   7      15.708      15.807       1.834 o 
  -8   9   8       3.567       4.908       1.124 o 
  -8   9  11       5.767       5.972       0.685 o 
  -8   9  12       4.872       5.370       0.610 o 
  -8   9  13       6.593       5.824       0.703 o 
  -8   9  15       1.353       1.879       0.619 o 
  -8   9  16      97.572      96.691       2.649 o 
  -8   9  17      46.461      47.681       1.587 o 
  -8   9  18       3.822       4.036       0.493 o 
  -8   9  19      10.749      10.266       0.691 o 
  -8   9  21      16.095      17.160       0.934 o 
  -8   9  22      65.184      64.945       1.918 o 
  -8   9  23       7.190       7.832       0.586 o 
  -8   9  24      15.411      15.183       0.761 o 
  -8   9  26       3.806       4.274       0.424 o 
  -8  10   1       5.561       5.672       0.546 o 
  -8  10   2       1.068       1.885       0.523 o 
  -8  10   4       3.711       4.287       0.716 o 
  -8  10   5      15.686      15.966       0.927 o 
  -8  10   8       3.578       2.824       0.515 o 
  -8  10  10       1.110       1.593       0.480 o 
  -8  10  11       7.530       8.345       0.630 o 
  -8  10  13       1.356       1.652       0.774 o 
  -8  10  14       1.054       1.474       0.446 o 
  -8  10  15       3.739       4.117       0.486 o 
  -8  10  16      15.240      14.377       0.676 o 
  -8  10  17       1.035       0.979       0.412 o 
  -8  10  19      10.256       8.855       1.502 o 
  -8  10  22      39.657      36.491       1.628 o 
  -8  11   1       3.424       4.459       0.649 o 
  -8  11   2      11.953      11.285       1.832 o 
  -8  11   3       5.119       5.751       0.712 o 
  -8  11   6       5.085       5.637       0.672 o 
  -8  11   7       4.042       3.564       0.621 o 
  -8  11   8       4.123       3.702       0.562 o 
  -8  11   9       2.551       3.157       0.601 o 
  -8  11  10       1.758       1.521       0.680 o 
  -8  11  13       7.938       7.992       0.666 o 
  -8  11  14       4.785       4.296       1.005 o 
  -7   0   1     372.332     373.759       9.237 o 
  -7   0   3      68.606      66.104       2.725 o 
  -7   0   5     919.745     922.076      23.102 o 
  -7   0   7    1353.479    1357.997      30.837 o 
  -7   0   9    1372.516    1405.684      32.014 o 
  -7   0  11      46.366      43.494       2.270 o 
  -7   0  13    1170.126    1164.838      27.865 o 
  -7   0  15     328.659     342.653      12.658 o 
  -7   0  17      11.415      12.638       1.781 o 
  -7   0  19     105.899     111.564       8.049 o 
  -7   0  21      90.985      87.195      14.444 o 
  -7   0  23      41.681      39.987       8.379 o 
  -7   0  25      91.357      91.256       2.632 o 
  -7   0  27     163.811     159.116       3.875 o 
  -7   0  29      91.274      90.235       2.606 o 
  -7   0  31      41.366      39.806       1.421 o 
  -7   0  33     133.305     136.584       3.846 o 
  -7   0  35       0.467       2.590       1.028 o 
  -7   0  37       2.698       1.878       0.822 o 
  -7   0  43      38.398      36.187       1.408 o 
  -7   1   1     220.499     227.607       5.647 o 
  -7   1   2     763.204     770.872      17.611 o 
  -7   1   3     253.387     255.053       6.479 o 
  -7   1   4      23.620      23.445       1.021 o 
  -7   1   5       5.100       4.419       0.470 o 
  -7   1   6     491.320     482.181      11.273 o 
  -7   1   7     139.330     137.203       3.657 o 
  -7   1   8     380.983     373.590       9.265 o 
  -7   1   9     128.287     125.281       3.465 o 
  -7   1  10     291.381     282.037       7.037 o 
  -7   1  11     417.399     433.573      10.641 o 
  -7   1  12      58.293      66.538       2.842 o 
  -7   1  13     104.038     101.933       3.709 o 
  -7   1  14     631.489     635.142      15.568 o 
  -7   1  15     130.302     127.805       4.452 o 
  -7   1  16       3.661       4.942       0.900 o 
  -7   1  17      33.394      35.284       2.160 o 
  -7   1  18      43.176      45.092       2.804 o 
  -7   1  19      52.175      56.032       3.828 o 
  -7   1  20       3.775       4.024       1.174 o 
  -7   1  22      34.023      33.147       2.896 o 
  -7   1  23      47.654      47.455       2.944 o 
  -7   1  24      83.749      83.022       2.113 o 
  -7   1  25      48.989      47.204       1.317 o 
  -7   1  26     800.466     793.212      17.799 o 
  -7   1  27       2.102       2.561       0.303 o 
  -7   1  29     113.259     109.182       2.819 o 
  -7   1  30     134.193     135.266       3.241 o 
  -7   1  31      12.231      12.110       0.878 o 
  -7   1  32     210.345     207.741       4.875 o 
  -7   1  33       1.001       1.087       0.429 o 
  -7   1  34      36.629      37.441       1.153 o 
  -7   1  35       2.948       3.009       0.581 o 
  -7   1  38      44.331      43.268       1.780 o 
  -7   1  39      22.197      22.664       0.894 o 
  -7   1  40      14.868      15.642       0.711 o 
  -7   1  41      35.978      34.948       1.365 o 
  -7   1  42       4.279       4.805       0.413 o 
  -7   1  43       0.941       1.019       0.385 o 
  -7   2   1    1250.627    1269.606      28.819 o 
  -7   2   2       5.974       5.950       1.092 o 
  -7   2   3      79.549      80.267       3.568 o 
  -7   2   4     138.521     136.405       3.806 o 
  -7   2   6     998.439     986.997      22.887 o 
  -7   2   7     760.166     744.824      17.263 o 
  -7   2   8      86.256      87.811       2.706 o 
  -7   2   9     664.584     649.656      15.322 o 
  -7   2  10     238.729     248.825       6.689 o 
  -7   2  11     408.796     420.679      10.997 o 
  -7   2  12     425.169     414.765      10.554 o 
  -7   2  13       7.260       5.534       0.859 o 
  -7   2  14       4.161       4.514       0.699 o 
  -7   2  15     418.037     411.634      10.973 o 
  -7   2  16      57.726      61.934       3.177 o 
  -7   2  17      99.243      96.545       3.904 o 
  -7   2  18      11.402      10.309       1.473 o 
  -7   2  20      83.474      76.159       3.658 o 
  -7   2  21       2.918       2.313       0.979 o 
  -7   2  23      22.012      23.619       0.744 o 
  -7   2  24     264.982     263.415       6.036 o 
  -7   2  25      46.210      46.661       1.203 o 
  -7   2  26       1.267       1.580       0.338 o 
  -7   2  27      18.311      18.759       0.640 o 
  -7   2  28     184.037     184.957       4.619 o 
  -7   2  29     239.344     238.205       5.519 o 
  -7   2  30      75.275      76.008       1.949 o 
  -7   2  31      13.966      13.320       0.584 o 
  -7   2  32      10.739      11.016       0.524 o 
  -7   2  33      11.480      11.820       0.673 o 
  -7   2  34      17.469      17.562       0.700 o 
  -7   2  35       3.889       3.554       0.628 o 
  -7   2  36      31.322      31.380       1.109 o 
  -7   2  37       2.738       2.667       0.435 o 
  -7   2  38      12.442      14.332       1.014 o 
  -7   2  39      48.307      47.242       1.433 o 
  -7   2  40       1.745       1.985       0.362 o 
  -7   2  41      51.795      49.859       1.451 o 
  -7   2  42       1.135       0.735       0.245 o 
  -7   2  43      20.154      20.294       1.226 o 
  -7   3   1       2.906       3.317       0.689 o 
  -7   3   2      38.743      37.523       1.596 o 
  -7   3   3     359.433     358.629       8.781 o 
  -7   3   4      37.649      34.965       2.044 o 
  -7   3   5     437.831     440.226      10.537 o 
  -7   3   6     414.910     410.121       9.969 o 
  -7   3   7     502.493     502.984      12.578 o 
  -7   3   8     116.192     113.592       3.528 o 
  -7   3   9     258.615     260.886       6.878 o 
  -7   3  10       1.187       1.540       0.609 o 
  -7   3  11     244.627     248.030       7.971 o 
  -7   3  12      38.015      39.656       1.684 o 
  -7   3  13     251.215     253.728       6.952 o 
  -7   3  14      42.718      40.794       1.967 o 
  -7   3  15     353.314     364.089       9.576 o 
  -7   3  16       6.804       4.803       0.900 o 
  -7   3  17      83.539      81.678       4.455 o 
  -7   3  18      19.082      20.558       2.380 o 
  -7   3  22      44.833      43.705       1.179 o 
  -7   3  23      48.904      48.764       1.476 o 
  -7   3  24     142.249     141.760       3.538 o 
  -7   3  25     225.171     221.264       5.202 o 
  -7   3  26      13.261      14.076       0.721 o 
  -7   3  27     118.754     118.074       2.856 o 
  -7   3  28       9.875       9.904       0.558 o 
  -7   3  29      26.030      25.648       1.009 o 
  -7   3  30       6.884       7.265       0.611 o 
  -7   3  31      47.429      46.250       1.288 o 
  -7   3  32       7.246       8.077       0.455 o 
  -7   3  33      83.585      83.722       2.075 o 
  -7   3  34      52.095      51.188       1.373 o 
  -7   3  35      23.380      24.131       0.796 o 
  -7   3  37       7.435       7.370       0.476 o 
  -7   3  39       2.008       2.325       0.377 o 
  -7   3  40       2.137       1.869       0.325 o 
  -7   3  42       9.860       9.964       0.755 o 
  -7   4   1      64.809      63.488       2.378 o 
  -7   4   2     153.211     153.610       4.514 o 
  -7   4   3      48.835      49.842       2.058 o 
  -7   4   4     146.143     144.732       4.724 o 
  -7   4   5      38.029      37.908       2.041 o 
  -7   4   6     108.418     108.367       3.667 o 
  -7   4   7     144.107     142.837       4.504 o 
  -7   4   8     605.329     617.719      15.256 o 
  -7   4   9      24.661      26.753       1.634 o 
  -7   4  10     318.807     316.756       8.576 o 
  -7   4  11      14.912      14.525       1.232 o 
  -7   4  12      53.983      53.229       2.538 o 
  -7   4  13     111.292     113.469       4.554 o 
  -7   4  14     176.237     177.988       5.643 o 
  -7   4  15     405.085     408.004      11.004 o 
  -7   4  16      13.074      12.767       1.916 o 
  -7   4  17      21.601      22.406       2.087 o 
  -7   4  18      36.095      37.034       1.294 o 
  -7   4  20      44.333      44.066       1.247 o 
  -7   4  21      64.802      63.073       1.918 o 
  -7   4  22      58.928      59.603       1.686 o 
  -7   4  23      98.081      97.870       2.423 o 
  -7   4  24      16.551      16.659       0.634 o 
  -7   4  25      70.224      70.922       1.864 o 
  -7   4  26     189.550     191.832       4.595 o 
  -7   4  27     115.490     116.413       2.957 o 
  -7   4  28      17.618      17.835       0.797 o 
  -7   4  29       7.110       7.076       0.552 o 
  -7   4  30     110.442     109.748       2.694 o 
  -7   4  32     120.631     120.217       3.145 o 
  -7   4  34       4.879       4.826       0.432 o 
  -7   4  35       2.663       2.502       0.434 o 
  -7   4  36      27.781      27.100       0.889 o 
  -7   4  37      13.380      12.812       0.589 o 
  -7   4  38      11.692      10.900       0.564 o 
  -7   4  39      27.280      26.511       1.022 o 
  -7   4  40       4.005       3.152       0.440 o 
  -7   5   1      25.329      25.402       2.196 o 
  -7   5   2      64.692      63.322       2.746 o 
  -7   5   3     145.968     150.932       4.902 o 
  -7   5   4      42.420      37.142       2.215 o 
  -7   5   5     119.493     118.867       5.749 o 
  -7   5   6     203.949     202.569       9.226 o 
  -7   5   7      78.704      85.911       3.873 o 
  -7   5   8      87.244      87.914       3.944 o 
  -7   5   9     286.630     277.512       8.643 o 
  -7   5  10      39.717      39.748       2.337 o 
  -7   5  11      43.027      47.635       2.415 o 
  -7   5  12     277.529     272.757      10.079 o 
  -7   5  13     344.726     353.568      10.220 o 
  -7   5  14      61.990      61.563       4.026 o 
  -7   5  16     144.362     141.082       3.389 o 
  -7   5  17       3.629       3.574       0.319 o 
  -7   5  19      66.711      67.342       1.771 o 
  -7   5  20       7.818       8.504       0.545 o 
  -7   5  21      26.791      27.039       1.301 o 
  -7   5  22      11.455      11.605       0.804 o 
  -7   5  23      67.695      69.621       1.996 o 
  -7   5  24      11.684      11.168       0.689 o 
  -7   5  25       1.649       1.581       0.456 o 
  -7   5  27      74.133      76.286       2.077 o 
  -7   5  28      37.145      37.995       1.306 o 
  -7   5  29      60.841      64.670       1.799 o 
  -7   5  30      20.071      21.359       1.272 o 
  -7   5  31       3.482       3.489       0.492 o 
  -7   5  32       7.521       8.199       0.722 o 
  -7   5  33      33.521      33.516       1.000 o 
  -7   5  34       7.132       7.291       0.430 o 
  -7   5  35       3.111       3.001       0.461 o 
  -7   5  37       8.246       6.698       0.891 o 
  -7   5  38       5.642       4.836       0.419 o 
  -7   6   1      36.012      36.340       3.918 o 
  -7   6   2      84.441      88.228       4.334 o 
  -7   6   3      95.702      97.227       4.103 o 
  -7   6   4      52.953      56.202       2.984 o 
  -7   6   5     169.512     167.570       5.942 o 
  -7   6   6      91.552      90.465       2.512 o 
  -7   6   7       7.904       9.136       0.794 o 
  -7   6   8      85.547      87.067       2.351 o 
  -7   6   9      61.707      62.524       1.741 o 
  -7   6  10       6.441       6.704       0.452 o 
  -7   6  11      37.362      38.569       1.606 o 
  -7   6  12      18.462      19.526       0.880 o 
  -7   6  13      46.245      44.673       2.307 o 
  -7   6  14      11.623      11.607       0.786 o 
  -7   6  15       7.579       9.069       0.538 o 
  -7   6  16      53.112      53.376       1.519 o 
  -7   6  18       1.318       1.596       0.526 o 
  -7   6  19      61.427      59.230       1.674 o 
  -7   6  20       1.504       1.239       0.400 o 
  -7   6  21       8.138       7.532       0.550 o 
  -7   6  23      77.079      78.232       2.228 o 
  -7   6  24       0.890       1.490       0.525 o 
  -7   6  25      40.358      43.076       1.595 o 
  -7   6  26      48.333      51.593       1.539 o 
  -7   6  27      80.461      84.059       2.418 o 
  -7   6  28       0.833       1.816       0.440 o 
  -7   6  29      11.271      12.214       1.023 o 
  -7   6  30      31.824      32.673       1.141 o 
  -7   6  31      11.461      10.897       0.579 o 
  -7   6  32      12.770      13.382       0.574 o 
  -7   6  33      30.965      30.420       0.919 o 
  -7   6  34       3.890       3.988       0.433 o 
  -7   6  35      13.935      13.139       0.555 o 
  -7   6  37       0.935       1.117       0.323 o 
  -7   7   1       4.505       5.457       0.435 o 
  -7   7   2      15.619      14.895       0.828 o 
  -7   7   3       6.225       7.031       0.502 o 
  -7   7   4     212.176     211.442       5.001 o 
  -7   7   5      26.572      26.640       1.005 o 
  -7   7   6     105.074     104.315       2.695 o 
  -7   7   7       2.639       3.784       0.472 o 
  -7   7   8      24.197      26.520       1.016 o 
  -7   7   9       0.996       1.945       0.566 o 
  -7   7  10     139.682     140.189       3.784 o 
  -7   7  12     235.462     233.047       5.527 o 
  -7   7  13      44.522      47.354       1.488 o 
  -7   7  14      18.129      18.318       0.798 o 
  -7   7  15      11.338      11.497       0.637 o 
  -7   7  16      34.316      33.995       1.211 o 
  -7   7  18      61.569      62.700       1.794 o 
  -7   7  19       7.034       7.561       0.558 o 
  -7   7  20      18.231      19.791       0.852 o 
  -7   7  21      95.426      96.261       2.846 o 
  -7   7  22      13.200      14.695       0.752 o 
  -7   7  24      20.789      22.381       0.927 o 
  -7   7  25      11.782      12.765       0.717 o 
  -7   7  26       4.470       5.599       0.507 o 
  -7   7  27       2.436       2.927       0.475 o 
  -7   7  28      56.504      57.940       1.866 o 
  -7   7  29       0.045       0.794       0.349 o 
  -7   7  30      34.536      34.590       1.134 o 
  -7   7  31       4.426       5.427       0.499 o 
  -7   7  33      25.575      24.351       0.790 o 
  -7   7  34       0.600       0.608       0.284 o 
  -7   7  35       0.005       0.805       0.392 o 
  -7   8   1      62.270      61.390       1.658 o 
  -7   8   2      52.276      52.725       1.515 o 
  -7   8   3     134.212     137.202       3.592 o 
  -7   8   4      10.808      11.491       0.632 o 
  -7   8   5       6.139       5.998       0.491 o 
  -7   8   8      21.227      23.636       1.311 o 
  -7   8   9     100.120      99.467       2.970 o 
  -7   8  10       0.887       2.294       0.653 o 
  -7   8  11      15.253      15.869       1.023 o 
  -7   8  12       4.381       4.874       0.628 o 
  -7   8  13       4.059       4.093       0.928 o 
  -7   8  14       6.973       6.397       0.745 o 
  -7   8  15      10.860       9.718       0.677 o 
  -7   8  17       1.106       1.087       0.456 o 
  -7   8  18      12.181      11.423       0.778 o 
  -7   8  19       8.579       8.138       0.702 o 
  -7   8  21      23.396      24.559       0.979 o 
  -7   8  22       1.283       1.556       0.452 o 
  -7   8  23      24.833      26.452       1.091 o 
  -7   8  24       2.818       2.904       0.602 o 
  -7   8  25       0.990       1.968       0.506 o 
  -7   8  26      14.616      14.642       0.815 o 
  -7   8  27      50.408      50.674       1.541 o 
  -7   8  29      12.400      12.609       0.962 o 
  -7   8  30       6.249       5.917       0.496 o 
  -7   8  31      16.170      14.696       0.931 o 
  -7   8  32       2.215       2.203       0.365 o 
  -7   9   3       0.857       1.665       0.511 o 
  -7   9   4      20.405      20.509       1.305 o 
  -7   9   5      11.350       9.830       1.022 o 
  -7   9   6      11.118      11.479       1.990 o 
  -7   9   7      12.944      12.772       1.087 o 
  -7   9   8      27.088      28.401       1.322 o 
  -7   9  10       3.457       3.171       0.601 o 
  -7   9  12      53.036      52.720       1.684 o 
  -7   9  13      16.779      17.101       0.982 o 
  -7   9  15      10.611      10.667       0.765 o 
  -7   9  16      14.921      14.902       1.123 o 
  -7   9  17       3.235       3.370       0.760 o 
  -7   9  18       8.447       9.711       0.637 o 
  -7   9  20       5.830       5.775       0.561 o 
  -7   9  21       8.450       8.800       0.645 o 
  -7   9  22       9.218       7.878       1.029 o 
  -7   9  23      13.235      11.836       0.681 o 
  -7   9  24       4.253       4.438       0.793 o 
  -7   9  25       0.906       1.639       0.733 o 
  -7   9  26       1.008       1.680       0.360 o 
  -7   9  27      17.518      16.211       0.652 o 
  -7   9  28       3.028       3.156       0.639 o 
  -7  10   1      34.526      35.775       2.780 o 
  -7  10   2      27.188      26.647       2.370 o 
  -7  10   3       5.585       7.383       0.886 o 
  -7  10   4       5.698       6.743       0.968 o 
  -7  10   6      16.050      16.345       1.183 o 
  -7  10  10      11.357      10.946       0.745 o 
  -7  10  11       0.551       1.901       0.618 o 
  -7  10  12      32.481      32.140       1.560 o 
  -7  10  13      27.895      28.512       1.099 o 
  -7  10  14       2.895       3.156       0.571 o 
  -7  10  15       7.078       7.871       0.885 o 
  -7  10  16       5.788       6.874       0.667 o 
  -7  10  19       4.931       4.280       0.601 o 
  -7  10  22       4.469       4.219       0.783 o 
  -7  10  23      12.593      11.628       1.542 o 
  -7  11   2       4.198       5.301       1.155 o 
  -7  11   3       5.222       5.976       0.997 o 
  -7  11   5       1.157       2.342       0.488 o 
  -7  11   6       0.145       0.925       0.408 o 
  -7  11   7       2.574       3.123       0.658 o 
  -7  11   9      50.461      44.109       4.668 o 
  -7  11  12      11.177      12.328       1.508 o 
  -7  11  14       8.871       9.313       0.810 o 
  -7  11  15       2.790       3.237       0.540 o 
  -6   0   2      47.281      48.487       1.869 o 
  -6   0   4    2036.821    2002.202      44.459 o 
  -6   0   6     340.536     383.912       9.322 o 
  -6   0   8      92.017      83.328       2.727 o 
  -6   0  10     647.420     645.257      19.305 o 
  -6   0  12    2877.989    2884.865      65.619 o 
  -6   0  14      22.880      20.521       2.484 o 
  -6   0  16     613.274     628.210      17.825 o 
  -6   0  18     634.775     623.558      21.225 o 
  -6   0  20     702.274     712.657      21.299 o 
  -6   0  22     132.436     120.172       9.752 o 
  -6   0  24     422.909     424.877      20.064 o 
  -6   0  26      11.746      10.633       0.949 o 
  -6   0  28      83.368      82.075       2.210 o 
  -6   0  30      40.292      42.745       2.290 o 
  -6   0  34       2.312       1.639       0.577 o 
  -6   0  36     117.694     119.699       4.204 o 
  -6   0  38      51.917      51.257       1.978 o 
  -6   0  42      27.917      29.430       3.058 o 
  -6   0  44      43.151      39.454       1.953 o 
  -6   1   1    1287.677    1284.288      28.757 o 
  -6   1   2     488.286     492.267      11.383 o 
  -6   1   3     540.146     520.690      12.733 o 
  -6   1   4       6.204       7.237       0.577 o 
  -6   1   5     793.525     797.084      18.106 o 
  -6   1   6      36.651      36.930       1.549 o 
  -6   1   7     218.327     227.129       5.569 o 
  -6   1   8       0.913       0.889       0.337 o 
  -6   1   9     171.791     169.110       4.545 o 
  -6   1  10       8.859       8.854       0.622 o 
  -6   1  11      54.190      50.720       2.083 o 
  -6   1  13      95.670      91.492       3.994 o 
  -6   1  14     312.708     311.950       8.123 o 
  -6   1  15     456.974     453.549      11.317 o 
  -6   1  16      30.300      34.197       1.958 o 
  -6   1  17     112.235     112.604       4.086 o 
  -6   1  18      35.516      37.623       2.163 o 
  -6   1  19     269.617     258.900       9.210 o 
  -6   1  20      26.870      29.110       2.286 o 
  -6   1  21     494.319     497.548      14.140 o 
  -6   1  22     284.554     287.192       9.415 o 
  -6   1  23      12.022       8.320       3.622 o 
  -6   1  24       1.767       2.481       1.039 o 
  -6   1  25     198.039     196.146       4.523 o 
  -6   1  26       4.460       4.381       0.388 o 
  -6   1  27      10.481      10.377       0.434 o 
  -6   1  28      37.551      37.020       1.440 o 
  -6   1  30       1.152       1.020       0.448 o 
  -6   1  31      64.114      64.622       1.652 o 
  -6   1  32      53.477      54.919       1.544 o 
  -6   1  33      53.145      54.876       1.535 o 
  -6   1  34       0.859       1.438       0.413 o 
  -6   1  36       9.823      10.575       0.782 o 
  -6   1  37      86.154      87.542       2.328 o 
  -6   1  38       0.045       1.263       0.413 o 
  -6   1  39     148.341     146.584       3.885 o 
  -6   1  40      33.858      33.022       1.115 o 
  -6   1  41       0.328       1.210       0.381 o 
  -6   1  42       2.515       1.912       0.413 o 
  -6   1  43      13.830      13.213       0.697 o 
  -6   2   1    1545.225    1539.942      36.111 o 
  -6   2   2     516.806     526.483      12.330 o 
  -6   2   3     174.639     170.431       4.327 o 
  -6   2   4      31.163      31.033       1.326 o 
  -6   2   5       5.602       5.577       0.528 o 
  -6   2   6      99.957      99.178       2.741 o 
  -6   2   7      75.315      79.185       2.415 o 
  -6   2   8      33.075      32.648       1.313 o 
  -6   2   9       3.092       3.494       0.557 o 
  -6   2  10     440.734     458.271      11.050 o 
  -6   2  11     179.204     178.077       5.063 o 
  -6   2  12     865.971     858.297      19.895 o 
  -6   2  13      50.767      51.703       2.118 o 
  -6   2  14     352.466     357.501       9.689 o 
  -6   2  15     421.840     433.781      10.925 o 
  -6   2  16     109.670     110.607       3.830 o 
  -6   2  17      33.036      34.194       1.889 o 
  -6   2  18      32.179      31.631       1.773 o 
  -6   2  19     433.675     429.170      11.869 o 
  -6   2  20     346.995     338.328       9.931 o 
  -6   2  21     162.732     165.476       7.148 o 
  -6   2  22     477.111     480.932      13.628 o 
  -6   2  23      12.061      11.469       2.015 o 
  -6   2  24      39.482      39.669       1.068 o 
  -6   2  25     108.022     107.418       2.541 o 
  -6   2  26      40.701      41.522       1.183 o 
  -6   2  27      10.215      10.556       0.635 o 
  -6   2  28     271.493     271.261       6.205 o 
  -6   2  29      24.597      25.781       0.839 o 
  -6   2  31       0.660       1.078       0.303 o 
  -6   2  32      26.457      26.977       0.830 o 
  -6   2  34       0.661       1.277       0.337 o 
  -6   2  35     155.697     156.511       3.795 o 
  -6   2  36      42.701      40.807       1.466 o 
  -6   2  38       2.075       1.931       0.368 o 
  -6   2  39      30.424      28.385       1.178 o 
  -6   2  40      18.202      18.124       0.891 o 
  -6   2  41      17.068      15.894       0.796 o 
  -6   2  42       8.801       9.207       0.558 o 
  -6   2  43       7.720       6.396       1.031 o 
  -6   3   1     872.472     883.080      20.242 o 
  -6   3   2      63.786      60.881       2.428 o 
  -6   3   3     110.158     108.041       3.121 o 
  -6   3   4     725.494     735.454      17.005 o 
  -6   3   5      59.953      59.833       2.257 o 
  -6   3   6      53.150      52.751       1.726 o 
  -6   3   7      71.145      72.854       2.343 o 
  -6   3   8       1.122       1.424       0.576 o 
  -6   3   9       3.027      13.719       1.516 o 
  -6   3  10      74.814      74.978       2.495 o 
  -6   3  11       0.740       1.486       0.495 o 
  -6   3  12     129.239     131.394       4.047 o 
  -6   3  13      30.889      31.520       1.652 o 
  -6   3  14      30.145      31.648       1.660 o 
  -6   3  15      39.194      42.612       2.007 o 
  -6   3  16     446.790     437.886      13.636 o 
  -6   3  17      47.871      48.969       2.706 o 
  -6   3  18     646.476     641.595      16.851 o 
  -6   3  19     155.421     151.249       6.262 o 
  -6   3  20      47.746      48.713       3.056 o 
  -6   3  21      13.986      15.761       1.753 o 
  -6   3  22     224.425     220.331       5.247 o 
  -6   3  23     146.398     146.204       3.443 o 
  -6   3  24      46.351      46.468       1.403 o 
  -6   3  25     148.781     148.022       3.534 o 
  -6   3  26     120.478     119.506       2.844 o 
  -6   3  27       5.256       7.220       0.455 o 
  -6   3  29      13.007      12.186       0.704 o 
  -6   3  30      22.772      22.935       0.768 o 
  -6   3  31      35.149      36.001       1.059 o 
  -6   3  32      14.292      14.698       0.572 o 
  -6   3  33      32.914      33.871       0.994 o 
  -6   3  35      28.106      29.295       0.917 o 
  -6   3  36      59.443      59.466       1.621 o 
  -6   3  38      64.356      61.892       1.703 o 
  -6   3  39      40.193      38.995       1.154 o 
  -6   3  40       9.024       7.489       0.648 o 
  -6   3  42       4.307       4.373       0.529 o 
  -6   4   1     560.982     558.803      13.291 o 
  -6   4   2      26.661      25.724       1.619 o 
  -6   4   3     162.011     163.531       4.786 o 
  -6   4   4       4.594       3.676       1.154 o 
  -6   4   5      86.979      85.181       2.983 o 
  -6   4   6       9.397       9.965       0.924 o 
  -6   4   7      35.136      36.404       1.666 o 
  -6   4   8      22.550      19.550       1.433 o 
  -6   4  10      19.081      19.767       1.279 o 
  -6   4  11      20.100      20.412       1.304 o 
  -6   4  12      15.467      15.129       1.154 o 
  -6   4  13      89.011      87.449       3.314 o 
  -6   4  14      20.188      21.169       1.751 o 
  -6   4  15     457.212     460.963      12.056 o 
  -6   4  16      32.806      33.224       2.398 o 
  -6   4  17      60.653      58.162       3.828 o 
  -6   4  18      31.369      30.309       3.102 o 
  -6   4  19      97.218      95.535       4.332 o 
  -6   4  20       4.341       4.426       0.422 o 
  -6   4  21     467.184     461.176      10.416 o 
  -6   4  22      95.227      95.851       2.534 o 
  -6   4  23      32.451      32.474       0.957 o 
  -6   4  24      42.319      41.992       1.242 o 
  -6   4  25      37.875      37.630       1.277 o 
  -6   4  26      19.008      19.639       0.755 o 
  -6   4  27       4.015       3.701       0.483 o 
  -6   4  28      22.143      23.059       0.768 o 
  -6   4  31       2.867       2.707       0.396 o 
  -6   4  32       4.785       5.893       0.437 o 
  -6   4  33      79.054      78.536       1.991 o 
  -6   4  34      45.760      46.045       1.294 o 
  -6   4  35      12.930      13.123       0.643 o 
  -6   4  36       2.419       2.539       0.352 o 
  -6   4  37      11.976      11.185       0.575 o 
  -6   4  38       3.410       3.361       0.401 o 
  -6   4  39      53.567      49.444       1.563 o 
  -6   4  40       0.884       0.996       0.316 o 
  -6   4  41       1.940       1.490       0.630 o 
  -6   5   1       2.650       4.114       0.937 o 
  -6   5   2      72.721      72.449       3.095 o 
  -6   5   3       6.694       8.529       1.337 o 
  -6   5   4     418.319     425.279      11.341 o 
  -6   5   5      19.397      18.721       1.660 o 
  -6   5   6      44.650      43.767       3.191 o 
  -6   5   7      65.451      65.782       4.284 o 
  -6   5   9     125.453     120.923       4.135 o 
  -6   5  10     159.821     163.278       5.173 o 
  -6   5  11       9.946      11.076       1.831 o 
  -6   5  12     440.623     440.164      11.938 o 
  -6   5  13     142.757     142.617       5.082 o 
  -6   5  14      24.197      25.800       2.060 o 
  -6   5  15      16.310      14.948       1.525 o 
  -6   5  16      13.868      13.630       0.740 o 
  -6   5  17     179.393     180.573       4.865 o 
  -6   5  18     293.615     291.393       6.878 o 
  -6   5  19      75.629      77.014       2.138 o 
  -6   5  20     115.894     114.510       2.910 o 
  -6   5  22      14.982      14.875       0.742 o 
  -6   5  23     197.977     199.783       4.799 o 
  -6   5  24     138.116     138.679       3.494 o 
  -6   5  27       2.335       2.599       0.465 o 
  -6   5  28      50.863      51.623       1.771 o 
  -6   5  29       1.379       1.772       0.364 o 
  -6   5  30       3.656       4.054       0.505 o 
  -6   5  31       3.843       3.296       0.413 o 
  -6   5  32       6.799       7.221       0.492 o 
  -6   5  33       5.892       6.041       0.547 o 
  -6   5  35       9.552       8.771       0.589 o 
  -6   5  36      14.803      14.672       0.606 o 
  -6   5  37      12.122      11.444       0.548 o 
  -6   5  38      10.065       9.714       0.603 o 
  -6   5  39      10.623       9.391       0.624 o 
  -6   5  40       2.151       2.072       0.460 o 
  -6   6   1     178.675     164.553       5.572 o 
  -6   6   2      21.213      22.185       1.652 o 
  -6   6   3       2.658       6.354       1.080 o 
  -6   6   4      44.265      44.590       2.532 o 
  -6   6   5       3.574       3.322       1.197 o 
  -6   6   6     247.319     250.959       7.800 o 
  -6   6   7     183.223     180.061       6.135 o 
  -6   6   8       3.272       3.184       1.364 o 
  -6   6   9      90.553      88.282       4.142 o 
  -6   6  10     293.200     292.380       6.948 o 
  -6   6  11      86.193      83.920       2.604 o 
  -6   6  12      88.789      88.805       2.433 o 
  -6   6  13      51.812      49.971       1.457 o 
  -6   6  14      24.531      22.898       0.827 o 
  -6   6  15      30.628      33.023       1.105 o 
  -6   6  16     107.231     105.545       3.170 o 
  -6   6  17       0.767       1.133       0.403 o 
  -6   6  18     145.137     144.461       3.559 o 
  -6   6  19      49.159      48.668       1.590 o 
  -6   6  21      27.684      27.920       1.200 o 
  -6   6  22      19.579      21.384       0.932 o 
  -6   6  23       8.851       9.687       0.652 o 
  -6   6  24      26.759      27.286       1.381 o 
  -6   6  25      14.682      14.675       0.796 o 
  -6   6  26       6.313       6.216       0.819 o 
  -6   6  28       8.773       8.749       0.557 o 
  -6   6  29       5.491       5.244       0.527 o 
  -6   6  30       5.772       7.157       0.700 o 
  -6   6  32       7.960       8.198       0.598 o 
  -6   6  33       4.860       4.915       0.505 o 
  -6   6  34      10.048       9.982       0.515 o 
  -6   6  35       0.625       0.679       0.317 o 
  -6   6  36      11.210      10.292       0.505 o 
  -6   6  37      18.147      16.612       0.624 o 
  -6   6  38      27.065      25.517       1.068 o 
  -6   7   1      82.357      78.763       2.008 o 
  -6   7   2      22.226      22.716       0.998 o 
  -6   7   3     101.594     101.479       2.554 o 
  -6   7   4      57.075      55.576       1.548 o 
  -6   7   5      20.876      21.206       0.796 o 
  -6   7   6      12.828      13.484       0.624 o 
  -6   7   7       3.558       3.523       0.410 o 
  -6   7   8      21.398      20.966       0.763 o 
  -6   7   9      23.578      24.025       1.082 o 
  -6   7  10       3.430       4.314       0.549 o 
  -6   7  11     160.819     159.057       3.962 o 
  -6   7  12       2.248       1.715       0.663 o 
  -6   7  13       5.272       5.905       0.676 o 
  -6   7  14      27.340      26.326       1.107 o 
  -6   7  15     114.640     112.956       2.927 o 
  -6   7  16       9.612       9.307       0.625 o 
  -6   7  17      69.785      72.043       2.043 o 
  -6   7  18      29.302      29.401       1.102 o 
  -6   7  19      40.199      39.845       1.413 o 
  -6   7  20       1.016       1.366       0.579 o 
  -6   7  21      81.951      84.962       2.300 o 
  -6   7  22       1.807       3.837       0.531 o 
  -6   7  23      41.802      41.981       1.445 o 
  -6   7  24      31.226      33.533       1.560 o 
  -6   7  25       9.086       9.275       0.742 o 
  -6   7  27      19.642      19.313       0.819 o 
  -6   7  28      38.752      38.748       1.230 o 
  -6   7  29      23.513      24.611       0.849 o 
  -6   7  30      19.220      20.208       0.922 o 
  -6   7  31      39.508      39.219       1.178 o 
  -6   7  32       3.038       3.541       0.601 o 
  -6   7  33       9.058       8.331       0.528 o 
  -6   7  34      19.862      19.281       0.697 o 
  -6   7  35      49.673      46.186       1.275 o 
  -6   7  36       3.414       3.767       0.556 o 
  -6   8   1      39.486      38.862       1.187 o 
  -6   8   2      25.900      26.462       1.241 o 
  -6   8   3      10.818      10.951       0.582 o 
  -6   8   4      50.006      48.096       1.461 o 
  -6   8   5      76.910      76.336       2.070 o 
  -6   8   6       1.519       1.627       0.497 o 
  -6   8   7       7.717       8.344       0.683 o 
  -6   8   8      58.815      58.707       1.859 o 
  -6   8   9      45.476      43.997       2.269 o 
  -6   8  10      30.382      31.136       1.239 o 
  -6   8  12       1.836       1.877       0.467 o 
  -6   8  14      14.908      15.403       0.805 o 
  -6   8  16       9.075       9.525       0.670 o 
  -6   8  17      70.551      68.469       2.396 o 
  -6   8  18      49.464      49.642       2.081 o 
  -6   8  19       2.249       2.571       0.464 o 
  -6   8  21      13.422      16.069       1.122 o 
  -6   8  22      67.024      68.710       2.939 o 
  -6   8  23      25.004      25.881       1.076 o 
  -6   8  25       1.041       1.147       0.538 o 
  -6   8  26      12.151      11.236       0.743 o 
  -6   8  28       6.001       6.190       0.491 o 
  -6   8  29       3.258       3.608       0.423 o 
  -6   8  30       7.639       7.000       0.779 o 
  -6   8  31      20.346      18.743       0.741 o 
  -6   8  32      10.778       9.895       0.523 o 
  -6   9   1       5.375       5.891       0.699 o 
  -6   9   2      14.169      15.411       0.722 o 
  -6   9   3       3.434       3.545       0.539 o 
  -6   9   4       2.188       2.574       0.624 o 
  -6   9   5      16.240      16.276       0.954 o 
  -6   9   6      19.954      20.614       1.267 o 
  -6   9   7       9.579      10.069       1.090 o 
  -6   9   8       2.498       2.242       0.597 o 
  -6   9   9      14.443      14.679       0.899 o 
  -6   9  11       7.185       7.121       0.621 o 
  -6   9  12       0.597       1.338       0.581 o 
  -6   9  13       3.833       3.023       0.574 o 
  -6   9  14      26.214      28.308       1.906 o 
  -6   9  15      29.820      28.722       2.652 o 
  -6   9  17      15.905      16.520       2.334 o 
  -6   9  18      19.091      19.309       0.998 o 
  -6   9  19      14.368      14.719       0.737 o 
  -6   9  20       8.105       8.583       0.656 o 
  -6   9  22       7.639       8.591       0.710 o 
  -6   9  23      24.113      25.029       1.134 o 
  -6   9  24      36.384      35.797       1.245 o 
  -6   9  25       5.230       6.122       0.588 o 
  -6   9  26       5.662       6.134       0.612 o 
  -6   9  27       3.285       3.144       0.474 o 
  -6   9  28       2.912       2.309       0.396 o 
  -6  10   2       0.146       1.233       0.569 o 
  -6  10   3      15.413      16.162       1.007 o 
  -6  10   4      10.869      11.322       0.827 o 
  -6  10   6       4.498       5.197       0.691 o 
  -6  10   8       1.850       2.028       0.512 o 
  -6  10   9       9.199       9.322       0.732 o 
  -6  10  12       0.376       1.260       0.515 o 
  -6  10  13      14.892      16.023       1.072 o 
  -6  10  16      23.146      23.728       1.275 o 
  -6  10  17      34.761      34.226       2.029 o 
  -6  10  18      57.506      55.177       2.085 o 
  -6  10  19       1.826       2.624       0.517 o 
  -6  10  20       7.843       7.718       0.622 o 
  -6  10  21       2.977       3.183       0.487 o 
  -6  10  22       3.532       3.254       0.729 o 
  -6  10  23      11.407      11.271       0.694 o 
  -6  10  24      24.445      23.319       1.786 o 
  -6  11   2       4.048       4.987       1.105 o 
  -6  11   5       1.142       1.742       0.591 o 
  -6  11   7       6.841       7.208       0.951 o 
  -6  11   8       3.589       4.213       0.566 o 
  -6  11   9      11.924      11.922       1.066 o 
  -6  11  10       1.377       1.880       0.697 o 
  -6  11  11       8.249       8.524       0.984 o 
  -6  11  13       0.939       1.254       0.594 o 
  -6  11  16      13.963      12.694       0.803 o 
  -5   0   1       0.761       1.006       0.287 o 
  -5   0   3    2446.937    2396.660      57.754 o 
  -5   0   5     102.470     101.720       3.423 o 
  -5   0   7    1296.634    1304.770      29.192 o 
  -5   0   9     971.551     959.443      22.421 o 
  -5   0  11    1070.907    1030.311      26.448 o 
  -5   0  13     216.494     213.608       8.076 o 
  -5   0  15    1664.121    1706.241      39.316 o 
  -5   0  17      12.839      14.250       2.709 o 
  -5   0  19     320.635     315.275      11.241 o 
  -5   0  23     114.687     119.432       5.066 o 
  -5   0  25      82.795      82.396       5.603 o 
  -5   0  27     742.013     722.510      16.420 o 
  -5   0  29     113.325     107.639       2.729 o 
  -5   0  31      65.112      60.691       1.877 o 
  -5   0  33     175.326     176.248       5.218 o 
  -5   0  35      72.592      71.620       2.446 o 
  -5   0  39     102.717      99.542       2.852 o 
  -5   0  41     103.160     102.581       3.350 o 
  -5   0  43      11.073      10.186       1.345 o 
  -5   1   1      10.463      10.582       0.579 o 
  -5   1   2    1124.660    1133.952      25.418 o 
  -5   1   3       3.713       3.740       0.433 o 
  -5   1   4     480.397     481.027      11.133 o 
  -5   1   5     493.277     489.312      11.237 o 
  -5   1   6     731.283     734.222      16.640 o 
  -5   1   7     292.109     293.870       7.027 o 
  -5   1   8     999.591     982.248      22.462 o 
  -5   1   9      34.967      35.938       1.542 o 
  -5   1  10    1927.202    1926.470      43.107 o 
  -5   1  11       1.730       1.272       0.372 o 
  -5   1  12     522.597     519.092      12.185 o 
  -5   1  13    1012.706    1028.953      23.638 o 
  -5   1  14     116.838     115.981       3.648 o 
  -5   1  15      58.102      57.032       2.286 o 
  -5   1  16     578.624     580.695      14.298 o 
  -5   1  17       7.329       7.952       0.899 o 
  -5   1  18      19.792      18.610       1.605 o 
  -5   1  19     102.372     105.573       4.420 o 
  -5   1  21      81.351      86.475       6.415 o 
  -5   1  22      21.609      21.917       1.709 o 
  -5   1  24     139.508     146.414       5.225 o 
  -5   1  25     101.279     103.681       3.038 o 
  -5   1  26      39.824      37.352       1.080 o 
  -5   1  27      43.269      40.790       1.136 o 
  -5   1  28      73.585      70.684       1.746 o 
  -5   1  30     176.523     175.155       4.119 o 
  -5   1  31      48.886      49.658       1.605 o 
  -5   1  32      17.814      16.711       0.625 o 
  -5   1  33      24.896      25.366       1.156 o 
  -5   1  34      82.227      81.011       2.098 o 
  -5   1  35       0.583       0.962       0.438 o 
  -5   1  37       5.329       5.563       0.451 o 
  -5   1  38       5.037       5.421       0.461 o 
  -5   1  39      19.237      19.075       0.894 o 
  -5   1  40      24.107      22.267       0.834 o 
  -5   1  41      23.975      23.914       1.001 o 
  -5   1  42      10.221      10.470       0.660 o 
  -5   1  43       4.181       4.499       0.496 o 
  -5   1  44      52.467      50.417       1.484 o 
  -5   2   1     486.489     482.354      11.008 o 
  -5   2   2     578.014     571.425      15.786 o 
  -5   2   3     345.454     338.617      12.450 o 
  -5   2   4     398.054     392.729       9.697 o 
  -5   2   5      45.465      42.577       1.397 o 
  -5   2   6      32.843      32.831       1.149 o 
  -5   2   7     658.387     669.354      15.241 o 
  -5   2   8    1190.053    1193.374      27.449 o 
  -5   2   9       3.100       2.480       0.429 o 
  -5   2  10     255.637     250.680       6.288 o 
  -5   2  11      50.303      41.917       1.839 o 
  -5   2  12     256.179     271.103       6.801 o 
  -5   2  13     302.841     323.320       7.982 o 
  -5   2  14     105.321     107.373       3.339 o 
  -5   2  15     214.871     214.036       6.663 o 
  -5   2  16     211.371     212.443       5.947 o 
  -5   2  17      95.852      94.315       4.219 o 
  -5   2  18       4.043       3.364       1.017 o 
  -5   2  19       1.374       1.967       0.854 o 
  -5   2  20      23.924      21.768       1.601 o 
  -5   2  21      21.067      21.992       1.991 o 
  -5   2  22      18.797      16.318       1.670 o 
  -5   2  24       3.470       4.520       1.363 o 
  -5   2  25     175.849     179.610       4.204 o 
  -5   2  26     460.299     455.688      10.241 o 
  -5   2  27     416.671     416.730       9.395 o 
  -5   2  28       0.213       1.244       0.298 o 
  -5   2  29       5.215       5.767       0.386 o 
  -5   2  30     119.387     118.596       2.834 o 
  -5   2  31      62.017      63.793       1.623 o 
  -5   2  32      64.374      65.046       1.756 o 
  -5   2  33     123.307     123.482       2.978 o 
  -5   2  34       5.598       5.553       0.534 o 
  -5   2  35      50.419      51.647       1.452 o 
  -5   2  36      14.756      14.732       0.640 o 
  -5   2  37       2.603       2.698       0.397 o 
  -5   2  39       5.702       4.988       0.518 o 
  -5   2  41       2.037       1.376       0.372 o 
  -5   2  42       8.021       7.864       0.497 o 
  -5   2  43       2.377       2.431       0.377 o 
  -5   2  44       3.228       3.825       0.574 o 
  -5   3   1     879.601     889.131      20.204 o 
  -5   3   2    1366.804    1356.523      30.582 o 
  -5   3   3     122.107     126.136       3.354 o 
  -5   3   4       6.882       7.343       0.548 o 
  -5   3   5     114.632     113.810       3.171 o 
  -5   3   6     220.960     228.578       5.685 o 
  -5   3   7     592.640     589.669      13.695 o 
  -5   3   8    1046.430    1041.968      23.735 o 
  -5   3   9     977.188     977.016      22.332 o 
  -5   3  10     116.701     113.010       3.209 o 
  -5   3  11     362.547     374.466       9.299 o 
  -5   3  12      61.064      67.559       2.250 o 
  -5   3  13     200.210     192.548       6.118 o 
  -5   3  14       6.825       7.140       1.064 o 
  -5   3  15      28.313      28.462       1.853 o 
  -5   3  16     305.956     306.485       9.112 o 
  -5   3  17     156.965     154.882       5.721 o 
  -5   3  18      38.941      39.244       3.234 o 
  -5   3  19       9.708       9.170       1.535 o 
  -5   3  20       5.092       5.765       1.019 o 
  -5   3  21     171.420     162.052       5.636 o 
  -5   3  23      74.934      75.008       2.072 o 
  -5   3  24     119.554     118.786       2.795 o 
  -5   3  25      26.835      26.255       0.895 o 
  -5   3  26     264.145     263.111       6.113 o 
  -5   3  27     142.722     142.896       3.374 o 
  -5   3  28     168.850     169.738       3.971 o 
  -5   3  29     194.261     192.570       4.780 o 
  -5   3  30      47.879      49.436       1.496 o 
  -5   3  31      55.486      55.232       1.458 o 
  -5   3  32      22.055      23.815       0.854 o 
  -5   3  33      66.483      66.948       1.717 o 
  -5   3  34       4.213       4.240       0.488 o 
  -5   3  37      56.494      56.942       1.557 o 
  -5   3  39       0.194       0.767       0.379 o 
  -5   3  40      12.492      11.512       0.618 o 
  -5   3  41       8.698       9.273       0.634 o 
  -5   3  42       6.406       6.424       0.493 o 
  -5   4   1       6.220       6.046       0.719 o 
  -5   4   2       1.141       1.100       0.419 o 
  -5   4   3      90.361      88.476       2.814 o 
  -5   4   4     309.714     311.527       7.821 o 
  -5   4   5     138.230     144.672       4.270 o 
  -5   4   6     989.921     974.589      22.730 o 
  -5   4   7       3.375       4.370       0.612 o 
  -5   4   8      96.230      98.369       3.186 o 
  -5   4   9      36.585      38.748       1.925 o 
  -5   4  10     450.938     451.799      11.047 o 
  -5   4  11      44.134      47.802       1.922 o 
  -5   4  12     371.644     366.524       9.226 o 
  -5   4  13      42.715      43.862       1.991 o 
  -5   4  14     149.310     157.817       4.937 o 
  -5   4  16     236.671     244.911       8.295 o 
  -5   4  18      54.544      54.748       4.243 o 
  -5   4  20       9.828      11.922       1.733 o 
  -5   4  21      30.960      31.784       1.022 o 
  -5   4  23      30.080      29.453       1.023 o 
  -5   4  24     198.165     196.310       4.562 o 
  -5   4  25      20.150      21.055       0.914 o 
  -5   4  26      19.741      19.875       0.767 o 
  -5   4  27      32.622      34.388       1.131 o 
  -5   4  28     165.730     164.381       3.889 o 
  -5   4  29       0.948       1.468       0.375 o 
  -5   4  30      65.813      67.228       1.957 o 
  -5   4  31      23.068      24.143       0.987 o 
  -5   4  32       3.245       2.689       0.350 o 
  -5   4  33       3.962       4.135       0.414 o 
  -5   4  34     115.462     118.639       2.870 o 
  -5   4  35       3.509       3.848       0.395 o 
  -5   4  36       5.251       5.391       0.541 o 
  -5   4  37       8.749       9.626       0.622 o 
  -5   4  38       1.612       1.132       0.365 o 
  -5   4  40       1.595       1.256       0.359 o 
  -5   4  42       1.374       1.029       0.425 o 
  -5   5   2     122.509     120.840       4.559 o 
  -5   5   3     244.406     247.579       7.149 o 
  -5   5   4     201.853     203.119       6.151 o 
  -5   5   5      29.698      30.567       1.689 o 
  -5   5   6      66.999      65.566       3.671 o 
  -5   5   7     155.581     159.484       5.379 o 
  -5   5   8       2.645       3.560       0.899 o 
  -5   5   9     251.449     248.340       6.806 o 
  -5   5  10      86.300      90.271       3.688 o 
  -5   5  11     206.305     205.649       5.799 o 
  -5   5  13      11.981      10.943       1.302 o 
  -5   5  14     170.470     173.486       6.568 o 
  -5   5  15     230.992     234.268       7.617 o 
  -5   5  16     105.606     104.770       7.360 o 
  -5   5  18      18.275      18.381       1.198 o 
  -5   5  20      49.863      49.051       1.531 o 
  -5   5  21       7.325       7.873       0.495 o 
  -5   5  22       8.392       8.581       0.535 o 
  -5   5  23      42.075      43.750       1.395 o 
  -5   5  24      99.071      98.337       2.752 o 
  -5   5  25      66.282      65.969       2.322 o 
  -5   5  27      64.536      67.866       1.828 o 
  -5   5  28     116.147     117.606       3.052 o 
  -5   5  29       0.834       1.400       0.354 o 
  -5   5  30      17.274      19.763       0.773 o 
  -5   5  31      70.667      71.868       2.302 o 
  -5   5  32      11.000      11.199       0.581 o 
  -5   5  33      90.965      91.577       2.290 o 
  -5   5  36      30.799      29.669       0.923 o 
  -5   5  37       1.884       1.998       0.354 o 
  -5   5  39      45.456      43.135       1.300 o 
  -5   5  40       4.645       4.041       0.512 o 
  -5   6   1     204.110     206.950       6.542 o 
  -5   6   2      12.673      12.477       2.349 o 
  -5   6   3      36.903      36.739       2.225 o 
  -5   6   4     115.609     117.090       6.954 o 
  -5   6   5      87.930      81.073       3.500 o 
  -5   6   6      41.771      41.653       2.613 o 
  -5   6   7     254.513     246.090       7.554 o 
  -5   6   8      23.636      22.942       3.067 o 
  -5   6   9     184.979     179.907       7.761 o 
  -5   6  10     127.660     123.883       4.986 o 
  -5   6  11      54.473      50.128       3.799 o 
  -5   6  13     445.283     443.580      10.383 o 
  -5   6  14     131.394     132.338       3.351 o 
  -5   6  15      76.405      75.849       2.298 o 
  -5   6  16       3.848       3.411       0.629 o 
  -5   6  17      86.660      86.638       2.426 o 
  -5   6  18      18.032      16.092       1.620 o 
  -5   6  19      94.780      94.502       3.120 o 
  -5   6  20       5.588       6.339       0.605 o 
  -5   6  21     133.596     134.289       3.470 o 
  -5   6  22      13.087      12.431       1.129 o 
  -5   6  23      11.141      12.584       0.923 o 
  -5   6  24      15.683      17.124       0.848 o 
  -5   6  25       1.224       2.267       0.806 o 
  -5   6  27       6.390       7.082       0.748 o 
  -5   6  28      23.724      25.866       0.993 o 
  -5   6  29      56.110      58.431       1.584 o 
  -5   6  30      17.226      18.306       0.826 o 
  -5   6  31      42.197      42.593       1.457 o 
  -5   6  32       1.602       1.368       0.559 o 
  -5   6  33       5.605       5.471       0.536 o 
  -5   6  34      12.136      11.498       0.547 o 
  -5   6  36      21.526      20.516       0.742 o 
  -5   6  37      38.379      35.556       1.425 o 
  -5   6  38       6.747       6.665       0.486 o 
  -5   6  39      26.529      23.614       1.759 o 
  -5   7   2       0.445       0.937       0.338 o 
  -5   7   3      19.735      20.927       0.747 o 
  -5   7   4      54.037      55.267       1.521 o 
  -5   7   5     108.662     109.888       2.781 o 
  -5   7   6     157.465     154.539       3.687 o 
  -5   7   7      10.111      10.549       0.523 o 
  -5   7   8      18.882      19.826       0.760 o 
  -5   7   9      21.765      21.719       0.907 o 
  -5   7  10      47.615      48.862       1.546 o 
  -5   7  12      60.099      58.524       1.986 o 
  -5   7  13       1.660       1.373       0.397 o 
  -5   7  14      34.078      33.579       1.152 o 
  -5   7  16      16.093      16.144       0.770 o 
  -5   7  17       7.725       7.626       0.649 o 
  -5   7  18      22.092      21.926       1.080 o 
  -5   7  19      32.572      33.034       1.190 o 
  -5   7  21      34.493      34.336       1.295 o 
  -5   7  24      80.324      82.858       2.346 o 
  -5   7  25      10.793      10.470       0.811 o 
  -5   7  26      29.048      29.922       1.203 o 
  -5   7  27       6.784       7.611       0.535 o 
  -5   7  28      32.237      32.733       1.078 o 
  -5   7  29       0.369       1.012       0.434 o 
  -5   7  30      16.540      18.203       0.988 o 
  -5   7  31      16.110      16.163       0.715 o 
  -5   7  32      33.713      33.679       1.069 o 
  -5   7  33       0.887       1.465       0.343 o 
  -5   7  34       9.034       9.361       0.484 o 
  -5   7  36       2.447       2.246       0.368 o 
  -5   8   1     125.300     122.279       3.158 o 
  -5   8   2      12.377      12.410       0.605 o 
  -5   8   3       5.016       4.691       0.768 o 
  -5   8   4      15.464      15.362       0.672 o 
  -5   8   5     158.051     157.776       3.785 o 
  -5   8   7      71.790      70.809       2.876 o 
  -5   8   9      21.827      21.582       1.237 o 
  -5   8  10      25.693      24.968       1.102 o 
  -5   8  11      25.760      26.434       1.139 o 
  -5   8  12       0.452       1.794       0.594 o 
  -5   8  13     273.095     276.493       6.712 o 
  -5   8  14       3.085       3.956       0.547 o 
  -5   8  15      14.961      15.430       0.837 o 
  -5   8  16       8.655       8.629       0.900 o 
  -5   8  17      17.957      16.335       1.127 o 
  -5   8  18       5.400       4.162       0.870 o 
  -5   8  19      17.882      18.053       0.879 o 
  -5   8  22      63.991      65.691       2.183 o 
  -5   8  23       5.865       5.877       0.683 o 
  -5   8  24       4.476       5.082       0.632 o 
  -5   8  25      10.890      12.024       0.862 o 
  -5   8  26      15.324      15.482       1.102 o 
  -5   8  28      23.673      25.269       1.064 o 
  -5   8  29      14.065      15.281       0.706 o 
  -5   8  30       8.448       8.257       0.524 o 
  -5   8  31       3.329       2.910       0.390 o 
  -5   8  32       0.852       0.948       0.309 o 
  -5   8  33      21.041      19.269       0.818 o 
  -5   9   1      15.106      16.556       0.997 o 
  -5   9   2      59.189      59.504       1.735 o 
  -5   9   3      61.144      63.463       2.023 o 
  -5   9   4      31.133      32.688       1.218 o 
  -5   9   5       5.423       6.300       1.101 o 
  -5   9   6      17.489      19.335       0.914 o 
  -5   9   7       7.806       8.060       0.646 o 
  -5   9   8       3.067       2.185       0.602 o 
  -5   9   9      39.665      41.314       1.542 o 
  -5   9  10      36.783      35.553       1.414 o 
  -5   9  12       4.056       3.101       0.726 o 
  -5   9  13       3.422       2.378       0.778 o 
  -5   9  14       1.926       1.791       0.664 o 
  -5   9  15      13.641      13.213       1.736 o 
  -5   9  16       3.448       3.123       0.717 o 
  -5   9  18       0.750       1.531       0.601 o 
  -5   9  19       2.753       2.311       0.585 o 
  -5   9  20       5.158       5.335       0.670 o 
  -5   9  22       8.719       7.398       0.758 o 
  -5   9  24      20.158      20.433       0.981 o 
  -5   9  25       5.552       5.906       0.477 o 
  -5   9  26       9.926       9.196       0.812 o 
  -5   9  27       5.152       6.122       0.725 o 
  -5   9  28      26.399      24.431       0.889 o 
  -5   9  29       2.004       1.746       0.376 o 
  -5   9  30      20.012      19.578       0.989 o 
  -5  10   2       2.980       2.789       0.951 o 
  -5  10   3       6.271       7.117       1.113 o 
  -5  10   4      14.792      15.660       1.971 o 
  -5  10   6       9.479       9.276       1.338 o 
  -5  10   9      42.058      46.465       1.684 o 
  -5  10  10      25.626      25.785       2.199 o 
  -5  10  11       2.185       2.150       1.009 o 
  -5  10  13      16.250      16.806       1.053 o 
  -5  10  14       8.800       9.810       1.849 o 
  -5  10  16       2.829       3.316       1.285 o 
  -5  10  17       5.159       4.670       1.177 o 
  -5  10  18       2.164       2.792       0.561 o 
  -5  10  19       4.051       4.128       0.570 o 
  -5  10  21       0.662       0.896       0.448 o 
  -5  10  22       0.996       0.987       0.425 o 
  -5  10  23       3.078       2.567       0.664 o 
  -5  10  24      19.567      17.025       0.897 o 
  -5  11   2      53.239      53.709       2.284 o 
  -5  11   3       2.024       4.305       0.610 o 
  -5  11   4       6.172       6.903       0.659 o 
  -5  11   5       6.636       8.474       0.817 o 
  -5  11   6       1.092       1.845       0.747 o 
  -5  11   7      42.128      44.760       1.719 o 
  -5  11   8      15.469      15.271       1.022 o 
  -5  11   9       7.681       9.438       0.741 o 
  -5  11  10       1.738       2.393       0.557 o 
  -5  11  11       9.231       9.240       1.064 o 
  -5  11  12       3.211       5.773       1.437 o 
  -5  11  13      36.937      37.702       1.522 o 
  -5  11  14       7.017       6.696       0.732 o 
  -5  11  15       1.849       2.598       0.633 o 
  -5  11  16       6.295       6.097       0.646 o 
  -4   0   2    4287.531    4254.326      92.039 o 
  -4   0   4     119.062     118.555       3.317 o 
  -4   0   6    1977.593    1979.929      43.633 o 
  -4   0   8     561.983     569.560      13.109 o 
  -4   0  10     362.313     358.754       8.785 o 
  -4   0  12      52.733      52.772       1.856 o 
  -4   0  14     464.153     472.527      14.911 o 
  -4   0  16     446.688     447.957      13.196 o 
  -4   0  18     149.929     147.012       6.966 o 
  -4   0  20     293.239     285.625       9.239 o 
  -4   0  22    1364.931    1364.769      37.679 o 
  -4   0  24     149.803     151.511       9.085 o 
  -4   0  26     105.931     106.553       2.912 o 
  -4   0  28     101.677     102.550       2.580 o 
  -4   0  32     206.332     207.369       5.026 o 
  -4   0  34      53.271      54.436       1.707 o 
  -4   0  36       0.692       1.502       0.587 o 
  -4   0  38      33.595      33.396       1.251 o 
  -4   0  40     320.600     324.143       8.151 o 
  -4   1   1    1744.703    1765.075      39.688 o 
  -4   1   2     189.649     194.529       4.866 o 
  -4   1   3     154.215     157.957       3.845 o 
  -4   1   4    1314.282    1285.521      29.778 o 
  -4   1   5    1104.013    1071.130      24.436 o 
  -4   1   6      91.362      88.640       2.379 o 
  -4   1   7     201.776     202.034       4.892 o 
  -4   1   8       8.222       7.775       0.395 o 
  -4   1   9     428.605     429.163       9.967 o 
  -4   1  10       7.692       7.729       0.444 o 
  -4   1  11     600.144     596.022      14.370 o 
  -4   1  12     198.863     196.834       4.830 o 
  -4   1  13    1840.724    1845.797      41.365 o 
  -4   1  14      37.157      38.395       3.087 o 
  -4   1  15     543.397     540.381      13.583 o 
  -4   1  16     405.149     402.005      10.077 o 
  -4   1  17     314.880     306.878       8.070 o 
  -4   1  18      76.630      76.430       3.030 o 
  -4   1  19     444.534     450.330      11.451 o 
  -4   1  20      72.807      80.622       3.804 o 
  -4   1  21     536.777     547.601      13.993 o 
  -4   1  22       0.976       3.170       0.838 o 
  -4   1  23     277.441     286.754      11.180 o 
  -4   1  24      97.118      97.290       4.218 o 
  -4   1  25     340.913     339.908      10.262 o 
  -4   1  26      48.742      47.373       1.280 o 
  -4   1  27      16.826      16.894       0.573 o 
  -4   1  28      13.644      13.871       0.651 o 
  -4   1  29      99.530      99.262       2.361 o 
  -4   1  30      14.330      13.898       0.593 o 
  -4   1  31       1.180       1.731       0.297 o 
  -4   1  32      10.350      10.374       0.560 o 
  -4   1  33       8.081       8.591       0.455 o 
  -4   1  35      21.538      23.240       0.923 o 
  -4   1  36      64.831      65.205       1.734 o 
  -4   1  37      34.733      34.492       1.058 o 
  -4   1  38       8.593       8.611       0.549 o 
  -4   1  39      25.498      24.297       0.898 o 
  -4   1  40       2.148       2.798       0.417 o 
  -4   1  41       4.528       5.343       0.454 o 
  -4   1  42      13.218      13.107       0.599 o 
  -4   1  43      12.129      12.542       0.762 o 
  -4   1  44       8.945       9.071       0.525 o 
  -4   1  45      18.031      15.018       1.486 o 
  -4   2   1       7.841       7.671       0.593 o 
  -4   2   2     727.639     722.047      17.247 o 
  -4   2   3     252.615     248.283       6.846 o 
  -4   2   4    1652.359    1662.927      37.023 o 
  -4   2   5     549.967     555.836      12.659 o 
  -4   2   6     278.308     273.546       6.426 o 
  -4   2   7      50.659      49.744       1.471 o 
  -4   2   8     124.384     123.471       3.039 o 
  -4   2   9      58.721      58.330       1.640 o 
  -4   2  10      68.974      69.678       2.038 o 
  -4   2  11       1.709       1.804       0.395 o 
  -4   2  13     192.968     190.146       5.184 o 
  -4   2  14      52.088      51.151       2.037 o 
  -4   2  15     200.233     206.216       5.673 o 
  -4   2  16     605.803     606.165      14.814 o 
  -4   2  17     303.008     299.835       8.121 o 
  -4   2  18      46.111      46.050       2.056 o 
  -4   2  19     242.926     239.304       6.988 o 
  -4   2  20      72.719      78.121       3.230 o 
  -4   2  21     136.978     138.044       5.128 o 
  -4   2  22     198.357     198.942       6.866 o 
  -4   2  23     289.273     292.369       8.647 o 
  -4   2  24      24.631      25.614       3.236 o 
  -4   2  25       2.294       2.645       0.382 o 
  -4   2  26     222.256     218.548       5.023 o 
  -4   2  27      16.920      17.723       0.582 o 
  -4   2  28       3.316       3.038       0.350 o 
  -4   2  29      26.753      25.666       0.973 o 
  -4   2  30       8.074       7.916       0.563 o 
  -4   2  31       6.931       7.749       0.411 o 
  -4   2  32      23.389      22.673       0.734 o 
  -4   2  33     119.599     118.468       2.868 o 
  -4   2  34       1.829       2.328       0.351 o 
  -4   2  35      19.355      19.229       0.899 o 
  -4   2  36      24.801      25.626       0.871 o 
  -4   2  37      81.502      83.130       2.277 o 
  -4   2  38      30.075      30.801       0.977 o 
  -4   2  39      19.600      18.977       0.833 o 
  -4   2  40      45.530      44.330       1.529 o 
  -4   2  41      13.479      13.688       0.721 o 
  -4   2  42       1.067       1.149       0.406 o 
  -4   2  43       6.408       6.094       0.445 o 
  -4   2  44      10.324       9.629       0.972 o 
  -4   3   1     172.548     169.313       4.194 o 
  -4   3   2    1730.632    1720.393      38.441 o 
  -4   3   3      31.899      30.305       1.253 o 
  -4   3   4     173.029     170.929       4.357 o 
  -4   3   5      28.979      27.679       1.083 o 
  -4   3   6       1.907       1.218       0.388 o 
  -4   3   7      60.019      61.685       2.192 o 
  -4   3   8     103.940     107.602       3.149 o 
  -4   3   9     123.163     121.441       3.738 o 
  -4   3  10      61.947      60.541       2.375 o 
  -4   3  11     275.207     268.675       6.658 o 
  -4   3  12     427.161     427.965      10.294 o 
  -4   3  13     327.669     320.890       8.106 o 
  -4   3  14     167.037     168.891       4.778 o 
  -4   3  15      86.381      90.211       3.361 o 
  -4   3  16     368.329     375.416       9.970 o 
  -4   3  17      96.197      99.582       3.715 o 
  -4   3  18     118.059     116.755       4.209 o 
  -4   3  19      20.497      19.845       1.553 o 
  -4   3  20     382.190     387.544      11.061 o 
  -4   3  21     127.945     122.733       5.275 o 
  -4   3  22     363.546     369.237      15.228 o 
  -4   3  23     248.534     247.137       8.960 o 
  -4   3  24      52.975      53.025       1.396 o 
  -4   3  25       1.031       1.294       0.268 o 
  -4   3  26       1.499       1.630       0.382 o 
  -4   3  27       8.401       8.204       0.415 o 
  -4   3  28      80.757      80.784       2.003 o 
  -4   3  29     160.872     157.954       3.991 o 
  -4   3  30      13.173      14.526       0.641 o 
  -4   3  31       0.718       1.272       0.281 o 
  -4   3  32       7.651       7.397       0.446 o 
  -4   3  33      44.277      45.607       1.230 o 
  -4   3  34      28.536      28.633       0.899 o 
  -4   3  35      82.734      85.285       2.150 o 
  -4   3  36      61.426      61.091       1.635 o 
  -4   3  37      35.375      36.713       1.191 o 
  -4   3  38       1.382       1.046       0.407 o 
  -4   3  40      66.891      64.203       1.869 o 
  -4   3  42      20.896      20.311       0.822 o 
  -4   4   1     756.441     756.848      17.380 o 
  -4   4   2     117.774     112.747       3.283 o 
  -4   4   3      49.477      48.839       1.917 o 
  -4   4   4       6.444       6.468       0.660 o 
  -4   4   5     592.421     590.843      14.679 o 
  -4   4   6       0.775       1.708       0.497 o 
  -4   4   7      43.138      43.995       1.832 o 
  -4   4   8       4.325       5.308       0.616 o 
  -4   4   9     115.243     116.573       3.375 o 
  -4   4  10     277.716     268.584       6.960 o 
  -4   4  11      27.914      28.143       1.520 o 
  -4   4  12      78.404      80.374       2.689 o 
  -4   4  13     415.276     424.557      10.636 o 
  -4   4  14     144.202     135.812       5.262 o 
  -4   4  15      81.646      83.692       3.348 o 
  -4   4  16      29.038      31.737       2.783 o 
  -4   4  17     144.644     148.936       5.369 o 
  -4   4  18      95.968      99.216       7.408 o 
  -4   4  19     769.990     760.436      20.606 o 
  -4   4  20       5.769       7.493       1.398 o 
  -4   4  21      54.512      54.541       3.155 o 
  -4   4  22       0.398       0.915       0.284 o 
  -4   4  23      94.258      94.485       2.333 o 
  -4   4  24     109.043     106.582       2.643 o 
  -4   4  25     150.949     149.215       3.545 o 
  -4   4  26       1.336       1.764       0.457 o 
  -4   4  27      14.912      15.389       0.659 o 
  -4   4  28      31.411      32.260       0.974 o 
  -4   4  29       3.549       3.894       0.438 o 
  -4   4  31       9.039       9.024       0.483 o 
  -4   4  32      28.417      29.444       1.019 o 
  -4   4  33       5.095       5.441       0.429 o 
  -4   4  34       7.446       7.355       0.568 o 
  -4   4  35      14.483      14.055       0.631 o 
  -4   4  37      23.440      24.203       0.949 o 
  -4   4  38      13.425      13.218       0.845 o 
  -4   4  39      27.115      27.473       0.958 o 
  -4   4  40      31.543      30.846       1.036 o 
  -4   4  41      14.543      14.487       0.805 o 
  -4   4  42       0.733       1.149       0.383 o 
  -4   5   1     227.123     236.031       6.398 o 
  -4   5   2     358.371     354.951      11.024 o 
  -4   5   3      90.682      86.691       3.642 o 
  -4   5   4     119.961     121.017       4.317 o 
  -4   5   5      17.074      16.148       2.463 o 
  -4   5   6      94.395      93.881       3.300 o 
  -4   5   7      37.299      38.386       1.789 o 
  -4   5   8      48.094      48.979       2.555 o 
  -4   5   9     183.791     179.246       5.624 o 
  -4   5  10     176.818     183.267       5.314 o 
  -4   5  11     451.043     448.399      11.321 o 
  -4   5  12     112.897     115.408       4.147 o 
  -4   5  13      77.549      79.177       3.131 o 
  -4   5  14      73.243      75.688       3.294 o 
  -4   5  15      61.960      60.594       4.398 o 
  -4   5  16     476.130     465.020      13.252 o 
  -4   5  17       9.255      11.372       1.537 o 
  -4   5  18      14.252      13.724       2.015 o 
  -4   5  19      84.730      85.271       2.650 o 
  -4   5  20      11.337      12.346       0.703 o 
  -4   5  21      46.480      48.338       1.448 o 
  -4   5  22     333.140     326.967       8.038 o 
  -4   5  23      21.938      23.615       1.051 o 
  -4   5  24       6.448       6.933       0.598 o 
  -4   5  25      28.206      28.485       1.045 o 
  -4   5  26      50.328      50.990       1.449 o 
  -4   5  27       2.336       2.338       0.356 o 
  -4   5  28       0.598       0.773       0.340 o 
  -4   5  29      24.111      24.642       0.792 o 
  -4   5  31       0.576       1.015       0.341 o 
  -4   5  32       2.715       2.678       0.391 o 
  -4   5  33      17.521      18.579       0.901 o 
  -4   5  34      16.147      17.298       0.697 o 
  -4   5  35      26.346      26.121       0.854 o 
  -4   5  36      13.754      13.438       0.591 o 
  -4   5  38      18.751      17.732       0.911 o 
  -4   5  39      35.039      35.242       1.096 o 
  -4   5  40      13.362      13.659       0.675 o 
  -4   6   1     114.855     116.092       3.899 o 
  -4   6   2     103.785     102.002       4.380 o 
  -4   6   4      76.659      75.961       3.327 o 
  -4   6   5     105.224     104.961       4.095 o 
  -4   6   6     130.691     134.233       4.757 o 
  -4   6   8      76.820      72.532       4.172 o 
  -4   6   9       4.386       3.708       0.846 o 
  -4   6  10       5.766       6.657       1.046 o 
  -4   6  11       1.148       4.156       1.050 o 
  -4   6  12     312.027     301.112       9.090 o 
  -4   6  13      33.282      36.612       2.386 o 
  -4   6  14      81.816      78.773       2.448 o 
  -4   6  15      21.118      21.633       0.867 o 
  -4   6  16      17.933      17.988       0.740 o 
  -4   6  18     192.925     192.869       5.138 o 
  -4   6  19     122.552     120.538       4.849 o 
  -4   6  20     134.405     134.135       3.816 o 
  -4   6  21      86.409      89.026       2.380 o 
  -4   6  22      20.109      22.187       1.261 o 
  -4   6  23      15.190      17.233       1.097 o 
  -4   6  24      98.048      98.979       2.644 o 
  -4   6  25     100.898     103.626       2.761 o 
  -4   6  26       1.610       1.393       0.479 o 
  -4   6  28      12.495      12.614       0.606 o 
  -4   6  29      20.206      21.057       0.794 o 
  -4   6  30       4.847       5.196       0.455 o 
  -4   6  32       3.982       3.792       0.482 o 
  -4   6  33       7.992       7.980       0.683 o 
  -4   6  34       9.594       9.333       0.485 o 
  -4   6  36      22.103      20.940       0.877 o 
  -4   6  38       1.245       1.042       0.336 o 
  -4   6  39      22.502      22.060       0.883 o 
  -4   7   1      97.755      98.069       2.894 o 
  -4   7   2     100.741      98.971       2.856 o 
  -4   7   3      17.728      17.994       0.762 o 
  -4   7   4      22.528      21.310       1.015 o 
  -4   7   5     161.903     158.947       3.818 o 
  -4   7   6     125.583     124.755       3.073 o 
  -4   7   7      52.774      52.887       1.440 o 
  -4   7   8     142.787     137.365       3.302 o 
  -4   7  10       2.356       2.125       0.497 o 
  -4   7  11      29.677      30.437       1.050 o 
  -4   7  14       1.442       1.415       0.400 o 
  -4   7  15      13.906      14.480       0.907 o 
  -4   7  16       3.248       3.826       0.633 o 
  -4   7  17      75.673      75.156       2.601 o 
  -4   7  18      28.453      27.970       1.383 o 
  -4   7  19     126.293     125.300       3.329 o 
  -4   7  20       1.074       2.234       0.479 o 
  -4   7  21       6.155       7.153       0.559 o 
  -4   7  22      54.034      55.054       1.787 o 
  -4   7  23      95.935      98.378       2.590 o 
  -4   7  24      26.262      27.104       1.087 o 
  -4   7  26       9.942      10.427       0.676 o 
  -4   7  27       7.296       8.246       0.714 o 
  -4   7  29       1.817       2.264       0.485 o 
  -4   7  30       2.382       2.437       0.477 o 
  -4   7  31       5.128       5.503       0.525 o 
  -4   7  33       5.611       5.046       0.431 o 
  -4   7  35       3.241       2.542       0.283 o 
  -4   7  37      25.046      22.830       1.521 o 
  -4   8   1      47.803      46.591       1.636 o 
  -4   8   2      24.261      23.610       0.832 o 
  -4   8   3      90.467      89.208       2.269 o 
  -4   8   4      22.408      23.351       0.899 o 
  -4   8   5      95.048      90.614       2.308 o 
  -4   8   6       6.565       6.748       0.917 o 
  -4   8   7       3.129       3.344       0.658 o 
  -4   8   8       2.016       1.882       0.562 o 
  -4   8   9      36.469      35.683       1.490 o 
  -4   8  10       1.957       0.980       0.447 o 
  -4   8  11      28.242      28.253       1.762 o 
  -4   8  12      72.481      70.024       2.248 o 
  -4   8  15      26.409      27.666       1.089 o 
  -4   8  16      52.918      52.800       1.653 o 
  -4   8  17       2.196       3.405       0.588 o 
  -4   8  18      97.117      97.118       2.748 o 
  -4   8  20      19.100      22.292       1.507 o 
  -4   8  21      23.035      22.645       1.372 o 
  -4   8  22       2.456       3.840       0.561 o 
  -4   8  23       8.740      10.524       0.719 o 
  -4   8  24     117.920     119.902       3.170 o 
  -4   8  25       2.588       2.005       0.888 o 
  -4   8  28      21.204      21.777       0.865 o 
  -4   8  29      31.757      30.826       1.058 o 
  -4   8  30      18.982      18.573       0.923 o 
  -4   8  31      10.189      10.972       0.580 o 
  -4   8  32      20.363      19.021       0.710 o 
  -4   8  33       1.543       1.252       0.321 o 
  -4   9   1      71.569      72.611       2.918 o 
  -4   9   3      18.493      18.988       1.029 o 
  -4   9   6       8.396       8.837       0.671 o 
  -4   9   7      16.097      16.379       0.881 o 
  -4   9   8       9.059      10.998       0.796 o 
  -4   9   9      21.015      20.880       0.981 o 
  -4   9  10      54.855      53.462       2.001 o 
  -4   9  11       4.766       5.409       0.604 o 
  -4   9  13       1.321       1.386       0.507 o 
  -4   9  14      15.884      17.312       0.913 o 
  -4   9  15       3.604       3.561       0.781 o 
  -4   9  16       3.946       3.883       1.057 o 
  -4   9  17       7.596       7.325       0.788 o 
  -4   9  18      12.650      14.483       0.915 o 
  -4   9  19      65.342      66.854       3.359 o 
  -4   9  20      21.051      21.212       1.066 o 
  -4   9  22       4.508       5.164       0.621 o 
  -4   9  25       7.278       6.693       0.568 o 
  -4   9  26       6.048       5.708       0.979 o 
  -4   9  27       4.103       4.232       0.628 o 
  -4   9  29       7.808       6.382       0.740 o 
  -4   9  30       2.626       1.545       0.509 o 
  -4  10   1      29.567      28.499       1.631 o 
  -4  10   2       1.322       1.605       0.769 o 
  -4  10   3      10.616      12.895       0.810 o 
  -4  10   4       1.488       1.489       0.547 o 
  -4  10   5       2.778       3.819       0.595 o 
  -4  10   6       1.596       2.896       0.564 o 
  -4  10   7       0.680       1.577       0.624 o 
  -4  10   8      30.416      33.568       1.270 o 
  -4  10   9       3.174       4.199       0.727 o 
  -4  10  10      27.380      28.239       1.595 o 
  -4  10  11      10.798      12.662       0.788 o 
  -4  10  12       0.285       1.257       0.577 o 
  -4  10  13       4.192       4.877       0.689 o 
  -4  10  14       0.656       1.637       0.756 o 
  -4  10  15      19.800      22.181       2.022 o 
  -4  10  16      22.290      22.485       1.288 o 
  -4  10  17       8.496       7.190       1.283 o 
  -4  10  18       2.745       2.685       0.621 o 
  -4  10  20      10.941       9.626       0.684 o 
  -4  10  21       5.737       5.754       0.683 o 
  -4  10  22       4.995       4.864       0.638 o 
  -4  10  25      13.233      12.044       0.797 o 
  -4  11   1       8.157       7.161       1.196 o 
  -4  11   4       8.528       9.063       0.959 o 
  -4  11   5       2.625       2.696       0.565 o 
  -4  11   9       6.346       6.476       0.673 o 
  -4  11  12       6.322       8.237       0.823 o 
  -4  11  13      10.608      10.381       0.852 o 
  -4  11  14       2.702       2.104       0.813 o 
  -4  11  16       2.695       2.830       0.835 o 
  -4  11  17       6.710       6.572       1.114 o 
  -4  11  18      56.700      51.511       2.051 o 
  -4  11  19       5.034       4.342       1.048 o 
  -4  12   1       9.129       8.726       1.182 o 
  -4  12   5       1.771       2.240       0.875 o 
  -3   0   1     221.035     227.321       6.082 o 
  -3   0   3    3225.526    3330.739      71.794 o 
  -3   0   5    3671.588    3804.483      84.804 o 
  -3   0   7    1387.147    1411.821      31.494 o 
  -3   0   9     708.474     677.530      15.840 o 
  -3   0  11    2640.374    2608.315      57.361 o 
  -3   0  13    2994.638    2921.483      72.527 o 
  -3   0  15     109.904     113.481       4.361 o 
  -3   0  17     550.344     557.948      16.223 o 
  -3   0  19     268.990     271.118       7.962 o 
  -3   0  21      79.560      74.882       4.860 o 
  -3   0  25     378.589     356.113      10.865 o 
  -3   0  27      54.257      64.525       1.725 o 
  -3   0  29      22.542      22.343       1.460 o 
  -3   0  31     333.498     328.243       7.571 o 
  -3   0  33      23.960      23.734       0.990 o 
  -3   0  35      53.355      52.384       1.671 o 
  -3   0  37       3.282       2.281       0.664 o 
  -3   0  39      54.144      56.809       1.918 o 
  -3   0  41      93.619      94.594       2.932 o 
  -3   0  43      22.462      22.880       1.167 o 
  -3   0  45     100.364      97.273       3.118 o 
  -3   1   1     226.651     231.019       5.374 o 
  -3   1   2     118.349     120.932       3.077 o 
  -3   1   3     566.954     569.884      12.846 o 
  -3   1   4    2369.114    2321.979      51.559 o 
  -3   1   6      91.171      88.928       2.312 o 
  -3   1   7      35.678      35.433       1.067 o 
  -3   1   8    2482.528    2453.615      54.347 o 
  -3   1   9    1274.820    1255.155      28.000 o 
  -3   1  10     254.910     252.226       5.994 o 
  -3   1  11     183.486     185.509       4.611 o 
  -3   1  12     605.774     581.485      13.353 o 
  -3   1  13     135.782     130.766       3.561 o 
  -3   1  14       0.317       1.073       0.490 o 
  -3   1  15     483.006     482.565      11.411 o 
  -3   1  16     947.906     934.433      21.452 o 
  -3   1  17     118.308     118.477       3.523 o 
  -3   1  18      14.149      12.056       0.846 o 
  -3   1  19     107.554     103.037       3.273 o 
  -3   1  20     163.459     161.099       5.021 o 
  -3   1  21       0.230       2.087       0.589 o 
  -3   1  22      37.774      36.066       2.382 o 
  -3   1  23      45.792      42.676       2.437 o 
  -3   1  24      13.743      13.768       1.989 o 
  -3   1  25      20.866      19.759       2.877 o 
  -3   1  26     278.479     281.103       8.899 o 
  -3   1  27     202.344     203.954       4.694 o 
  -3   1  28     429.365     424.887       9.620 o 
  -3   1  29      24.674      25.555       0.958 o 
  -3   1  30      85.395      83.775       2.038 o 
  -3   1  31       4.250       4.293       0.493 o 
  -3   1  32      51.848      51.355       1.377 o 
  -3   1  33      18.190      18.784       0.679 o 
  -3   1  34     104.184     106.829       2.706 o 
  -3   1  35       2.629       3.342       0.390 o 
  -3   1  36      94.468      94.648       2.361 o 
  -3   1  37       5.035       6.030       0.444 o 
  -3   1  38       4.053       5.082       0.473 o 
  -3   1  39       7.411       7.533       0.660 o 
  -3   1  40      30.672      31.023       1.057 o 
  -3   1  41      31.068      31.456       1.053 o 
  -3   1  42      24.921      25.442       1.212 o 
  -3   1  43       1.409       1.894       0.345 o 
  -3   1  44       4.690       4.935       0.384 o 
  -3   2   1     649.691     648.754      14.601 o 
  -3   2   2      11.554      11.786       0.563 o 
  -3   2   3    1961.216    1935.748      43.720 o 
  -3   2   4     377.737     377.045       8.705 o 
  -3   2   5     151.067     152.338       3.753 o 
  -3   2   6     969.194     973.770      22.168 o 
  -3   2   7      54.374      54.120       1.489 o 
  -3   2   8      70.124      68.346       1.751 o 
  -3   2   9    1997.479    1966.037      43.871 o 
  -3   2  10    1208.980    1211.716      27.203 o 
  -3   2  11    1024.618    1031.795      23.558 o 
  -3   2  12     131.886     128.020       3.337 o 
  -3   2  13      38.288      38.165       1.471 o 
  -3   2  14     670.872     668.330      15.774 o 
  -3   2  15      92.916      93.788       3.037 o 
  -3   2  16       3.725       2.787       0.778 o 
  -3   2  17     633.406     633.136      16.338 o 
  -3   2  18       4.923       6.321       0.762 o 
  -3   2  19       1.683       1.988       0.650 o 
  -3   2  20      96.455      96.086       3.856 o 
  -3   2  21       7.586       7.757       1.074 o 
  -3   2  22     164.808     160.280       6.350 o 
  -3   2  23      35.473      35.919       2.204 o 
  -3   2  24     176.809     177.992       6.071 o 
  -3   2  25      29.650      32.135       3.812 o 
  -3   2  26       2.789       3.964       0.489 o 
  -3   2  27     236.344     236.217       5.388 o 
  -3   2  28     359.360     358.595       8.123 o 
  -3   2  29       4.343       5.135       0.401 o 
  -3   2  30      32.316      30.845       1.025 o 
  -3   2  31      36.348      37.362       1.023 o 
  -3   2  32      25.107      24.902       0.846 o 
  -3   2  33      23.047      22.967       0.774 o 
  -3   2  34     121.844     122.761       2.983 o 
  -3   2  35       8.090       8.858       0.510 o 
  -3   2  36       2.363       2.299       0.361 o 
  -3   2  37       5.407       5.157       0.427 o 
  -3   2  38      14.010      13.105       0.592 o 
  -3   2  39       4.104       4.029       0.416 o 
  -3   2  40       1.816       1.630       0.416 o 
  -3   2  44       3.632       3.728       0.406 o 
  -3   3   1      93.438      93.185       2.565 o 
  -3   3   2     515.358     507.811      12.190 o 
  -3   3   3     731.999     727.432      16.471 o 
  -3   3   4      90.132      91.451       2.988 o 
  -3   3   5     726.137     724.599      16.616 o 
  -3   3   6      43.424      42.841       1.546 o 
  -3   3   7     745.525     745.265      16.905 o 
  -3   3   8      20.974      21.313       1.080 o 
  -3   3   9     378.254     375.271       8.886 o 
  -3   3  10      26.308      28.577       1.160 o 
  -3   3  11     572.839     567.491      13.196 o 
  -3   3  12       1.026      17.201       1.010 o 
  -3   3  13     679.279     685.644      16.280 o 
  -3   3  14       5.352       6.605       0.909 o 
  -3   3  15     122.173     132.558       5.320 o 
  -3   3  16      49.509      47.370       2.414 o 
  -3   3  17      93.946      91.437       5.331 o 
  -3   3  18      50.675      64.141       4.914 o 
  -3   3  19       4.788       6.592       1.058 o 
  -3   3  20       9.477       7.240       2.519 o 
  -3   3  22      55.098      54.286       4.564 o 
  -3   3  23      22.241      21.349       1.952 o 
  -3   3  24       9.258      11.324       0.816 o 
  -3   3  25     181.078     179.653       4.213 o 
  -3   3  26      45.069      45.840       1.183 o 
  -3   3  27     175.276     174.703       4.051 o 
  -3   3  28     418.973     421.153       9.698 o 
  -3   3  29      10.547      11.660       0.685 o 
  -3   3  30       2.244       6.920       0.528 o 
  -3   3  31     208.084     209.151       4.900 o 
  -3   3  32       5.617       6.325       0.442 o 
  -3   3  33      28.071      28.825       0.898 o 
  -3   3  34      94.350      96.702       2.600 o 
  -3   3  35      38.158      40.353       1.163 o 
  -3   3  36       7.752      11.511       0.709 o 
  -3   3  39       2.593       2.642       0.380 o 
  -3   3  40       1.935       2.302       0.477 o 
  -3   3  42       0.647       1.624       0.532 o 
  -3   3  43       9.231       8.809       0.952 o 
  -3   3  44       5.243       5.577       1.023 o 
  -3   4   1     590.728     601.746      13.936 o 
  -3   4   2     362.309     371.968       8.885 o 
  -3   4   3    1165.050    1167.574      27.149 o 
  -3   4   4     422.836     420.704      10.506 o 
  -3   4   5      16.261      14.378       1.578 o 
  -3   4   6       7.208       7.726       0.651 o 
  -3   4   7     280.839     283.799       7.011 o 
  -3   4   8     870.449     871.780      20.635 o 
  -3   4   9      85.421      83.341       2.572 o 
  -3   4  10     631.695     625.331      14.994 o 
  -3   4  11       5.786       6.147       0.652 o 
  -3   4  12     268.152     268.695       6.897 o 
  -3   4  13       7.204       6.779       0.748 o 
  -3   4  14     132.884     136.858       4.453 o 
  -3   4  15      21.180      20.197       1.606 o 
  -3   4  16      86.491      84.437       4.725 o 
  -3   4  17      28.767      32.355       4.037 o 
  -3   4  18      76.027      72.666       3.481 o 
  -3   4  19       4.750       4.795       1.091 o 
  -3   4  20      26.089      24.492       1.951 o 
  -3   4  21      94.729      94.374       3.990 o 
  -3   4  22      15.235      15.127       0.880 o 
  -3   4  23      10.591      10.730       0.540 o 
  -3   4  24      47.714      49.421       1.488 o 
  -3   4  25      86.219      85.206       2.244 o 
  -3   4  26     149.893     147.322       3.467 o 
  -3   4  27      31.135      30.902       1.017 o 
  -3   4  28      53.270      54.520       1.418 o 
  -3   4  29     232.839     234.761       5.455 o 
  -3   4  30      96.608      97.947       2.479 o 
  -3   4  31       7.649       7.962       0.399 o 
  -3   4  32      63.298      66.161       1.668 o 
  -3   4  33       1.928       2.663       0.339 o 
  -3   4  34      50.839      49.812       1.345 o 
  -3   4  35       1.821       1.953       0.341 o 
  -3   4  36       6.780       7.481       0.462 o 
  -3   4  37      46.143      45.182       1.297 o 
  -3   4  38       0.536       1.200       0.323 o 
  -3   4  39      13.686      13.747       0.876 o 
  -3   4  40      12.861      13.129       0.641 o 
  -3   4  41       2.689       3.321       0.438 o 
  -3   4  42       9.645      10.290       0.561 o 
  -3   5   1     352.797     348.068       8.783 o 
  -3   5   2      98.924      98.027       3.167 o 
  -3   5   3      43.266      42.829       2.318 o 
  -3   5   4      57.779      60.214       2.377 o 
  -3   5   5     171.244     168.762       5.555 o 
  -3   5   6     303.557     297.516       7.900 o 
  -3   5   7     692.976     692.742      16.439 o 
  -3   5   8      62.310      62.547       2.380 o 
  -3   5   9      80.545      75.820       2.722 o 
  -3   5  10     167.982     173.664       5.435 o 
  -3   5  11     208.102     212.114       6.127 o 
  -3   5  12     115.668     118.337       4.369 o 
  -3   5  13     232.710     227.677       6.907 o 
  -3   5  14     187.350     179.359       6.122 o 
  -3   5  15      14.094      12.803       2.653 o 
  -3   5  17     223.703     220.297       7.421 o 
  -3   5  18       5.790      10.893       1.545 o 
  -3   5  19       1.637       2.300       0.552 o 
  -3   5  20     131.296     131.424       3.494 o 
  -3   5  21     117.410     119.605       3.607 o 
  -3   5  22      28.232      30.207       1.182 o 
  -3   5  23      34.273      34.924       1.207 o 
  -3   5  24      45.728      45.814       1.938 o 
  -3   5  25      40.377      41.653       1.347 o 
  -3   5  26       9.454       8.825       0.544 o 
  -3   5  27      30.868      30.444       0.912 o 
  -3   5  29     109.117     109.518       2.957 o 
  -3   5  30       5.972       6.413       0.599 o 
  -3   5  31      32.335      33.156       0.979 o 
  -3   5  32      54.374      53.394       1.588 o 
  -3   5  33       5.017       5.073       0.529 o 
  -3   5  35      45.277      47.787       1.370 o 
  -3   5  36      14.444      14.896       0.631 o 
  -3   5  37      59.820      59.862       1.649 o 
  -3   5  38      14.025      13.929       0.613 o 
  -3   5  39      42.868      43.632       1.289 o 
  -3   5  40       7.808       7.618       0.523 o 
  -3   5  41       3.940       3.722       0.435 o 
  -3   6   1      14.416      12.997       1.734 o 
  -3   6   2      19.167      14.956       1.972 o 
  -3   6   3       6.664       9.291       1.234 o 
  -3   6   4      87.473      89.034       3.780 o 
  -3   6   5     223.127     221.885       7.087 o 
  -3   6   7     125.784     126.563       4.592 o 
  -3   6   8      25.588      28.546       1.807 o 
  -3   6   9      23.521      22.073       2.321 o 
  -3   6  10      80.925      78.846       3.288 o 
  -3   6  11     118.203     117.221       6.532 o 
  -3   6  12     134.387     129.641       5.982 o 
  -3   6  13      12.849      15.274       1.914 o 
  -3   6  14      11.071      12.881       2.237 o 
  -3   6  15     191.063     190.337       5.698 o 
  -3   6  16     112.435     112.729       2.936 o 
  -3   6  17      29.608      32.126       1.526 o 
  -3   6  18      20.532      20.671       1.022 o 
  -3   6  19      15.246      16.565       0.870 o 
  -3   6  20      40.786      40.869       1.383 o 
  -3   6  21       3.722       4.544       0.477 o 
  -3   6  22       5.514       5.260       0.565 o 
  -3   6  23      20.274      21.459       0.979 o 
  -3   6  24      17.745      23.018       1.486 o 
  -3   6  25     175.371     176.837       4.287 o 
  -3   6  26      10.163      10.587       0.610 o 
  -3   6  27       5.961       7.058       0.561 o 
  -3   6  28       8.687       9.088       0.660 o 
  -3   6  29      46.590      47.884       1.361 o 
  -3   6  30       0.126       1.435       0.372 o 
  -3   6  31      23.065      23.806       1.069 o 
  -3   6  32      44.920      47.181       1.421 o 
  -3   6  33      67.257      68.907       2.184 o 
  -3   6  34      16.812      17.004       0.701 o 
  -3   6  36       1.616       2.121       0.302 o 
  -3   6  37       2.092       1.558       0.325 o 
  -3   6  38       1.273       0.830       0.241 o 
  -3   6  39      14.985      15.477       0.742 o 
  -3   7   2      71.273      69.694       3.611 o 
  -3   7   3       6.904       5.664       1.702 o 
  -3   7   4      54.655      52.539       3.181 o 
  -3   7   5      55.687      53.279       1.693 o 
  -3   7   6     120.147     114.696       2.979 o 
  -3   7   8     178.467     174.402       4.652 o 
  -3   7  10     212.954     206.326       5.514 o 
  -3   7  11       9.977       9.439       0.513 o 
  -3   7  12       2.875       3.103       0.389 o 
  -3   7  13       0.475       1.627       0.570 o 
  -3   7  14     518.381     500.655      12.420 o 
  -3   7  15      28.061      28.156       0.932 o 
  -3   7  16      46.919      45.394       1.566 o 
  -3   7  17       1.399       1.884       0.355 o 
  -3   7  18      50.216      49.522       1.973 o 
  -3   7  20      34.397      34.552       1.341 o 
  -3   7  21       1.562       1.531       0.459 o 
  -3   7  22      44.874      45.888       2.181 o 
  -3   7  23      16.035      16.019       1.083 o 
  -3   7  24      16.052      17.007       1.270 o 
  -3   7  25       0.767       1.281       0.605 o 
  -3   7  27       1.910       3.025       0.494 o 
  -3   7  28      31.117      30.145       1.163 o 
  -3   7  29       1.161       1.527       0.419 o 
  -3   7  30      30.509      31.194       1.163 o 
  -3   7  32       2.166       1.599       0.417 o 
  -3   7  33       9.245       8.878       0.491 o 
  -3   7  34      11.998      11.690       0.546 o 
  -3   7  35       2.036       2.052       0.353 o 
  -3   7  36       0.667       0.759       0.239 o 
  -3   7  37       3.607       3.202       0.574 o 
  -3   8   1       7.638       7.483       0.494 o 
  -3   8   2       3.630       3.063       0.456 o 
  -3   8   6      58.937      58.984       1.732 o 
  -3   8   7     142.634     142.032       3.541 o 
  -3   8   8       5.464       5.887       0.660 o 
  -3   8   9      19.808      20.206       1.049 o 
  -3   8  11      19.732      19.394       0.863 o 
  -3   8  12       5.920       5.735       0.543 o 
  -3   8  13      15.680      16.337       0.804 o 
  -3   8  14       4.753       5.248       0.541 o 
  -3   8  15      21.837      21.444       1.202 o 
  -3   8  16       6.350       6.801       0.601 o 
  -3   8  17      12.118      13.354       1.009 o 
  -3   8  18       1.176       1.101       0.533 o 
  -3   8  19       8.507       8.089       1.018 o 
  -3   8  20      17.278      16.238       0.942 o 
  -3   8  21       4.993       4.314       0.774 o 
  -3   8  22      11.430      10.968       0.904 o 
  -3   8  24       0.403       1.706       0.548 o 
  -3   8  25      49.989      51.201       1.583 o 
  -3   8  26      32.328      32.979       1.181 o 
  -3   8  27       4.330       5.235       0.644 o 
  -3   8  28       4.463       5.124       0.511 o 
  -3   8  29      19.624      19.605       0.800 o 
  -3   8  30       0.216       1.027       0.450 o 
  -3   8  31      38.497      38.082       1.288 o 
  -3   8  32       8.349       7.522       0.490 o 
  -3   8  34       4.692       5.024       0.395 o 
  -3   9   1      75.855      78.672       2.231 o 
  -3   9   2      40.434      41.560       1.432 o 
  -3   9   3      32.552      33.233       1.427 o 
  -3   9   4       3.044       3.578       0.544 o 
  -3   9   5      61.928      62.634       2.312 o 
  -3   9   6      38.843      39.841       1.387 o 
  -3   9   7      15.986      15.547       0.913 o 
  -3   9   8       8.999       9.603       1.010 o 
  -3   9   9      14.505      14.492       0.827 o 
  -3   9  10      52.839      56.191       2.570 o 
  -3   9  11      67.099      67.695       2.479 o 
  -3   9  12       0.036       3.322       0.591 o 
  -3   9  13      11.848      13.620       0.826 o 
  -3   9  14     125.658     128.125       3.265 o 
  -3   9  15       1.597       4.241       0.543 o 
  -3   9  16       3.912       4.858       0.589 o 
  -3   9  17       4.169       3.892       0.577 o 
  -3   9  18       5.478       6.607       0.929 o 
  -3   9  19       3.754       3.712       0.756 o 
  -3   9  20       5.931       6.618       0.701 o 
  -3   9  22       1.900       2.554       0.703 o 
  -3   9  23      23.817      23.443       0.988 o 
  -3   9  24       4.977       5.629       0.570 o 
  -3   9  25      20.582      19.698       0.819 o 
  -3   9  26       3.807       3.758       0.438 o 
  -3   9  27       4.435       4.316       0.448 o 
  -3   9  29      15.203      14.142       0.640 o 
  -3   9  30       0.727       1.667       0.437 o 
  -3  10   1      47.486      47.989       1.695 o 
  -3  10   2       0.158       2.539       1.193 o 
  -3  10   3     100.673     102.823       2.900 o 
  -3  10   4       8.291      11.652       0.857 o 
  -3  10   5      19.986      21.719       1.020 o 
  -3  10   6       8.413      10.098       1.006 o 
  -3  10   7      30.453      33.317       1.292 o 
  -3  10   8      53.604      56.231       2.121 o 
  -3  10   9      68.194      71.672       2.697 o 
  -3  10  10       1.405       2.382       0.904 o 
  -3  10  11      27.696      28.213       1.492 o 
  -3  10  12       6.284       7.320       0.677 o 
  -3  10  13       3.621       3.857       1.083 o 
  -3  10  14      10.947      13.021       0.871 o 
  -3  10  15       0.850       1.982       0.592 o 
  -3  10  16      11.354      12.825       1.184 o 
  -3  10  22       5.521       5.628       1.350 o 
  -3  10  25      17.031      14.321       2.249 o 
  -3  10  26       3.611       3.683       0.930 o 
  -3  11   1       5.593       4.688       0.627 o 
  -3  11   2       4.345       4.861       1.402 o 
  -3  11   3       1.826       2.222       0.587 o 
  -3  11   8       2.459       2.300       0.722 o 
  -3  11   9      14.547      15.237       0.873 o 
  -3  11  10       1.214       1.275       0.484 o 
  -3  11  11       4.688       5.132       0.775 o 
  -3  11  12       2.468       2.452       1.076 o 
  -3  11  16       2.919       2.982       0.763 o 
  -3  12   1       4.831       5.576       0.799 o 
  -3  12   2       3.139       3.240       0.700 o 
  -3  12   3      10.292       9.803       0.863 o 
  -3  12   4       9.834      10.167       0.865 o 
  -2   0   2    5945.222    6112.444     132.341 o 
  -2   0   4    2012.073    2046.345      44.680 o 
  -2   0   6     359.877     362.060       9.071 o 
  -2   0   8     114.712     113.855       3.163 o 
  -2   0  10    1056.274    1072.247      25.520 o 
  -2   0  12     314.316     305.376       7.958 o 
  -2   0  14     986.966     980.504      23.464 o 
  -2   0  16    2019.818    2015.844      46.107 o 
  -2   0  18     366.592     357.140      17.871 o 
  -2   0  20     440.235     442.486      11.595 o 
  -2   0  22     366.337     363.323      10.464 o 
  -2   0  24     562.694     551.610      14.159 o 
  -2   0  26     463.095     467.576      15.520 o 
  -2   0  28     122.233     122.601       3.253 o 
  -2   0  30      52.110      53.319       1.680 o 
  -2   0  32      18.602      20.208       0.823 o 
  -2   0  34      18.145      18.168       0.991 o 
  -2   0  36     108.897     110.163       3.102 o 
  -2   0  38      18.857      19.044       1.029 o 
  -2   0  40       4.213       4.672       0.807 o 
  -2   0  42      26.916      26.556       1.177 o 
  -2   0  44      14.130      14.506       0.829 o 
  -2   1   1     552.182     563.411      12.854 o 
  -2   1   2      31.357      31.620       1.044 o 
  -2   1   3    3112.352    3133.380      68.880 o 
  -2   1   4     593.418     583.286      13.060 o 
  -2   1   5    1816.698    1841.240      40.760 o 
  -2   1   6    1144.437    1130.754      25.137 o 
  -2   1   7    1223.312    1213.604      26.956 o 
  -2   1   8      82.402      85.410       2.366 o 
  -2   1   9     301.575     297.393       6.945 o 
  -2   1  10     164.574     167.170       4.114 o 
  -2   1  11     170.677     165.523       4.144 o 
  -2   1  12       2.889       2.989       0.335 o 
  -2   1  13       5.057       4.873       0.532 o 
  -2   1  14     344.397     331.168       8.024 o 
  -2   1  15      35.972      38.497       1.473 o 
  -2   1  17     746.497     730.060      18.147 o 
  -2   1  18     113.651     112.819       3.247 o 
  -2   1  19     163.414     168.987       4.964 o 
  -2   1  20     130.833     128.280       3.784 o 
  -2   1  21     108.871     107.192       3.678 o 
  -2   1  22     146.800     150.076       4.531 o 
  -2   1  23     957.338     956.560      22.672 o 
  -2   1  24       2.675       3.060       0.887 o 
  -2   1  25     117.942     119.044       4.432 o 
  -2   1  27     114.541     111.916       2.656 o 
  -2   1  28      54.640      55.247       1.436 o 
  -2   1  29      31.160      31.325       0.971 o 
  -2   1  30       2.693       2.686       0.273 o 
  -2   1  31       7.241       7.709       0.455 o 
  -2   1  32      22.896      24.123       0.856 o 
  -2   1  33     164.845     164.861       3.870 o 
  -2   1  34      43.749      44.423       1.222 o 
  -2   1  35       2.474       2.097       0.335 o 
  -2   1  36      30.420      30.930       0.958 o 
  -2   1  37      43.558      45.971       1.443 o 
  -2   1  38      21.471      24.100       1.047 o 
  -2   1  39      13.815      15.407       0.709 o 
  -2   1  40      43.021      45.054       1.414 o 
  -2   1  41     155.572     157.116       4.114 o 
  -2   1  42       0.366       1.194       0.579 o 
  -2   1  43       2.153       2.425       0.451 o 
  -2   1  45       1.050       1.351       0.442 o 
  -2   2   1    1246.135    1257.660      27.919 o 
  -2   2   2     412.269     414.134       9.606 o 
  -2   2   3     790.679     804.451      18.014 o 
  -2   2   4     221.926     223.108       5.260 o 
  -2   2   5    1435.171    1401.542      31.132 o 
  -2   2   6     695.719     667.480      15.028 o 
  -2   2   7     111.864     105.493       3.174 o 
  -2   2   8       7.991      10.090       0.495 o 
  -2   2   9      21.989      22.665       0.832 o 
  -2   2  10     552.816     554.359      12.900 o 
  -2   2  11     120.630     123.473       3.209 o 
  -2   2  12     233.353     236.022       5.905 o 
  -2   2  13     616.229     630.275      15.575 o 
  -2   2  14    1041.755    1043.432      25.026 o 
  -2   2  15      22.691      19.314       1.461 o 
  -2   2  16     214.854     217.300       5.531 o 
  -2   2  17     376.366     377.698       9.329 o 
  -2   2  18     245.313     244.659       7.443 o 
  -2   2  19     312.317     316.536       8.067 o 
  -2   2  20     128.635     132.381       3.979 o 
  -2   2  21     161.235     157.622       4.757 o 
  -2   2  22     381.756     377.767      10.048 o 
  -2   2  23      60.358      59.898       2.863 o 
  -2   2  24     124.600     128.444       4.728 o 
  -2   2  25     236.110     239.855       8.426 o 
  -2   2  26      65.662      65.059       1.712 o 
  -2   2  28       0.999       1.069       0.278 o 
  -2   2  29       1.494       1.166       0.309 o 
  -2   2  30      64.602      64.290       1.762 o 
  -2   2  31      11.833      12.292       0.549 o 
  -2   2  32       1.704       1.622       0.307 o 
  -2   2  33       3.973       3.664       0.339 o 
  -2   2  34      37.958      38.939       1.209 o 
  -2   2  35      67.787      69.021       1.847 o 
  -2   2  36      14.392      14.655       0.789 o 
  -2   2  37      24.961      24.702       0.876 o 
  -2   2  38      18.087      18.401       0.829 o 
  -2   2  39      15.143      15.126       0.873 o 
  -2   2  40      41.308      41.992       1.425 o 
  -2   2  41       7.711       8.101       0.515 o 
  -2   2  43      21.907      21.771       0.826 o 
  -2   3   1       5.881       5.631       0.306 o 
  -2   3   2     496.161     491.553      11.944 o 
  -2   3   3      63.094      61.592       2.119 o 
  -2   3   4     417.738     420.747       9.743 o 
  -2   3   5     575.869     579.615      13.283 o 
  -2   3   6     625.073     627.205      14.357 o 
  -2   3   7      49.631      46.548       1.430 o 
  -2   3   8      63.807      64.342       1.941 o 
  -2   3   9       5.521       6.159       0.636 o 
  -2   3  10     571.523     571.210      13.286 o 
  -2   3  11     120.358     122.929       3.423 o 
  -2   3  12     152.612     149.768       4.347 o 
  -2   3  13     123.627     125.227       5.317 o 
  -2   3  14     453.071     458.425      11.696 o 
  -2   3  15     177.186     174.310       9.648 o 
  -2   3  16     511.128     519.532      13.712 o 
  -2   3  17      58.036      53.356       2.621 o 
  -2   3  18     204.415     204.091       6.132 o 
  -2   3  19      19.730      20.258       2.056 o 
  -2   3  20     403.016     395.092      10.469 o 
  -2   3  22     173.698     177.784       6.019 o 
  -2   3  23      31.769      31.965       2.395 o 
  -2   3  24     179.249     174.543       6.670 o 
  -2   3  25       6.896       7.276       0.362 o 
  -2   3  26     125.579     123.724       2.926 o 
  -2   3  27       5.340       4.819       0.359 o 
  -2   3  28       7.963       8.190       0.406 o 
  -2   3  29       0.367       1.069       0.255 o 
  -2   3  30      17.998      17.461       0.619 o 
  -2   3  33       5.604       5.905       0.520 o 
  -2   3  34      72.205      72.847       1.894 o 
  -2   3  35      19.786      20.607       0.748 o 
  -2   3  36       2.347       2.490       0.393 o 
  -2   3  38      62.209      62.295       1.654 o 
  -2   3  40       7.124       7.060       0.446 o 
  -2   3  41      36.564      36.148       1.412 o 
  -2   3  42      16.661      16.573       0.643 o 
  -2   3  43       0.424       0.954       0.371 o 
  -2   3  44      15.207      14.711       1.435 o 
  -2   4   1      98.946     102.038       2.853 o 
  -2   4   2     325.605     332.586       7.938 o 
  -2   4   3    1070.401    1059.868      24.446 o 
  -2   4   4       4.594       4.947       0.461 o 
  -2   4   5     221.537     222.700       5.734 o 
  -2   4   6      24.776      23.398       1.081 o 
  -2   4   7      23.396      24.247       1.439 o 
  -2   4   8      68.258      71.174       2.234 o 
  -2   4   9     118.607     114.616       3.726 o 
  -2   4  10     700.389     701.421      17.205 o 
  -2   4  11      99.770      98.581       3.417 o 
  -2   4  12    1331.211    1323.315      33.413 o 
  -2   4  13      11.682      11.319       1.321 o 
  -2   4  14     229.513     235.786       7.211 o 
  -2   4  15     175.543     182.210       5.917 o 
  -2   4  16      33.140      35.965       2.259 o 
  -2   4  17     533.647     548.263      14.494 o 
  -2   4  18       0.234       2.436       1.003 o 
  -2   4  19      66.903      67.209       3.108 o 
  -2   4  20     147.708     140.448       5.243 o 
  -2   4  21     171.532     176.712       5.805 o 
  -2   4  22       7.626       8.904       1.164 o 
  -2   4  23     337.028     330.999       7.756 o 
  -2   4  24      79.296      78.200       2.030 o 
  -2   4  25      26.816      27.182       0.995 o 
  -2   4  26       1.233       1.461       0.300 o 
  -2   4  27       6.395       7.408       0.375 o 
  -2   4  28      83.162      83.333       2.083 o 
  -2   4  29      34.110      34.989       1.050 o 
  -2   4  30     107.004     107.372       2.596 o 
  -2   4  31      11.710      11.657       0.505 o 
  -2   4  32      11.986      12.910       0.573 o 
  -2   4  33      17.109      17.352       0.654 o 
  -2   4  34       6.266       6.942       0.436 o 
  -2   4  35       1.051       1.184       0.337 o 
  -2   4  36      54.591      55.049       1.505 o 
  -2   4  37      57.034      58.674       1.579 o 
  -2   4  38      16.258      16.548       0.794 o 
  -2   4  39      14.914      14.424       0.696 o 
  -2   4  40      25.985      25.338       0.821 o 
  -2   4  41      20.837      20.295       0.774 o 
  -2   4  42       1.662       1.200       0.365 o 
  -2   5   1     394.307     391.582       9.610 o 
  -2   5   2     655.885     652.393      15.401 o 
  -2   5   3      16.961      17.682       1.172 o 
  -2   5   4       4.386       3.606       0.522 o 
  -2   5   5      64.544      66.924       2.424 o 
  -2   5   6      60.793      58.270       2.064 o 
  -2   5   7      64.100      60.876       2.096 o 
  -2   5   8     140.001     136.446       3.941 o 
  -2   5   9       1.182       2.178       0.542 o 
  -2   5  12     179.503     173.159       5.540 o 
  -2   5  13     107.561     110.627       4.263 o 
  -2   5  14      55.871      58.013       4.117 o 
  -2   5  15     115.510     114.983       4.593 o 
  -2   5  16      40.145      42.340       3.329 o 
  -2   5  17      54.083      56.078       3.105 o 
  -2   5  18      41.751      41.016       2.898 o 
  -2   5  19     181.499     182.845       7.708 o 
  -2   5  20     501.715     492.333      12.231 o 
  -2   5  21      10.854      13.000       0.601 o 
  -2   5  22      70.047      69.985       1.820 o 
  -2   5  23      57.387      55.912       1.588 o 
  -2   5  24       0.176       1.197       0.354 o 
  -2   5  25      53.395      52.195       1.590 o 
  -2   5  26      95.359      96.414       2.413 o 
  -2   5  27      12.050      13.332       0.654 o 
  -2   5  28      24.813      24.508       0.870 o 
  -2   5  29       3.717       3.675       0.355 o 
  -2   5  30       0.303       0.703       0.348 o 
  -2   5  31       2.857       2.725       0.453 o 
  -2   5  32       2.979       2.441       0.352 o 
  -2   5  33      21.074      21.207       0.876 o 
  -2   5  34       7.770       8.694       0.525 o 
  -2   5  35      14.251      13.817       0.647 o 
  -2   5  36       7.283       6.913       0.559 o 
  -2   5  37      15.799      15.339       0.614 o 
  -2   5  39       2.307       2.261       0.360 o 
  -2   5  40      39.089      37.749       1.133 o 
  -2   5  41       3.815       3.129       0.408 o 
  -2   6   1       6.368       7.993       1.052 o 
  -2   6   2     160.698     152.901       5.357 o 
  -2   6   3     147.045     144.013       6.085 o 
  -2   6   4      72.022      70.664       3.280 o 
  -2   6   5     205.705     195.769       6.419 o 
  -2   6   6     282.105     266.685       8.318 o 
  -2   6   7      28.342      29.831       2.063 o 
  -2   6   8       1.321       1.815       0.895 o 
  -2   6   9      17.279      15.249       1.365 o 
  -2   6  10      14.086      13.510       1.312 o 
  -2   6  12      34.596      32.267       2.973 o 
  -2   6  16     104.775     104.266       2.945 o 
  -2   6  17     225.294     218.824       6.216 o 
  -2   6  18      32.926      34.714       1.623 o 
  -2   6  19       0.175       0.904       0.407 o 
  -2   6  20      84.622      82.737       2.803 o 
  -2   6  21      22.725      22.350       0.908 o 
  -2   6  22      14.943      16.092       0.791 o 
  -2   6  23     380.388     383.535      13.302 o 
  -2   6  24      27.971      30.178       1.476 o 
  -2   6  25      30.995      31.128       1.242 o 
  -2   6  26       2.744       3.375       0.392 o 
  -2   6  27      24.315      24.574       0.892 o 
  -2   6  28       3.062       2.804       0.378 o 
  -2   6  30      11.314      12.047       0.571 o 
  -2   6  32       0.980       1.152       0.355 o 
  -2   6  33       3.595       3.081       0.400 o 
  -2   6  34      13.182      13.150       0.624 o 
  -2   6  35       2.497       2.205       0.339 o 
  -2   6  36      15.049      14.174       0.548 o 
  -2   6  37      15.122      14.281       0.542 o 
  -2   6  38      11.375      11.176       0.573 o 
  -2   7   1     371.576     363.481      10.862 o 
  -2   7   2       0.815       2.035       0.969 o 
  -2   7   3      86.447      86.400       4.481 o 
  -2   7   4      56.904      52.910       3.643 o 
  -2   7   5       9.953      11.617       1.582 o 
  -2   7   6     208.391     201.034       7.557 o 
  -2   7   7       4.713       4.686       0.447 o 
  -2   7   8      36.015      35.962       1.126 o 
  -2   7   9      26.252      24.761       0.962 o 
  -2   7  10       9.756       8.940       0.514 o 
  -2   7  11       2.316       1.493       0.357 o 
  -2   7  12      20.500      20.270       0.899 o 
  -2   7  13     168.129     166.538       4.689 o 
  -2   7  14       0.658       0.844       0.386 o 
  -2   7  15      61.746      60.310       1.746 o 
  -2   7  16       9.038       9.071       0.510 o 
  -2   7  17       3.587       4.076       0.405 o 
  -2   7  18       0.250       1.226       0.428 o 
  -2   7  19     228.306     219.765       6.548 o 
  -2   7  20       4.771       5.734       0.749 o 
  -2   7  21     143.403     140.677       4.986 o 
  -2   7  22       1.556       1.547       0.620 o 
  -2   7  23      12.690      12.053       0.665 o 
  -2   7  24       4.991       6.471       0.707 o 
  -2   7  25     220.741     212.730       6.041 o 
  -2   7  26       1.926       2.814       0.471 o 
  -2   7  29       9.319       8.976       0.715 o 
  -2   7  30      12.118      12.418       0.620 o 
  -2   7  31       3.996       4.384       0.441 o 
  -2   7  33       1.401       1.055       0.340 o 
  -2   7  34       1.595       1.139       0.343 o 
  -2   7  35       2.464       2.079       0.291 o 
  -2   7  36       1.334       1.016       0.256 o 
  -2   7  37      12.382      11.211       0.743 o 
  -2   8   1      16.752      17.145       0.751 o 
  -2   8   2     125.676     121.821       3.257 o 
  -2   8   3      11.888      12.142       0.659 o 
  -2   8   4      19.443      18.574       0.768 o 
  -2   8   6       5.250       4.805       0.772 o 
  -2   8   7      22.729      23.133       1.350 o 
  -2   8   8     122.178     119.374       3.191 o 
  -2   8   9      15.158      15.728       0.809 o 
  -2   8  10       3.440       4.281       0.521 o 
  -2   8  11      18.336      18.153       0.980 o 
  -2   8  12       4.409       4.045       0.861 o 
  -2   8  14      12.354      12.101       0.717 o 
  -2   8  15       7.062       6.235       0.517 o 
  -2   8  16       7.506       8.208       0.535 o 
  -2   8  17      14.889      15.546       0.848 o 
  -2   8  19       1.617       2.427       0.539 o 
  -2   8  20     151.716     144.810       5.064 o 
  -2   8  21       6.123       6.146       0.863 o 
  -2   8  22       1.475       1.880       0.508 o 
  -2   8  23       4.323       4.225       0.808 o 
  -2   8  26      17.997      18.467       0.837 o 
  -2   8  28       3.115       2.898       0.418 o 
  -2   8  29       1.076       1.131       0.429 o 
  -2   8  31       1.923       1.437       0.405 o 
  -2   8  32       2.231       1.620       0.359 o 
  -2   8  34       7.583       7.320       0.423 o 
  -2   9   1      22.302      23.484       1.130 o 
  -2   9   2      34.731      35.498       1.269 o 
  -2   9   3       3.135       4.822       0.595 o 
  -2   9   4      86.449      86.279       2.405 o 
  -2   9   5      28.260      28.503       1.614 o 
  -2   9   6       3.631       3.346       1.001 o 
  -2   9   7       9.693       9.536       0.754 o 
  -2   9   8      14.523      15.390       0.854 o 
  -2   9   9       4.296       5.538       0.869 o 
  -2   9  10      79.322      79.084       2.268 o 
  -2   9  11       3.513       4.687       0.644 o 
  -2   9  12      61.508      62.008       1.892 o 
  -2   9  13       7.678       8.658       0.704 o 
  -2   9  14       5.474       5.572       0.688 o 
  -2   9  16      16.394      18.446       1.083 o 
  -2   9  17      49.417      50.518       1.632 o 
  -2   9  18      29.133      30.730       1.297 o 
  -2   9  19       3.517       4.603       0.652 o 
  -2   9  20       3.991       4.358       0.548 o 
  -2   9  21      11.226      11.555       0.757 o 
  -2   9  22       7.847       8.181       0.633 o 
  -2   9  23      10.459       9.681       0.658 o 
  -2   9  24       5.744       6.024       0.638 o 
  -2   9  25      22.243      20.103       1.830 o 
  -2   9  29      17.490      15.732       0.680 o 
  -2   9  30      25.708      24.886       0.897 o 
  -2   9  31       6.945       7.088       0.675 o 
  -2  10   1      29.735      30.486       2.342 o 
  -2  10   2      28.827      30.752       1.306 o 
  -2  10   4      11.184      12.673       1.425 o 
  -2  10   7       8.599       9.082       1.088 o 
  -2  10  10      36.893      36.651       1.356 o 
  -2  10  11       8.500      10.248       0.854 o 
  -2  10  12      17.504      18.124       0.924 o 
  -2  10  13      13.798      15.403       1.067 o 
  -2  10  14       6.054       7.568       0.741 o 
  -2  10  15       4.239       5.401       1.103 o 
  -2  10  17       0.568       1.098       0.542 o 
  -2  10  19      47.731      43.574       1.528 o 
  -2  10  20       2.856       2.573       0.512 o 
  -2  10  21       7.092       5.655       1.196 o 
  -2  10  23       2.721       1.931       0.543 o 
  -2  10  26       3.885       2.685       0.953 o 
  -2  11   2      22.197      21.809       2.729 o 
  -2  11   3       1.990       2.321       0.704 o 
  -2  11   6       5.781       5.729       0.760 o 
  -2  11   7       6.490       5.015       0.736 o 
  -2  11   9      11.587      10.861       2.093 o 
  -2  11  11       3.706       4.009       0.690 o 
  -2  11  12       0.385       2.157       0.667 o 
  -2  11  13       2.809       3.215       0.631 o 
  -2  11  15       3.534       3.794       0.676 o 
  -2  11  16      14.931      15.016       1.242 o 
  -2  11  20       8.134       6.709       1.088 o 
  -2  12   1       2.725       2.221       0.683 o 
  -2  12   4       8.686       7.610       0.831 o 
  -2  12   6       2.216       1.140       0.494 o 
  -1   0   1      40.121      40.748       1.102 o 
  -1   0   3     167.181     170.734       4.155 o 
  -1   0   5    2281.465    2320.042      51.428 o 
  -1   0   7     170.026     166.598       4.460 o 
  -1   0   9    6715.875    6535.312     138.443 o 
  -1   0  11     126.228     126.005       3.763 o 
  -1   0  13      85.811      87.626       3.356 o 
  -1   0  15     331.759     333.466      11.034 o 
  -1   0  17     872.971     867.038      20.314 o 
  -1   0  19     176.139     172.908       5.821 o 
  -1   0  21      96.688      97.700       3.677 o 
  -1   0  23     158.007     154.016       5.220 o 
  -1   0  25      11.314      11.624       2.746 o 
  -1   0  27     671.500     665.011      15.161 o 
  -1   0  29     366.872     355.249       8.459 o 
  -1   0  31      74.850      73.545       1.945 o 
  -1   0  33      63.426      63.060       1.806 o 
  -1   0  35      67.211      69.522       1.979 o 
  -1   0  37     120.582     121.483       3.415 o 
  -1   0  39       1.149       1.407       0.701 o 
  -1   0  43       3.266       4.325       0.887 o 
  -1   0  45       4.531       4.114       0.560 o 
  -1   1   1      58.359      60.238       1.567 o 
  -1   1   2     331.173     330.511       7.556 o 
  -1   1   3      18.916      19.037       0.620 o 
  -1   1   4    5256.978    5389.568     118.694 o 
  -1   1   5     998.259    1022.700      22.742 o 
  -1   1   6    3376.891    3454.861      76.882 o 
  -1   1   7     496.885     500.491      11.683 o 
  -1   1   8     329.855     328.233       7.752 o 
  -1   1   9     258.755     255.129       5.989 o 
  -1   1  10    2291.513    2207.606      51.104 o 
  -1   1  11     849.302     828.972      19.585 o 
  -1   1  12    1697.234    1656.771      42.489 o 
  -1   1  13     516.456     508.512      12.613 o 
  -1   1  14    1609.984    1588.727      36.729 o 
  -1   1  15      14.252      13.808       0.771 o 
  -1   1  16      61.056      58.039       1.821 o 
  -1   1  18     495.936     491.570      11.583 o 
  -1   1  19      52.715      52.794       2.389 o 
  -1   1  20     214.995     216.947       5.688 o 
  -1   1  21       2.018       4.189       0.643 o 
  -1   1  22     136.809     133.079       5.020 o 
  -1   1  23      15.323      15.035       1.234 o 
  -1   1  24      59.082      56.258       2.410 o 
  -1   1  25     303.168     294.833       9.028 o 
  -1   1  26       3.312       3.436       1.175 o 
  -1   1  27      86.957      90.035       2.171 o 
  -1   1  28     325.038     320.458       7.248 o 
  -1   1  29     111.998     113.716       2.666 o 
  -1   1  30       2.952       3.552       0.322 o 
  -1   1  31      58.917      60.123       1.612 o 
  -1   1  32     123.090     124.345       2.984 o 
  -1   1  33       0.063       1.311       0.349 o 
  -1   1  34      50.472      50.071       1.633 o 
  -1   1  35      41.710      41.333       1.218 o 
  -1   1  36       4.099       3.892       0.409 o 
  -1   1  37       2.422       2.229       0.391 o 
  -1   1  38      17.000      17.008       0.900 o 
  -1   1  39       0.020       1.032       0.396 o 
  -1   1  40      40.826      42.516       1.272 o 
  -1   1  41      12.926      14.437       0.645 o 
  -1   1  42      16.336      16.179       0.786 o 
  -1   1  43      10.201      10.543       0.581 o 
  -1   1  44       1.475       1.369       0.354 o 
  -1   1  45       3.004       3.989       0.509 o 
  -1   2   1     432.853     435.343      10.101 o 
  -1   2   2     106.567     106.569       2.934 o 
  -1   2   3     194.303     193.957       4.621 o 
  -1   2   4    1187.297    1190.589      27.383 o 
  -1   2   5    1588.541    1596.675      35.446 o 
  -1   2   6     127.930     127.993       3.136 o 
  -1   2   7      12.830      12.423       0.620 o 
  -1   2   8    1626.020    1601.415      35.677 o 
  -1   2   9      37.903      35.701       1.461 o 
  -1   2  10     427.590     429.029       9.905 o 
  -1   2  11     289.872     290.967       7.388 o 
  -1   2  12     721.034     724.281      16.997 o 
  -1   2  13     696.608     663.071      17.030 o 
  -1   2  14      12.686      12.125       0.785 o 
  -1   2  15     158.126     155.693       4.223 o 
  -1   2  16     531.578     538.007      12.612 o 
  -1   2  17     294.670     293.571       7.315 o 
  -1   2  18      97.229     100.077       3.205 o 
  -1   2  20     156.090     154.558       4.470 o 
  -1   2  21      27.925      31.282       1.736 o 
  -1   2  22      12.699      13.666       1.120 o 
  -1   2  23      70.751      72.212       2.974 o 
  -1   2  24      28.547      28.066       2.197 o 
  -1   2  25     125.591     122.817       5.019 o 
  -1   2  26     148.894     150.846       3.610 o 
  -1   2  27       3.844       4.391       0.347 o 
  -1   2  28      65.542      66.979       1.671 o 
  -1   2  29     341.229     339.661       7.829 o 
  -1   2  30      57.400      58.173       1.483 o 
  -1   2  31     116.447     118.076       2.926 o 
  -1   2  32      87.098      87.767       2.187 o 
  -1   2  33       0.865       1.324       0.333 o 
  -1   2  34       5.984       6.019       0.475 o 
  -1   2  35      81.208      83.490       2.161 o 
  -1   2  36      35.045      35.711       1.260 o 
  -1   2  37      25.150      25.154       0.872 o 
  -1   2  39       0.557       1.248       0.395 o 
  -1   2  40      13.696      13.619       0.598 o 
  -1   2  41      27.344      26.836       0.908 o 
  -1   2  42      19.602      20.497       0.761 o 
  -1   2  43      21.385      21.986       0.759 o 
  -1   3   1     352.103     352.094       8.077 o 
  -1   3   2       4.731       4.593       0.323 o 
  -1   3   3      17.526      18.500       0.827 o 
  -1   3   4    1627.150    1664.671      37.961 o 
  -1   3   5     781.141     775.194      18.426 o 
  -1   3   6       0.399       0.872       0.308 o 
  -1   3   7     465.100     467.811      10.833 o 
  -1   3   8      38.802      38.624       1.350 o 
  -1   3   9     612.461     607.014      13.953 o 
  -1   3  10     240.516     244.028       6.251 o 
  -1   3  11    1047.215    1053.240      25.063 o 
  -1   3  12     395.733     416.972      10.100 o 
  -1   3  13      88.262      85.464       2.983 o 
  -1   3  15     514.355     509.236      14.162 o 
  -1   3  16      34.076      35.435       1.854 o 
  -1   3  17      63.595      70.019       3.063 o 
  -1   3  18     186.871     189.231       6.128 o 
  -1   3  20      24.421      25.841       2.494 o 
  -1   3  21       8.794       8.208       1.128 o 
  -1   3  22      96.898      96.718       3.509 o 
  -1   3  23      23.200      24.149       1.738 o 
  -1   3  24      24.593      25.964       2.592 o 
  -1   3  25     118.348     118.475       2.826 o 
  -1   3  26       2.389       2.375       0.249 o 
  -1   3  27      58.444      58.571       1.468 o 
  -1   3  28      14.244      15.238       0.541 o 
  -1   3  29     289.126     290.709       6.723 o 
  -1   3  30      10.608      11.866       0.530 o 
  -1   3  31      22.794      22.054       0.727 o 
  -1   3  32      12.207      13.012       0.653 o 
  -1   3  33      29.893      30.640       0.954 o 
  -1   3  34       0.821       1.303       0.353 o 
  -1   3  35      97.722      96.675       2.454 o 
  -1   3  36       8.443       8.903       0.633 o 
  -1   3  37      13.931      14.141       0.702 o 
  -1   3  38      18.598      18.762       0.722 o 
  -1   3  39       6.622       6.233       0.421 o 
  -1   3  40       5.946       5.519       0.399 o 
  -1   3  41       2.014       2.255       0.301 o 
  -1   3  42       1.907       1.075       0.516 o 
  -1   4   1     155.199     159.561       3.906 o 
  -1   4   2      49.872      48.858       1.559 o 
  -1   4   3    1227.884    1248.460      28.336 o 
  -1   4   4     167.431     173.599       4.425 o 
  -1   4   5       1.173       1.500       0.385 o 
  -1   4   6     611.453     615.917      14.317 o 
  -1   4   7       0.094       1.049       0.425 o 
  -1   4   8     609.584     613.098      14.268 o 
  -1   4   9     106.109     108.712       3.375 o 
  -1   4  10     423.198     422.017      10.320 o 
  -1   4  11      40.230      42.736       1.674 o 
  -1   4  12     336.717     337.122       8.722 o 
  -1   4  13      39.902      46.967       2.092 o 
  -1   4  14     587.420     602.716      15.077 o 
  -1   4  15      79.898      85.739       3.538 o 
  -1   4  16      19.672      20.831       1.671 o 
  -1   4  17      44.562      42.935       3.445 o 
  -1   4  18      59.558      65.728       2.830 o 
  -1   4  19       2.343       3.090       0.868 o 
  -1   4  20      76.328      74.312       3.160 o 
  -1   4  21     110.848     109.125       4.951 o 
  -1   4  22     210.049     214.802       8.951 o 
  -1   4  23      21.030      19.977       0.857 o 
  -1   4  24       1.109       1.399       0.236 o 
  -1   4  25       3.173       2.991       0.348 o 
  -1   4  26      21.977      22.400       0.683 o 
  -1   4  27      44.298      44.537       1.279 o 
  -1   4  28     225.036     226.670       5.214 o 
  -1   4  29     171.622     173.360       4.121 o 
  -1   4  30      18.004      18.438       0.744 o 
  -1   4  31      15.849      15.587       0.703 o 
  -1   4  32     123.394     125.427       3.028 o 
  -1   4  33      60.888      62.043       1.651 o 
  -1   4  34       5.471       5.244       0.612 o 
  -1   4  35      29.583      31.312       0.945 o 
  -1   4  36       8.832       9.800       0.547 o 
  -1   4  37      48.549      49.705       1.394 o 
  -1   4  38      43.581      44.861       1.506 o 
  -1   4  39      46.737      46.469       1.310 o 
  -1   4  40      16.768      17.324       0.628 o 
  -1   4  41      11.418      11.490       0.500 o 
  -1   4  42       1.145       0.798       0.321 o 
  -1   4  43       3.467       3.328       0.932 o 
  -1   5   1     155.491     154.411       4.812 o 
  -1   5   2     363.945     361.241       8.726 o 
  -1   5   3     493.863     495.307      11.665 o 
  -1   5   4     247.717     251.310       6.503 o 
  -1   5   5     348.960     340.546       9.326 o 
  -1   5   6      54.832      52.421       2.200 o 
  -1   5   7       8.239       7.573       1.303 o 
  -1   5   8     477.210     464.521      11.452 o 
  -1   5   9     323.926     326.597       8.528 o 
  -1   5  11     338.414     336.121       8.631 o 
  -1   5  12       7.949       5.849       1.188 o 
  -1   5  13     213.825     207.305       6.152 o 
  -1   5  14      23.929      23.809       1.597 o 
  -1   5  15      29.589      27.101       2.179 o 
  -1   5  16      51.079      44.466       3.524 o 
  -1   5  17      28.123      27.572       2.702 o 
  -1   5  20     109.520     108.264       3.168 o 
  -1   5  21      36.699      35.554       1.155 o 
  -1   5  22       1.855       2.530       0.413 o 
  -1   5  23      62.856      62.839       2.016 o 
  -1   5  25      43.565      45.000       1.462 o 
  -1   5  26     203.100     202.409       5.297 o 
  -1   5  27      63.063      63.047       1.829 o 
  -1   5  28       1.282       1.672       0.347 o 
  -1   5  29       1.469       2.129       0.485 o 
  -1   5  30     134.654     132.933       3.416 o 
  -1   5  31      52.300      52.206       1.754 o 
  -1   5  33      82.374      85.600       2.408 o 
  -1   5  34      23.676      23.974       0.846 o 
  -1   5  35       6.879       6.204       0.443 o 
  -1   5  36       1.791       1.929       0.326 o 
  -1   5  37       1.307       1.670       0.448 o 
  -1   5  38       5.490       5.468       0.424 o 
  -1   5  39      15.279      14.752       0.614 o 
  -1   5  41       3.883       4.548       0.463 o 
  -1   6   1      88.468      87.228       4.069 o 
  -1   6   2     100.948      97.727       3.516 o 
  -1   6   3      27.072      24.193       1.599 o 
  -1   6   4      17.509      15.986       1.496 o 
  -1   6   5      55.136      54.442       2.478 o 
  -1   6   6      71.846      72.452       2.861 o 
  -1   6   7     472.151     464.256      11.913 o 
  -1   6   8     246.101     251.568       7.119 o 
  -1   6   9     106.954     110.730       4.063 o 
  -1   6  10      17.676      16.572       1.320 o 
  -1   6  11     254.573     246.831       7.551 o 
  -1   6  12       9.573       9.244       1.749 o 
  -1   6  13      38.535      41.862       2.327 o 
  -1   6  14     180.334     173.265       5.756 o 
  -1   6  15     281.713     280.570      10.945 o 
  -1   6  16       3.991       4.791       0.405 o 
  -1   6  17       6.114       6.885       0.588 o 
  -1   6  18     129.100     128.697       3.881 o 
  -1   6  20       2.583       3.146       0.443 o 
  -1   6  21      16.796      16.713       0.730 o 
  -1   6  22      33.700      34.920       1.161 o 
  -1   6  23       4.538       5.676       0.558 o 
  -1   6  24      26.646      26.180       1.098 o 
  -1   6  25      44.145      43.994       1.600 o 
  -1   6  26       1.600       1.877       0.360 o 
  -1   6  27       3.190       2.766       0.525 o 
  -1   6  28      34.515      35.584       1.244 o 
  -1   6  29      32.768      31.793       1.110 o 
  -1   6  30      16.955      17.512       0.777 o 
  -1   6  31      12.910      13.951       0.650 o 
  -1   6  34       7.050       6.872       0.481 o 
  -1   6  35      36.381      34.383       1.007 o 
  -1   6  36       1.738       1.750       0.344 o 
  -1   6  37       4.162       3.064       0.518 o 
  -1   6  38      18.159      17.274       0.703 o 
  -1   7   1       2.462       2.329       1.165 o 
  -1   7   2      50.150      47.399       2.687 o 
  -1   7   6      45.882      42.129       2.401 o 
  -1   7   8     155.440     152.294       4.019 o 
  -1   7   9       0.475       0.694       0.329 o 
  -1   7  10      46.671      44.937       1.287 o 
  -1   7  11       0.511       0.850       0.357 o 
  -1   7  12      99.842      98.315       2.480 o 
  -1   7  13      25.150      23.070       1.059 o 
  -1   7  15      26.829      27.116       1.083 o 
  -1   7  16     152.131     147.589       3.906 o 
  -1   7  17      39.406      39.767       1.532 o 
  -1   7  18       8.050       7.627       0.535 o 
  -1   7  19      14.478      14.636       0.705 o 
  -1   7  20      10.840      11.294       0.633 o 
  -1   7  21       9.096       8.866       1.308 o 
  -1   7  24       4.467       4.695       0.741 o 
  -1   7  25       3.449       4.571       0.497 o 
  -1   7  26     154.683     153.413       4.643 o 
  -1   7  27       1.755       1.901       0.410 o 
  -1   7  29       5.314       5.158       0.659 o 
  -1   7  30      22.216      19.595       0.840 o 
  -1   7  31       1.097       2.234       0.453 o 
  -1   7  32      73.543      72.120       2.108 o 
  -1   7  33       8.865       8.804       0.521 o 
  -1   7  34       2.953       2.759       0.338 o 
  -1   7  35      36.216      34.593       1.134 o 
  -1   7  36       2.081       2.074       0.306 o 
  -1   8   1      10.163      10.099       0.589 o 
  -1   8   2      12.467      12.532       0.583 o 
  -1   8   3       6.526       7.419       0.797 o 
  -1   8   4       0.989       1.542       0.517 o 
  -1   8   5     138.970     136.132       3.337 o 
  -1   8   6       0.932       2.101       0.421 o 
  -1   8   7      44.204      45.081       1.362 o 
  -1   8   8      31.717      31.595       1.135 o 
  -1   8   9      16.498      16.652       0.864 o 
  -1   8  10       9.948      11.000       0.803 o 
  -1   8  11     283.321     274.954       7.249 o 
  -1   8  12       8.998      10.764       0.625 o 
  -1   8  13       1.831       2.304       0.391 o 
  -1   8  14      17.842      19.690       0.854 o 
  -1   8  15     250.428     242.196       5.884 o 
  -1   8  16      13.385      15.182       0.703 o 
  -1   8  17      19.667      20.331       0.939 o 
  -1   8  19      18.117      18.373       1.147 o 
  -1   8  20       1.306       1.302       0.525 o 
  -1   8  21      20.006      20.325       1.396 o 
  -1   8  22       3.035       4.124       0.781 o 
  -1   8  23       8.051       8.588       0.622 o 
  -1   8  24       7.315       6.986       0.572 o 
  -1   8  25      24.334      25.089       1.094 o 
  -1   8  26       3.764       3.346       0.431 o 
  -1   8  28       0.557       1.142       0.442 o 
  -1   8  29       8.875       7.259       0.648 o 
  -1   8  30       5.904       4.454       0.557 o 
  -1   8  31       4.307       3.676       0.387 o 
  -1   8  33      16.699      15.316       0.892 o 
  -1   8  34       2.287       2.358       0.359 o 
  -1   9   2      25.660      26.434       1.006 o 
  -1   9   3      46.574      49.643       1.636 o 
  -1   9   4      19.479      19.746       0.924 o 
  -1   9   5      11.350      12.600       0.769 o 
  -1   9   7      32.964      34.544       1.284 o 
  -1   9   8     150.490     152.756       3.983 o 
  -1   9   9     131.158     133.883       3.573 o 
  -1   9  10      19.830      21.518       1.010 o 
  -1   9  11       6.671       6.704       0.642 o 
  -1   9  12      14.765      15.399       0.995 o 
  -1   9  13       5.175       6.270       0.636 o 
  -1   9  14      13.131      13.356       0.728 o 
  -1   9  15      22.084      22.058       0.921 o 
  -1   9  16       2.536       3.622       0.567 o 
  -1   9  17      17.933      18.014       0.894 o 
  -1   9  19       5.870       5.840       0.593 o 
  -1   9  21       3.459       3.264       0.544 o 
  -1   9  22      11.116      10.030       0.738 o 
  -1   9  24       5.672       5.592       0.675 o 
  -1   9  25       0.858       0.950       0.402 o 
  -1   9  26      26.269      24.895       0.890 o 
  -1   9  27      26.176      23.913       0.959 o 
  -1   9  28       2.694       2.444       0.492 o 
  -1   9  30       3.134       2.890       0.374 o 
  -1  10   1       8.848       9.046       0.948 o 
  -1  10   2      40.258      43.402       2.420 o 
  -1  10   3      50.713      53.525       1.851 o 
  -1  10   5       9.644       9.380       1.275 o 
  -1  10   6      15.749      16.377       0.913 o 
  -1  10   7       4.087       3.855       0.614 o 
  -1  10   8       1.704       1.829       0.807 o 
  -1  10   9      34.178      36.918       1.366 o 
  -1  10  10       4.417       5.290       0.870 o 
  -1  10  11       1.831       2.079       0.685 o 
  -1  10  12      20.017      19.719       1.236 o 
  -1  10  13       6.098       7.114       0.980 o 
  -1  10  14      11.629      13.728       1.228 o 
  -1  10  15      45.029      44.216       2.298 o 
  -1  10  16       3.738       4.537       0.776 o 
  -1  10  19       1.389       1.157       0.504 o 
  -1  10  23       5.891       5.074       0.520 o 
  -1  10  24       6.532       6.035       0.617 o 
  -1  10  25       0.758       1.229       0.411 o 
  -1  10  26      19.381      19.577       1.618 o 
  -1  11   1       5.690       7.323       0.825 o 
  -1  11   2      20.753      21.026       1.369 o 
  -1  11   3       8.259       8.528       1.002 o 
  -1  11   4      17.038      17.388       1.121 o 
  -1  11   5      26.355      26.170       1.589 o 
  -1  11   7       6.192       6.550       0.791 o 
  -1  11   8       3.272       3.346       0.778 o 
  -1  11   9       5.833       6.631       0.792 o 
  -1  11  10      16.974      16.715       1.393 o 
  -1  11  11       9.991      10.703       1.062 o 
  -1  11  14       3.848       4.007       0.816 o 
  -1  11  15      15.201      15.346       1.143 o 
  -1  11  16      11.727      10.374       0.968 o 
  -1  12   2       6.179       5.897       0.817 o 
  -1  12  10       2.523       2.399       0.822 o 
   0   0   2    2220.530    2335.369      46.089 o 
   0   0   4     457.793     458.407      10.251 o 
   0   0   6    7092.755    7135.819     149.537 o 
   0   0   8    1394.309    1390.386      30.365 o 
   0   0  10      31.046      30.374       1.333 o 
   0   0  12      66.378      68.217       3.073 o 
   0   0  14     273.321     272.402       7.347 o 
   0   0  16      25.670      29.024       1.393 o 
   0   0  18    1087.533    1079.357      28.645 o 
   0   0  20     347.557     361.777       9.533 o 
   0   0  22      96.290     112.855       4.493 o 
   0   0  24     716.005     724.174      29.700 o 
   0   0  26      95.944      98.021       6.456 o 
   0   0  28     157.106     155.547       3.785 o 
   0   0  30      15.849      15.599       0.749 o 
   0   0  32      29.132      29.345       1.277 o 
   0   0  34     225.692     227.089       5.436 o 
   0   0  36      20.199      20.309       0.967 o 
   0   0  38     122.958     127.426       3.574 o 
   0   0  40      28.840      29.723       1.683 o 
   0   0  42      69.553      69.158       2.230 o 
   0   0  44       4.551       4.819       0.938 o 
   0   1   0    3072.767    3141.308      69.147 o 
   0   1   1     409.010     414.321       9.434 o 
   0   1   2    3787.325    3951.139      87.180 o 
   0   1   3    2916.540    3010.827      66.508 o 
   0   1   4    1680.797    1736.501      38.869 o 
   0   1   5     262.186     258.443       5.913 o 
   0   1   6      77.307      77.304       1.966 o 
   0   1   7      70.419      69.160       2.136 o 
   0   1   8      72.262      71.906       2.087 o 
   0   1   9       8.848       8.985       0.449 o 
   0   1  10       5.685       5.594       0.346 o 
   0   1  11     831.017     838.634      19.560 o 
   0   1  12      81.477      79.312       2.132 o 
   0   1  13       8.827       9.190       0.516 o 
   0   1  14     107.374     108.285       2.944 o 
   0   1  15     557.908     540.286      12.553 o 
   0   1  16     185.172     185.278       4.691 o 
   0   1  17    1243.436    1236.533      28.001 o 
   0   1  18      22.337      22.217       1.118 o 
   0   1  19     457.212     459.158      10.965 o 
   0   1  20     101.213     102.526       3.618 o 
   0   1  21     239.964     243.828       6.715 o 
   0   1  22      20.376      22.208       1.597 o 
   0   1  23     277.674     274.482       8.267 o 
   0   1  24      63.236      71.004       3.162 o 
   0   1  25     384.199     384.470      11.257 o 
   0   1  26      92.451      96.784       4.338 o 
   0   1  27     171.764     168.561       3.919 o 
   0   1  28      38.497      39.318       1.029 o 
   0   1  29      29.096      28.524       0.801 o 
   0   1  30       3.805       4.459       0.312 o 
   0   1  31      21.076      21.153       0.760 o 
   0   1  32       0.810       0.848       0.291 o 
   0   1  33      14.721      15.693       0.585 o 
   0   1  34       1.055       1.637       0.306 o 
   0   1  35      61.668      63.166       1.999 o 
   0   1  36      88.638      91.695       2.361 o 
   0   1  37      11.363      13.117       0.607 o 
   0   1  39      14.037      13.427       0.632 o 
   0   1  41      15.639      16.243       0.882 o 
   0   1  42      16.361      16.227       0.693 o 
   0   1  43      11.354      11.121       0.797 o 
   0   1  44       7.520       7.518       0.514 o 
   0   1  45       1.047       1.493       0.386 o 
   0   2   0    6392.570    6636.901     144.040 o 
   0   2   1    1155.803    1183.065      26.308 o 
   0   2   2     206.470     209.106       4.836 o 
   0   2   3    1047.633    1044.627      24.607 o 
   0   2   4    1439.735    1445.241      32.223 o 
   0   2   5      31.032      30.613       0.992 o 
   0   2   6     562.753     546.432      12.404 o 
   0   2   7    1131.288    1138.990      25.479 o 
   0   2   8     268.595     264.739       6.158 o 
   0   2   9     172.188     174.023       4.239 o 
   0   2  10       6.655       7.033       0.444 o 
   0   2  11    1098.946    1097.228      24.879 o 
   0   2  12      85.558      84.250       2.955 o 
   0   2  13     215.715     215.463       5.312 o 
   0   2  14     173.248     174.298       4.530 o 
   0   2  15     672.665     669.882      15.371 o 
   0   2  16       6.414       7.052       0.850 o 
   0   2  17     250.138     249.003       6.517 o 
   0   2  18     158.417     158.184       4.465 o 
   0   2  19     112.452     117.169       3.852 o 
   0   2  20     117.154     119.112       3.550 o 
   0   2  21     278.406     278.165       7.708 o 
   0   2  22       1.926       3.627       0.783 o 
   0   2  23     344.005     337.003       9.982 o 
   0   2  24     470.913     477.418      17.930 o 
   0   2  25       0.523       3.116       1.115 o 
   0   2  26      15.945      16.619       0.574 o 
   0   2  27      85.034      85.407       2.094 o 
   0   2  28       4.824       5.396       0.360 o 
   0   2  29       4.075       4.257       0.340 o 
   0   2  30      27.330      26.756       0.849 o 
   0   2  31       1.320       1.617       0.330 o 
   0   2  33      17.591      18.363       0.702 o 
   0   2  34      70.906      72.236       1.889 o 
   0   2  35      23.471      24.941       0.949 o 
   0   2  36      36.587      37.876       1.189 o 
   0   2  38       7.498       7.673       0.514 o 
   0   2  39      24.966      25.256       0.898 o 
   0   2  40       3.206       3.815       0.537 o 
   0   2  41      30.619      31.108       0.976 o 
   0   2  42     113.542     112.907       2.781 o 
   0   2  43       0.737       0.806       0.262 o 
   0   2  44       5.839       5.202       0.406 o 
   0   3   0    2435.090    2439.011      53.871 o 
   0   3   1       3.853       4.262       0.393 o 
   0   3   2     786.965     789.730      17.961 o 
   0   3   3      47.691      47.818       1.776 o 
   0   3   4     291.812     289.107       6.786 o 
   0   3   5     292.187     292.093       6.897 o 
   0   3   6     986.761     984.656      22.144 o 
   0   3   7     403.842     395.989       9.255 o 
   0   3   8       5.492       5.092       0.478 o 
   0   3   9       0.211      10.531       0.876 o 
   0   3  10      93.372      89.957       3.158 o 
   0   3  11    1573.760    1595.452      35.929 o 
   0   3  12     195.109     200.882       6.155 o 
   0   3  13    1264.518    1257.333      30.347 o 
   0   3  14     116.755     117.986       4.059 o 
   0   3  15     554.335     569.214      14.222 o 
   0   3  16      45.191      45.517       1.939 o 
   0   3  17     162.908     170.714       5.089 o 
   0   3  18     577.982     578.198      14.161 o 
   0   3  19      23.302      28.702       1.598 o 
   0   3  20     362.596     363.732       9.526 o 
   0   3  22     135.739     138.972       5.056 o 
   0   3  23     147.981     149.948       5.659 o 
   0   3  24      76.395      77.803       3.631 o 
   0   3  25      16.402      17.735       0.588 o 
   0   3  26     142.855     142.408       3.303 o 
   0   3  27      61.473      63.014       1.555 o 
   0   3  28      20.977      20.887       0.656 o 
   0   3  29      17.023      17.392       0.610 o 
   0   3  31      40.233      41.914       1.189 o 
   0   3  32      23.221      24.180       0.814 o 
   0   3  33       0.246       2.167       0.354 o 
   0   3  34       1.145       1.416       0.371 o 
   0   3  35       1.541       1.616       0.365 o 
   0   3  36      17.045      17.246       0.818 o 
   0   3  37       8.763       9.346       0.506 o 
   0   3  38      24.458      25.196       0.819 o 
   0   3  39       7.955       9.042       0.469 o 
   0   3  40      58.336      57.003       1.490 o 
   0   3  41       1.561       2.484       0.323 o 
   0   3  42       2.398       2.427       0.361 o 
   0   3  43       2.539       2.487       0.343 o 
   0   3  44       9.020      10.301       1.227 o 
   0   4   0     349.687     358.940       8.656 o 
   0   4   1     544.921     537.145      12.490 o 
   0   4   2       7.498       7.631       0.483 o 
   0   4   3     621.631     614.174      14.065 o 
   0   4   4     107.651     108.638       2.893 o 
   0   4   5     269.025     262.695       6.317 o 
   0   4   6       0.928       1.046       0.335 o 
   0   4   7      23.538      21.539       0.966 o 
   0   4   8     198.523     200.918       5.350 o 
   0   4   9     167.163     165.720       4.601 o 
   0   4  10      53.843      54.048       2.050 o 
   0   4  11      32.487      34.024       1.932 o 
   0   4  12     105.665     109.986       3.588 o 
   0   4  13     157.518     157.317       4.723 o 
   0   4  14      51.582      57.183       2.569 o 
   0   4  15      92.201      92.046       5.271 o 
   0   4  16     257.773     257.606       8.061 o 
   0   4  17     321.904     323.872       9.597 o 
   0   4  19     147.310     148.101       5.238 o 
   0   4  21     313.902     323.375      10.083 o 
   0   4  22      25.032      24.879       2.019 o 
   0   4  23     209.406     210.668       5.187 o 
   0   4  24      34.883      35.533       1.125 o 
   0   4  25      23.116      23.638       0.734 o 
   0   4  26       4.750       5.364       0.340 o 
   0   4  27     102.906     103.126       2.518 o 
   0   4  28       2.212       1.850       0.303 o 
   0   4  30       5.299       5.437       0.376 o 
   0   4  31       2.916       2.706       0.348 o 
   0   4  33       1.018       1.037       0.288 o 
   0   4  34       1.360       1.566       0.327 o 
   0   4  35      73.859      75.049       1.891 o 
   0   4  36       3.905       3.737       0.358 o 
   0   4  37       4.605       4.618       0.386 o 
   0   4  38      22.967      23.169       0.810 o 
   0   4  39       4.925       5.158       0.412 o 
   0   4  40       2.102       3.159       0.347 o 
   0   4  41      20.242      18.507       0.995 o 
   0   4  42       8.795       8.552       0.456 o 
   0   5   0    1366.998    1369.268      31.959 o 
   0   5   1     197.499     196.554       5.085 o 
   0   5   3     278.732     279.046       7.013 o 
   0   5   4     453.657     451.508      10.965 o 
   0   5   5      12.167      13.267       0.867 o 
   0   5   6     534.233     525.003      12.664 o 
   0   5   7     165.697     170.620       4.792 o 
   0   5   8      93.082      90.195       2.969 o 
   0   5   9       0.573       1.145       0.548 o 
   0   5  11     124.294     122.086       4.143 o 
   0   5  12      81.066      83.962       3.350 o 
   0   5  13     288.631     284.724       7.735 o 
   0   5  14     113.545     114.137       3.735 o 
   0   5  15       2.476       1.765       0.723 o 
   0   5  16      76.033      71.018       2.877 o 
   0   5  17       2.022       3.463       1.086 o 
   0   5  18     309.060     316.560       9.743 o 
   0   5  19      16.432      18.882       2.296 o 
   0   5  20       7.955       8.813       0.711 o 
   0   5  21     215.113     214.995       5.254 o 
   0   5  22       5.129       5.905       0.435 o 
   0   5  23      11.693      13.307       0.760 o 
   0   5  24     488.495     486.365      11.996 o 
   0   5  25      14.709      16.915       0.665 o 
   0   5  26       3.093       3.667       0.417 o 
   0   5  27      11.634      11.963       0.631 o 
   0   5  28       0.293       0.734       0.325 o 
   0   5  29      62.419      63.190       1.640 o 
   0   5  30      30.058      29.986       0.963 o 
   0   5  31      49.020      49.699       1.453 o 
   0   5  32       3.782       3.339       0.376 o 
   0   5  33      18.753      18.839       0.729 o 
   0   5  34      13.595      13.362       0.565 o 
   0   5  35       1.327       1.515       0.399 o 
   0   5  37      32.641      31.891       0.974 o 
   0   5  38      59.267      57.178       1.800 o 
   0   5  39       1.309       1.646       0.364 o 
   0   5  41      15.595      15.109       0.705 o 
   0   6   0      76.900      88.492       4.809 o 
   0   6   1      55.035      54.023       2.716 o 
   0   6   2     537.638     534.908      13.479 o 
   0   6   3     166.144     165.711       5.353 o 
   0   6   4      73.430      70.141       3.579 o 
   0   6   5      58.808      57.845       3.927 o 
   0   6   7     147.783     138.142       4.309 o 
   0   6   8      10.556       9.092       1.200 o 
   0   6   9      16.967      16.822       1.430 o 
   0   6  11      19.589      19.980       1.559 o 
   0   6  12      52.456      54.867       2.662 o 
   0   6  13      33.206      33.880       1.889 o 
   0   6  14      92.849      93.470       3.453 o 
   0   6  15       5.210       5.829       1.020 o 
   0   6  16      81.903      81.245       2.625 o 
   0   6  17       7.947       8.346       0.490 o 
   0   6  18      23.333      23.451       0.839 o 
   0   6  19      24.522      25.258       1.566 o 
   0   6  20     322.837     318.862       9.059 o 
   0   6  21     157.207     156.686       4.865 o 
   0   6  22      73.504      73.642       2.531 o 
   0   6  23       2.962       3.429       0.702 o 
   0   6  24       4.531       5.296       0.570 o 
   0   6  25      43.714      45.674       1.408 o 
   0   6  26     176.820     172.414       4.277 o 
   0   6  27       1.337       1.755       0.602 o 
   0   6  28       7.553       8.226       0.728 o 
   0   6  29      12.482      11.568       0.701 o 
   0   6  30       1.114       1.470       0.411 o 
   0   6  32       7.211       7.685       0.803 o 
   0   6  33       0.283       1.797       0.387 o 
   0   6  34       8.081       8.287       0.455 o 
   0   6  35       1.010       0.963       0.299 o 
   0   6  36       6.459       6.987       0.415 o 
   0   6  37       2.140       2.025       0.403 o 
   0   6  38       9.623       8.690       0.496 o 
   0   6  39       1.342       1.517       0.362 o 
   0   7   0      64.494      78.061       4.643 o 
   0   7   1     162.906     156.710       5.893 o 
   0   7   2       6.601       7.314       1.922 o 
   0   7   3     196.030     190.828       7.727 o 
   0   7   4      14.141      15.693       1.663 o 
   0   7   5     101.515     100.119       3.985 o 
   0   7   6       5.833       7.010       1.132 o 
   0   7   7      30.014      33.186       2.019 o 
   0   7   8       4.923       4.178       0.407 o 
   0   7   9      27.336      24.799       0.869 o 
   0   7  10       3.230       3.205       0.365 o 
   0   7  12      11.950      11.679       0.533 o 
   0   7  13       4.012       3.782       0.431 o 
   0   7  14       4.272       5.536       0.481 o 
   0   7  15      17.481      17.841       0.744 o 
   0   7  16      20.695      20.499       1.092 o 
   0   7  17     126.775     125.474       3.431 o 
   0   7  18      10.153       9.904       1.010 o 
   0   7  19       4.539       3.989       0.730 o 
   0   7  20      15.743      17.057       1.166 o 
   0   7  21      94.994      92.409       2.452 o 
   0   7  22      43.883      43.583       1.657 o 
   0   7  23      95.177      93.453       2.435 o 
   0   7  24      17.954      19.399       0.808 o 
   0   7  25      15.338      15.332       0.728 o 
   0   7  27      20.963      19.163       1.095 o 
   0   7  28       1.467       1.555       0.497 o 
   0   7  29       4.111       4.033       0.472 o 
   0   7  31       8.481       8.525       0.492 o 
   0   7  32       0.690       0.840       0.333 o 
   0   7  34       1.495       1.516       0.290 o 
   0   7  35      16.128      16.291       0.780 o 
   0   7  36       2.724       2.506       0.365 o 
   0   7  37       2.000       2.122       0.432 o 
   0   8   0      20.039      23.677       1.545 o 
   0   8   1       5.159       6.027       0.430 o 
   0   8   2     146.137     142.479       3.396 o 
   0   8   3       3.626       5.400       0.491 o 
   0   8   4      37.872      39.364       1.468 o 
   0   8   5      64.294      63.786       1.762 o 
   0   8   6      46.938      46.558       2.038 o 
   0   8   7      12.447      13.645       0.758 o 
   0   8   8      85.257      83.556       2.205 o 
   0   8   9       2.402       4.040       0.491 o 
   0   8  10      56.448      55.001       2.106 o 
   0   8  11      61.591      60.971       2.463 o 
   0   8  12      18.144      19.402       0.777 o 
   0   8  13      70.776      71.236       1.909 o 
   0   8  14      25.772      26.899       0.943 o 
   0   8  15       0.975       1.802       0.434 o 
   0   8  16      57.632      59.594       1.738 o 
   0   8  17      10.559      10.147       0.779 o 
   0   8  18      26.639      27.526       1.351 o 
   0   8  19      77.357      76.983       3.169 o 
   0   8  20      19.670      19.818       0.958 o 
   0   8  21       2.080       2.298       0.529 o 
   0   8  22      79.331      79.237       2.894 o 
   0   8  23       8.562       9.013       0.623 o 
   0   8  24       1.208       1.337       0.451 o 
   0   8  25      16.420      16.613       0.796 o 
   0   8  26      60.412      60.316       2.020 o 
   0   8  27       0.325       1.326       0.513 o 
   0   8  28       1.094       1.844       0.460 o 
   0   8  30       5.250       5.111       0.431 o 
   0   8  31      11.157      11.359       0.542 o 
   0   8  34       1.491       1.198       0.355 o 
   0   9   0      42.033      49.070       2.596 o 
   0   9   1      19.682      20.258       0.813 o 
   0   9   2      15.728      16.139       0.915 o 
   0   9   3      56.921      58.596       1.718 o 
   0   9   4       1.576       2.243       0.672 o 
   0   9   5      10.430      11.102       0.678 o 
   0   9   6       0.450       2.950       0.589 o 
   0   9   7       0.943       2.051       0.535 o 
   0   9   8      42.932      44.575       1.931 o 
   0   9   9      22.721      25.123       1.075 o 
   0   9  10      22.216      22.556       1.018 o 
   0   9  11       5.624       6.200       0.679 o 
   0   9  12       0.075       1.510       0.550 o 
   0   9  13      26.463      26.606       1.113 o 
   0   9  14      23.038      23.276       1.032 o 
   0   9  15       0.477       1.284       0.425 o 
   0   9  16       3.905       4.517       0.631 o 
   0   9  18       0.026       1.391       0.512 o 
   0   9  19       9.934      10.411       0.709 o 
   0   9  20      49.923      47.703       2.263 o 
   0   9  21      22.493      23.167       1.346 o 
   0   9  22       4.787       4.922       0.510 o 
   0   9  24       3.191       3.455       0.462 o 
   0   9  26       0.299       0.815       0.394 o 
   0   9  27      12.019      11.390       0.611 o 
   0   9  28       2.991       2.840       0.408 o 
   0   9  29       1.641       1.753       0.630 o 
   0   9  30       7.355       7.752       0.541 o 
   0   9  31       9.614       9.667       0.888 o 
   0  10   1       4.185       4.661       0.927 o 
   0  10   2       2.683       2.894       0.797 o 
   0  10   3      33.386      34.291       1.400 o 
   0  10   4      12.524      13.392       1.344 o 
   0  10   5      26.985      26.746       1.134 o 
   0  10   6      24.534      26.298       1.221 o 
   0  10   7       0.510       1.364       0.599 o 
   0  10   8       7.516       6.995       0.702 o 
   0  10   9       8.224       8.808       0.971 o 
   0  10  11      25.480      25.174       1.209 o 
   0  10  13       9.571      10.722       0.852 o 
   0  10  14      17.142      16.604       1.134 o 
   0  10  17      21.538      20.942       1.773 o 
   0  10  20      15.879      15.731       0.776 o 
   0  10  21       3.221       3.373       0.457 o 
   0  10  23       1.156       1.292       0.450 o 
   0  10  24       5.562       5.209       0.392 o 
   0  10  25      11.781       9.263       0.719 o 
   0  11   1       3.533       3.797       0.907 o 
   0  11   2       7.110       8.092       1.201 o 
   0  11   3      19.893      20.401       1.990 o 
   0  11   4      17.789      18.011       2.669 o 
   0  11   6       5.051       6.318       0.808 o 
   0  11   8       2.059       2.285       0.664 o 
   0  11  11      21.409      19.996       2.790 o 
   0  11  12       3.358       3.051       0.846 o 
   0  11  14       6.834       7.192       0.924 o 
   0  11  15       3.550       4.043       0.786 o 
   0  11  16       2.649       2.354       0.739 o 
   0  11  19       4.386       4.186       1.340 o 
   0  11  20      10.321       9.173       1.217 o 
   0  12   0       2.563       2.762       1.041 o 
   0  12   1       3.674       3.355       0.734 o 
   0  12   2       2.669       3.553       0.767 o 
   0  12   5       3.030       3.303       0.519 o 
   0  12   8       5.118       4.623       0.710 o 
   0  12  10       2.373       2.401       0.857 o 
   1   0   1       1.829       1.924       0.197 o 
   1   0   3     351.739     340.246      10.169 o 
   1   0   5    8223.035    8463.911     179.287 o 
   1   0   7    4736.579    4823.744     107.956 o 
   1   0   9       9.290       9.158       0.489 o 
   1   0  11    4440.794    4330.665      94.856 o 
   1   0  13    2046.810    2011.152      44.731 o 
   1   0  15     873.652     852.968      19.563 o 
   1   0  17      55.291      55.837       2.137 o 
   1   0  19     486.937     483.008      12.107 o 
   1   0  21     233.053     231.379       8.446 o 
   1   0  23     174.746     181.113       6.881 o 
   1   0  25     394.889     384.035      14.341 o 
   1   0  27     176.655     174.168       4.142 o 
   1   0  29     670.040     665.851      14.938 o 
   1   0  31      18.763      18.209       1.105 o 
   1   0  33      32.250      32.951       1.152 o 
   1   0  35     100.648     102.540       2.728 o 
   1   0  37       2.344       2.600       0.537 o 
   1   0  39      25.049      25.965       1.101 o 
   1   0  41      14.894      15.178       1.264 o 
   1   1   0      13.448      13.955       0.545 o 
   1   1   1      60.949      61.325       1.518 o 
   1   1   2      71.440      70.683       1.741 o 
   1   1   3       2.055       1.958       0.230 o 
   1   1   4      61.087      60.320       1.569 o 
   1   1   5     193.015     193.046       4.613 o 
   1   1   6    1628.962    1625.654      36.136 o 
   1   1   7      20.884      20.904       0.756 o 
   1   1   8     101.866     101.316       2.894 o 
   1   1   9    2325.422    2315.755      51.402 o 
   1   1  10    1132.748    1107.517      24.928 o 
   1   1  11      15.621      15.274       0.625 o 
   1   1  12     353.013     351.765       8.247 o 
   1   1  13      55.150      56.854       1.589 o 
   1   1  14     214.566     204.272       4.940 o 
   1   1  15     261.411     260.884       6.725 o 
   1   1  16      48.367      47.307       1.891 o 
   1   1  17      88.918      86.247       2.456 o 
   1   1  18     393.083     386.527       9.437 o 
   1   1  19       0.904       1.963       0.488 o 
   1   1  20     117.205     112.218       4.003 o 
   1   1  21      33.875      38.639       1.910 o 
   1   1  22       8.820      11.068       1.177 o 
   1   1  23       3.192       2.683       0.805 o 
   1   1  24     183.622     184.350       5.985 o 
   1   1  25      17.558      19.349       1.826 o 
   1   1  26      57.082      59.618       3.318 o 
   1   1  27     330.466     326.860       7.412 o 
   1   1  28      81.616      82.220       2.000 o 
   1   1  29       0.713       2.203       0.439 o 
   1   1  30     312.567     309.059       7.015 o 
   1   1  31       1.799       4.286       0.380 o 
   1   1  32     145.957     148.704       3.494 o 
   1   1  33      64.659      66.190       1.718 o 
   1   1  34       2.923       3.008       0.417 o 
   1   1  35       0.303       1.036       0.345 o 
   1   1  36      60.748      61.956       1.651 o 
   1   1  37      20.896      21.360       0.789 o 
   1   1  38      39.666      40.946       1.310 o 
   1   1  39       2.671       2.637       0.391 o 
   1   1  44       6.683       6.281       0.411 o 
   1   1  45       0.296       0.964       0.425 o 
   1   2   0       1.633       1.545       0.186 o 
   1   2   1     135.394     140.530       3.327 o 
   1   2   2     309.642     308.659       7.064 o 
   1   2   3     226.679     220.340       5.094 o 
   1   2   4      70.194      71.177       1.844 o 
   1   2   5    2809.521    2825.086      64.079 o 
   1   2   6    1666.321    1663.630      36.971 o 
   1   2   7     806.985     808.595      18.092 o 
   1   2   8     297.062     293.285       6.775 o 
   1   2   9     633.281     623.793      14.080 o 
   1   2  10     138.832     135.494       3.321 o 
   1   2  11     391.412     382.218       8.952 o 
   1   2  12     750.796     743.361      17.420 o 
   1   2  13     432.708     437.695      10.205 o 
   1   2  14     646.561     645.269      14.842 o 
   1   2  15     999.090    1004.868      23.040 o 
   1   2  16       1.889       2.030       0.555 o 
   1   2  17      11.729      11.896       0.904 o 
   1   2  18      52.404      53.270       2.032 o 
   1   2  19      90.434      94.879       3.103 o 
   1   2  20      94.280      95.756       3.649 o 
   1   2  21      16.989      16.689       1.309 o 
   1   2  22     136.757     131.064       5.621 o 
   1   2  23       2.950       5.269       1.217 o 
   1   2  25      20.302      22.725       1.869 o 
   1   2  26     186.391     189.650       4.419 o 
   1   2  27      43.100      43.125       1.145 o 
   1   2  28      10.081       9.051       0.430 o 
   1   2  29      86.593      87.662       2.151 o 
   1   2  30     133.176     134.689       3.202 o 
   1   2  31      13.811      15.221       0.658 o 
   1   2  32      55.956      55.637       1.591 o 
   1   2  33      63.268      63.730       1.881 o 
   1   2  34       5.324       5.531       0.609 o 
   1   2  35      14.973      15.595       0.685 o 
   1   2  36      34.002      33.831       1.187 o 
   1   2  37      10.981      11.555       0.652 o 
   1   2  38      24.003      24.739       0.899 o 
   1   2  39       4.886       5.377       0.436 o 
   1   2  40      35.112      35.547       1.062 o 
   1   2  41       5.445       6.216       0.431 o 
   1   2  42      25.290      24.989       0.970 o 
   1   2  43       4.078       4.692       0.434 o 
   1   2  44       5.664       5.956       0.455 o 
   1   3   0       2.856       2.701       0.242 o 
   1   3   1      21.138      21.777       0.750 o 
   1   3   2      43.683      43.453       1.186 o 
   1   3   3     929.836     926.571      20.779 o 
   1   3   4    1042.426    1039.752      23.278 o 
   1   3   5     445.800     452.934      10.510 o 
   1   3   6     385.257     392.552       9.138 o 
   1   3   7     193.952     191.089       4.616 o 
   1   3   8       1.405       1.655       0.365 o 
   1   3   9    1152.150    1149.000      25.979 o 
   1   3  11     607.775     618.249      14.346 o 
   1   3  12       0.640       1.298       0.576 o 
   1   3  13     764.255     762.310      17.636 o 
   1   3  14     343.363     337.031       8.516 o 
   1   3  15      60.491      62.364       2.127 o 
   1   3  16     450.133     454.586      11.183 o 
   1   3  17     173.731     169.587       5.404 o 
   1   3  18     122.411     119.674       4.054 o 
   1   3  19      69.095      68.676       2.856 o 
   1   3  20      73.520      76.709       3.114 o 
   1   3  21       5.629       4.067       0.785 o 
   1   3  22     328.757     330.851       9.352 o 
   1   3  23     151.720     151.096       6.084 o 
   1   3  24       3.017       2.519       0.937 o 
   1   3  25      26.702      26.738       0.791 o 
   1   3  26       8.135       8.003       0.437 o 
   1   3  27      29.369      28.977       0.837 o 
   1   3  28       2.768       2.632       0.295 o 
   1   3  29     105.097     104.822       2.547 o 
   1   3  30     127.257     128.605       3.089 o 
   1   3  31      92.740      94.542       2.326 o 
   1   3  32      39.419      38.175       1.295 o 
   1   3  33      94.185      94.875       2.353 o 
   1   3  34      32.508      33.525       1.008 o 
   1   3  36      15.081      16.075       0.606 o 
   1   3  37       3.002       3.793       0.359 o 
   1   3  38      95.404      98.153       2.399 o 
   1   3  39      37.675      39.439       1.190 o 
   1   3  40      58.714      58.433       1.582 o 
   1   3  41       0.856       1.965       0.355 o 
   1   3  42      37.747      37.335       1.200 o 
   1   3  43      16.306      15.603       0.657 o 
   1   4   0      48.530      47.668       1.490 o 
   1   4   2      59.559      58.232       1.704 o 
   1   4   3       4.407       3.869       0.400 o 
   1   4   4     100.632     100.679       2.881 o 
   1   4   5     345.288     352.526       9.213 o 
   1   4   6     645.202     646.378      14.966 o 
   1   4   7      88.843      87.902       2.598 o 
   1   4   8     264.286     261.720       6.701 o 
   1   4   9      50.070      50.508       1.874 o 
   1   4  10     245.064     245.029       6.437 o 
   1   4  11       6.556       7.083       0.722 o 
   1   4  12     745.656     749.121      17.734 o 
   1   4  13     145.072     148.218       4.509 o 
   1   4  14     103.629     102.226       3.370 o 
   1   4  15      71.775      73.163       2.701 o 
   1   4  16     250.923     247.567       6.797 o 
   1   4  18      61.226      59.721       2.912 o 
   1   4  19      21.120      21.030       2.287 o 
   1   4  20      70.811      67.922       3.269 o 
   1   4  21      46.412      42.848       2.559 o 
   1   4  22      59.285      57.917       2.279 o 
   1   4  23       2.957       3.955       0.341 o 
   1   4  24      57.423      56.494       1.588 o 
   1   4  25       4.544       4.397       0.368 o 
   1   4  26     159.654     158.026       3.696 o 
   1   4  27      55.066      53.599       1.453 o 
   1   4  28      26.740      26.242       0.869 o 
   1   4  29       9.696       9.295       0.442 o 
   1   4  30     101.539     101.541       2.501 o 
   1   4  31      10.545      10.840       0.632 o 
   1   4  32      18.703      18.261       0.749 o 
   1   4  33       7.316       7.455       0.406 o 
   1   4  34      61.026      61.122       1.586 o 
   1   4  35      33.304      33.540       0.994 o 
   1   4  36      33.592      33.612       1.026 o 
   1   4  40       2.854       2.527       0.346 o 
   1   5   0     113.196     110.543       3.170 o 
   1   5   1      60.341      58.324       2.035 o 
   1   5   2      16.259      17.389       0.955 o 
   1   5   3       8.682       8.199       0.895 o 
   1   5   4     545.594     542.360      12.863 o 
   1   5   5      72.557      72.986       2.392 o 
   1   5   6      20.184      21.469       1.325 o 
   1   5   7     491.653     489.148      12.465 o 
   1   5   8      91.106      92.060       3.359 o 
   1   5   9     249.523     247.864       6.725 o 
   1   5  10     217.795     224.947       6.510 o 
   1   5  11     206.938     207.643       5.820 o 
   1   5  12     194.853     190.600       5.785 o 
   1   5  13      28.976      30.910       1.910 o 
   1   5  14      17.293      17.610       1.886 o 
   1   5  15     459.577     465.332      12.456 o 
   1   5  16     210.366     210.377       7.324 o 
   1   5  18       7.928       7.332       1.127 o 
   1   5  19      27.826      23.545       1.921 o 
   1   5  20      15.318      15.011       0.717 o 
   1   5  21       7.789       7.488       0.452 o 
   1   5  22       7.261       8.094       0.487 o 
   1   5  23      63.009      60.005       1.612 o 
   1   5  24       9.057       8.881       0.521 o 
   1   5  25       1.427       1.728       0.392 o 
   1   5  26      10.299      10.869       0.539 o 
   1   5  27       1.145       1.680       0.350 o 
   1   5  28      34.227      33.970       1.067 o 
   1   5  29     233.498     231.855       5.443 o 
   1   5  30      12.428      12.683       0.593 o 
   1   5  31       1.520       1.557       0.366 o 
   1   5  32      36.741      36.413       1.257 o 
   1   5  33       1.228       1.750       0.345 o 
   1   5  34       1.556       1.727       0.324 o 
   1   5  35      52.678      52.081       1.445 o 
   1   5  36       5.153       4.923       0.376 o 
   1   5  38      16.550      16.288       0.612 o 
   1   5  39       5.104       5.212       0.366 o 
   1   5  40       7.432       6.737       0.551 o 
   1   5  41       3.454       3.665       0.511 o 
   1   6   0      18.465      16.577       1.219 o 
   1   6   1     100.105      98.206       4.145 o 
   1   6   2      89.859      90.572       3.887 o 
   1   6   3     459.121     444.102      11.552 o 
   1   6   4     205.884     202.629       6.840 o 
   1   6   5       4.815       3.874       1.116 o 
   1   6   6      52.160      51.566       2.977 o 
   1   6   8       4.633       5.530       0.922 o 
   1   6   9     474.368     468.451      12.072 o 
   1   6  10      90.700      95.950       3.535 o 
   1   6  11      55.362      55.549       2.506 o 
   1   6  12      70.382      66.796       3.338 o 
   1   6  13      38.276      39.582       2.278 o 
   1   6  14      31.725      28.476       1.936 o 
   1   6  15       9.419      10.672       0.874 o 
   1   6  16       6.135       6.358       0.459 o 
   1   6  17      42.874      40.744       1.210 o 
   1   6  18       4.227       3.832       0.642 o 
   1   6  19       9.715      10.367       0.663 o 
   1   6  21      45.910      46.618       1.313 o 
   1   6  22      10.455      10.331       0.566 o 
   1   6  23      19.665      20.047       0.790 o 
   1   6  24      15.161      15.899       0.923 o 
   1   6  25       0.966       1.865       0.459 o 
   1   6  26      17.657      18.380       0.801 o 
   1   6  27     216.732     212.287       5.159 o 
   1   6  28       5.671       6.754       0.515 o 
   1   6  29       4.020       4.057       0.462 o 
   1   6  31      65.484      65.142       1.938 o 
   1   6  32      52.498      51.850       1.434 o 
   1   6  33      61.970      61.494       1.667 o 
   1   6  34       1.292       1.747       0.315 o 
   1   6  36      20.929      20.667       0.787 o 
   1   6  37       2.590       2.922       0.354 o 
   1   6  38       0.130       0.505       0.235 o 
   1   6  39      14.656      12.782       0.720 o 
   1   7   2     132.670     128.291       5.181 o 
   1   7   3      12.712      10.659       1.706 o 
   1   7   5       5.535       5.561       1.461 o 
   1   7   6     167.278     166.485       5.651 o 
   1   7   7       6.956       8.455       0.622 o 
   1   7   8     334.689     327.363       8.706 o 
   1   7   9       9.017       8.932       0.572 o 
   1   7  10       2.865       3.843       0.387 o 
   1   7  11      54.471      53.938       1.458 o 
   1   7  12     343.192     335.508       8.623 o 
   1   7  13      17.165      18.674       0.695 o 
   1   7  14      30.625      29.292       1.179 o 
   1   7  15      23.783      23.958       1.205 o 
   1   7  16     111.056     109.629       2.778 o 
   1   7  17      11.669      12.894       0.714 o 
   1   7  18       8.207       8.004       0.762 o 
   1   7  19      67.845      65.526       3.157 o 
   1   7  22       3.062       2.928       0.417 o 
   1   7  23      12.658      12.451       0.689 o 
   1   7  25       8.060       7.932       0.555 o 
   1   7  26      44.927      44.296       1.439 o 
   1   7  27       5.492       4.955       0.495 o 
   1   7  28       3.029       2.955       0.448 o 
   1   7  29       2.014       1.553       0.406 o 
   1   7  30      19.670      20.123       0.768 o 
   1   7  33       2.849       2.480       0.337 o 
   1   7  34      13.898      13.095       0.531 o 
   1   7  35       5.523       4.943       0.450 o 
   1   7  36      10.897      10.755       0.520 o 
   1   8   0       2.860       2.829       0.351 o 
   1   8   1      12.154      12.087       0.738 o 
   1   8   3      98.102      97.352       2.409 o 
   1   8   4      50.365      51.980       1.464 o 
   1   8   5      22.702      22.888       1.182 o 
   1   8   6       4.542       5.147       0.651 o 
   1   8   7      22.765      23.847       1.066 o 
   1   8   8       1.835       3.529       0.464 o 
   1   8   9     257.520     255.284       6.294 o 
   1   8  10     172.045     171.206       4.594 o 
   1   8  11      11.847      13.293       0.738 o 
   1   8  12       1.209       1.770       0.380 o 
   1   8  13      59.561      57.483       1.734 o 
   1   8  14      17.225      16.557       0.843 o 
   1   8  15       1.808       1.721       0.441 o 
   1   8  16      67.159      65.129       1.936 o 
   1   8  17      78.583      76.063       2.187 o 
   1   8  19      23.283      23.312       1.025 o 
   1   8  21       0.858       1.696       0.516 o 
   1   8  23       3.775       3.466       0.537 o 
   1   8  24       4.849       4.481       0.637 o 
   1   8  25       2.040       1.987       0.516 o 
   1   8  26       2.252       2.744       0.437 o 
   1   8  27      92.481      90.155       2.412 o 
   1   8  28       3.829       3.837       0.447 o 
   1   8  29       2.329       2.001       0.369 o 
   1   8  31       4.307       4.254       0.367 o 
   1   8  33      16.746      14.859       0.931 o 
   1   8  34       3.418       3.427       0.436 o 
   1   9   0       0.206       1.192       0.507 o 
   1   9   1      10.296      10.488       0.684 o 
   1   9   2      10.109      10.844       0.610 o 
   1   9   4      28.404      30.794       1.121 o 
   1   9   5      35.549      36.692       1.241 o 
   1   9   6      15.015      15.792       0.860 o 
   1   9   7       0.671       2.022       0.517 o 
   1   9   8       1.651       3.113       0.697 o 
   1   9  10      51.818      53.705       1.711 o 
   1   9  11      22.872      24.429       0.986 o 
   1   9  12      73.970      72.730       2.805 o 
   1   9  13       5.841       7.251       0.609 o 
   1   9  14      14.958      15.817       0.858 o 
   1   9  15      22.330      25.697       1.091 o 
   1   9  16      85.483      85.742       2.421 o 
   1   9  17      22.015      23.230       1.031 o 
   1   9  19       8.094       7.739       0.658 o 
   1   9  22       6.863       6.861       0.751 o 
   1   9  23       6.019       5.679       0.653 o 
   1   9  25       4.321       3.906       0.515 o 
   1   9  26      11.748      11.929       0.600 o 
   1   9  27       5.501       5.476       0.444 o 
   1   9  28       1.967       1.888       0.355 o 
   1   9  29       0.575       1.075       0.329 o 
   1   9  30       2.960       2.622       0.364 o 
   1   9  31       6.029       5.242       1.017 o 
   1  10   0      44.326      44.807       1.513 o 
   1  10   1      11.365      13.051       0.805 o 
   1  10   3       1.712       2.481       0.647 o 
   1  10   4       3.294       3.500       1.103 o 
   1  10   6       3.192       3.845       0.797 o 
   1  10   7       9.220       9.781       1.507 o 
   1  10   8      28.213      30.426       1.328 o 
   1  10   9      15.447      16.740       1.021 o 
   1  10  10      29.534      31.294       1.838 o 
   1  10  12       2.663       2.312       1.073 o 
   1  10  15       9.500       9.428       1.024 o 
   1  10  16      35.275      33.339       1.346 o 
   1  10  17       8.604       9.579       0.748 o 
   1  10  18       0.865       1.306       0.526 o 
   1  10  20       2.606       2.549       0.454 o 
   1  10  21       5.465       5.366       0.501 o 
   1  10  22       1.526       1.588       0.381 o 
   1  10  23      26.106      24.046       0.881 o 
   1  10  24       3.397       3.418       0.508 o 
   1  10  25       7.829       6.861       0.465 o 
   1  11   0      31.192      33.900       2.997 o 
   1  11   1      14.135      15.024       1.999 o 
   1  11   2       5.329       5.053       0.740 o 
   1  11   3      40.217      40.257       2.087 o 
   1  11   4       4.573       3.898       0.767 o 
   1  11   5       6.127       6.861       0.841 o 
   1  11   7       8.197       8.166       1.103 o 
   1  11   9       8.220       9.522       0.862 o 
   1  11  10       3.004       3.443       0.859 o 
   1  11  13       4.374       3.792       0.854 o 
   1  11  14      10.375      11.792       1.256 o 
   1  11  15       3.285       4.041       0.819 o 
   1  11  16      27.952      25.292       1.181 o 
   1  11  17       0.844       1.577       0.575 o 
   1  11  20       3.321       3.519       0.995 o 
   1  12   1       8.695      10.015       1.218 o 
   1  12   2      10.602       9.961       0.981 o 
   1  12   3       8.265       8.948       0.925 o 
   1  12   4       2.519       2.986       1.217 o 
   1  12   6       3.954       3.724       0.738 o 
   1  12   8       7.615       6.655       0.777 o 
   2   0   0    2116.156    2156.180      46.741 o 
   2   0   2    5442.104    5516.292     119.948 o 
   2   0   4    3729.378    3867.672      83.001 o 
   2   0   6       3.620       3.806       0.480 o 
   2   0   8      27.310      28.560       1.166 o 
   2   0  10     119.313     118.584       3.309 o 
   2   0  12     437.216     433.771      10.940 o 
   2   0  14      88.153      87.092       2.820 o 
   2   0  16     561.757     547.881      13.026 o 
   2   0  18     808.698     805.608      19.191 o 
   2   0  20     664.716     668.066      17.830 o 
   2   0  22     198.827     204.963       6.994 o 
   2   0  24     268.001     259.246       8.609 o 
   2   0  26     395.192     385.758      14.995 o 
   2   0  28      40.053      41.220       1.287 o 
   2   0  30       4.770       4.171       0.593 o 
   2   0  32       9.750       9.825       0.612 o 
   2   0  34      23.212      24.137       0.962 o 
   2   0  36     177.999     181.358       4.557 o 
   2   0  40       4.739       4.725       1.029 o 
   2   0  42      37.601      37.232       1.388 o 
   2   0  44      12.980      13.424       0.937 o 
   2   1   0    9309.719    9535.303     206.976 o 
   2   1   2    1033.648    1059.906      24.041 o 
   2   1   3     234.738     238.318       5.469 o 
   2   1   4     132.982     132.429       3.257 o 
   2   1   5     159.239     160.747       3.861 o 
   2   1   6     256.660     264.326       6.063 o 
   2   1   7    2824.412    2824.643      63.412 o 
   2   1   8     228.196     225.813       5.356 o 
   2   1   9     533.338     534.381      12.126 o 
   2   1  10      48.706      49.025       1.383 o 
   2   1  11     120.885     116.777       2.890 o 
   2   1  12     606.247     601.480      13.631 o 
   2   1  13     137.711     141.941       3.508 o 
   2   1  14      92.263      93.688       2.471 o 
   2   1  15     693.105     690.845      15.863 o 
   2   1  16      47.446      48.229       2.175 o 
   2   1  17       2.360       1.877       0.679 o 
   2   1  18     278.758     268.004       6.978 o 
   2   1  19     384.136     392.038       9.826 o 
   2   1  20      17.568      17.521       1.168 o 
   2   1  21     329.626     333.793       8.907 o 
   2   1  22      57.949      58.198       3.328 o 
   2   1  23      31.738      31.305       3.139 o 
   2   1  24      75.338      80.328       3.801 o 
   2   1  25     361.796     360.106      11.928 o 
   2   1  26       3.230       3.638       0.397 o 
   2   1  27       5.158       5.024       0.266 o 
   2   1  28      95.652      94.392       2.277 o 
   2   1  29       2.058       2.176       0.272 o 
   2   1  30       3.767       4.133       0.371 o 
   2   1  31      13.707      14.094       0.578 o 
   2   1  32       3.157       2.765       0.400 o 
   2   1  33       3.789       3.894       0.380 o 
   2   1  34       5.029       5.949       0.421 o 
   2   1  35     128.446     130.534       3.254 o 
   2   1  36       6.661       7.956       0.460 o 
   2   1  37       0.548       1.407       0.422 o 
   2   1  38      25.043      24.935       0.890 o 
   2   1  39      57.947      60.080       1.739 o 
   2   1  40      10.700      11.479       0.577 o 
   2   1  41       2.272       2.577       0.351 o 
   2   1  42       0.015       0.819       0.369 o 
   2   1  43      51.599      49.536       1.408 o 
   2   2   0    2207.942    2255.023      49.722 o 
   2   2   1     234.915     232.011       5.441 o 
   2   2   2     226.210     227.471       5.319 o 
   2   2   3    1763.610    1790.383      39.953 o 
   2   2   4     276.367     275.092       6.494 o 
   2   2   5     856.142     856.143      19.343 o 
   2   2   6      47.366      45.419       1.328 o 
   2   2   7      67.878      69.996       1.899 o 
   2   2   8     124.712     125.648       3.200 o 
   2   2   9       6.806       7.270       0.363 o 
   2   2  10      50.736      46.262       1.389 o 
   2   2  11     188.957     185.930       4.521 o 
   2   2  12    1993.137    1994.341      44.628 o 
   2   2  13     403.705     407.830       9.573 o 
   2   2  14     399.329     407.824      10.742 o 
   2   2  15       4.502       4.464       0.566 o 
   2   2  16     169.348     170.925       4.652 o 
   2   2  17     198.486     196.888       6.318 o 
   2   2  18     918.258     927.993      22.380 o 
   2   2  19     223.122     223.987       7.132 o 
   2   2  20     193.784     191.094       5.746 o 
   2   2  21     266.685     262.754       7.475 o 
   2   2  22      31.570      30.986       1.970 o 
   2   2  23      28.282      24.533       1.852 o 
   2   2  24      99.203     102.599       3.989 o 
   2   2  25     110.472     108.178       3.126 o 
   2   2  26     114.815     115.319       2.772 o 
   2   2  27      81.283      81.511       1.980 o 
   2   2  28     199.181     198.545       4.574 o 
   2   2  29       0.998       1.749       0.282 o 
   2   2  30      57.667      58.431       1.529 o 
   2   2  32       2.513       2.592       0.323 o 
   2   2  34      11.836      11.937       0.648 o 
   2   2  35       3.787       4.237       0.374 o 
   2   2  36       2.348       2.586       0.415 o 
   2   2  37      46.190      48.962       1.348 o 
   2   2  38       8.744       9.785       0.539 o 
   2   2  39       1.607       1.781       0.456 o 
   2   2  40      19.683      20.413       0.777 o 
   2   2  41      13.425      13.000       0.595 o 
   2   2  43      13.309      12.722       0.960 o 
   2   2  44       1.220       1.297       0.339 o 
   2   3   0     875.522     870.174      20.313 o 
   2   3   1    1430.477    1461.820      32.834 o 
   2   3   2     638.903     640.240      14.435 o 
   2   3   3     112.030     109.649       2.694 o 
   2   3   4    1478.234    1456.888      32.962 o 
   2   3   5     136.593     133.263       3.368 o 
   2   3   6      30.115      28.673       1.104 o 
   2   3   7      24.850      26.103       1.167 o 
   2   3   8      29.725      32.782       1.564 o 
   2   3   9     345.667     344.238       8.189 o 
   2   3  10     176.682     172.876       4.442 o 
   2   3  11     175.209     177.762       4.644 o 
   2   3  12      45.115      43.986       1.627 o 
   2   3  13     244.697     246.701       6.696 o 
   2   3  14     129.880     131.117       3.964 o 
   2   3  15      15.433      13.848       1.526 o 
   2   3  16     345.889     332.534       8.702 o 
   2   3  17      25.766      26.145       1.489 o 
   2   3  18     243.893     245.414       6.679 o 
   2   3  19      20.843      22.509       1.503 o 
   2   3  20     107.847     109.341       4.017 o 
   2   3  21      38.934      40.412       2.251 o 
   2   3  22     232.406     222.900       7.813 o 
   2   3  23      18.327      19.881       1.836 o 
   2   3  24     549.248     545.619      12.456 o 
   2   3  25      52.802      54.441       1.577 o 
   2   3  26       8.912       9.259       0.441 o 
   2   3  27       4.801       5.039       0.361 o 
   2   3  28      43.770      43.611       1.428 o 
   2   3  29       5.576       5.345       0.452 o 
   2   3  30      15.695      14.944       0.703 o 
   2   3  31       0.820       0.727       0.357 o 
   2   3  33       7.881       7.299       0.435 o 
   2   3  34       8.217       8.143       0.497 o 
   2   3  35      33.657      34.674       1.038 o 
   2   3  36      41.921      44.935       1.294 o 
   2   3  37      15.930      17.413       0.727 o 
   2   3  38      10.981      11.994       0.534 o 
   2   3  39       2.782       2.642       0.340 o 
   2   3  41       1.081       1.016       0.363 o 
   2   3  42      46.455      46.796       1.384 o 
   2   3  43      50.145      49.201       2.251 o 
   2   4   0       1.777       1.923       0.319 o 
   2   4   1    1669.281    1679.179      37.680 o 
   2   4   2     257.491     259.087       6.247 o 
   2   4   3     310.255     304.445       7.225 o 
   2   4   4       7.516       7.526       0.506 o 
   2   4   5      76.789      75.136       2.223 o 
   2   4   6     112.712     114.529       3.370 o 
   2   4   7    1357.268    1358.449      30.787 o 
   2   4   8      59.380      59.431       2.082 o 
   2   4   9      62.697      63.855       2.391 o 
   2   4  10       7.675       5.677       0.671 o 
   2   4  11      32.147      33.661       1.523 o 
   2   4  12     205.830     205.180       5.456 o 
   2   4  13      46.051      42.169       1.904 o 
   2   4  14     258.800     253.518       7.291 o 
   2   4  15     292.744     289.717       7.758 o 
   2   4  16      78.145      76.310       3.042 o 
   2   4  17      57.587      53.634       2.713 o 
   2   4  18      15.672      17.620       3.024 o 
   2   4  19     365.260     369.935      10.535 o 
   2   4  20      10.208       8.282       1.678 o 
   2   4  21     188.862     190.427       6.598 o 
   2   4  22      74.475      73.541       1.963 o 
   2   4  23      11.857      11.928       0.496 o 
   2   4  24     181.867     182.002       4.346 o 
   2   4  25     232.133     233.589       5.429 o 
   2   4  26      63.350      63.471       1.625 o 
   2   4  27      19.376      19.597       0.696 o 
   2   4  28      33.259      33.516       1.113 o 
   2   4  29       4.365       4.238       0.351 o 
   2   4  30       7.810       7.473       0.635 o 
   2   4  31       0.797       1.299       0.292 o 
   2   4  32      23.367      23.197       0.746 o 
   2   4  33      14.717      14.778       0.574 o 
   2   4  34       2.024       2.274       0.344 o 
   2   4  35       2.673       3.168       0.377 o 
   2   4  37       3.530       3.469       0.420 o 
   2   4  38       3.259       3.388       0.379 o 
   2   4  39      37.228      35.978       1.050 o 
   2   4  40       6.875       6.611       0.461 o 
   2   4  41      19.633      18.728       1.234 o 
   2   5   0      96.765      96.468       2.968 o 
   2   5   1      95.896      96.080       3.059 o 
   2   5   2     415.059     413.678      10.054 o 
   2   5   3     116.054     114.887       3.640 o 
   2   5   4     177.839     179.170       4.892 o 
   2   5   5     285.023     283.038       7.283 o 
   2   5   6       2.285       2.113       0.556 o 
   2   5   7      38.272      37.660       1.680 o 
   2   5   8     137.858     138.804       4.096 o 
   2   5  10      60.882      59.129       2.321 o 
   2   5  11       9.221       9.011       0.863 o 
   2   5  12     142.002     143.385       4.509 o 
   2   5  13       0.777       1.261       0.604 o 
   2   5  14      55.243      54.247       2.881 o 
   2   5  15      62.016      62.807       2.679 o 
   2   5  16       6.402       6.180       1.364 o 
   2   5  17     226.348     217.210       7.115 o 
   2   5  18     113.321     117.223       7.137 o 
   2   5  19       2.420       2.930       0.471 o 
   2   5  20     165.198     161.599       3.871 o 
   2   5  21      66.547      66.683       1.728 o 
   2   5  22     133.273     129.424       3.224 o 
   2   5  23     152.455     152.435       3.632 o 
   2   5  25       6.749       6.477       0.426 o 
   2   5  26     116.616     116.347       3.018 o 
   2   5  27     100.248      98.822       2.485 o 
   2   5  28      16.794      15.577       0.657 o 
   2   5  29       0.978       0.889       0.353 o 
   2   5  30       1.768       1.867       0.352 o 
   2   5  31       4.054       3.365       0.370 o 
   2   5  33       2.836       2.978       0.382 o 
   2   5  34       4.769       5.044       0.377 o 
   2   5  35       0.527       0.739       0.347 o 
   2   5  36      32.134      31.799       1.015 o 
   2   5  37       1.741       1.675       0.328 o 
   2   5  38       1.406       1.201       0.304 o 
   2   5  39      15.658      14.772       0.598 o 
   2   5  40       2.645       2.578       0.319 o 
   2   5  41       1.908       2.269       0.768 o 
   2   6   0     384.577     371.060      10.681 o 
   2   6   1     398.805     393.117      10.299 o 
   2   6   2     105.931     104.514       3.542 o 
   2   6   4     334.716     330.582       8.803 o 
   2   6   5     106.056     106.424       3.876 o 
   2   6   6     119.202     116.819       3.940 o 
   2   6   7      60.426      57.855       2.512 o 
   2   6  10      27.901      27.367       1.945 o 
   2   6  11      45.239      45.907       2.287 o 
   2   6  12      50.140      47.413       2.355 o 
   2   6  13     109.428     109.024       4.031 o 
   2   6  14      98.326      97.153       4.167 o 
   2   6  15      87.879      88.040       2.394 o 
   2   6  16      30.593      30.055       1.297 o 
   2   6  17      11.453      11.624       0.639 o 
   2   6  18      67.069      65.317       1.772 o 
   2   6  19      13.588      13.949       0.770 o 
   2   6  20      16.360      16.781       0.912 o 
   2   6  21      28.378      28.203       0.971 o 
   2   6  22     191.204     188.488       4.489 o 
   2   6  23       0.748       0.981       0.381 o 
   2   6  24      69.577      68.560       1.874 o 
   2   6  25      21.927      20.446       0.881 o 
   2   6  26      17.147      16.784       0.756 o 
   2   6  27      16.014      14.969       0.685 o 
   2   6  28       0.613       1.436       0.355 o 
   2   6  29       7.189       7.329       0.436 o 
   2   6  30      52.878      53.882       1.433 o 
   2   6  31       9.355       9.952       0.479 o 
   2   6  32      20.903      20.933       0.744 o 
   2   6  33       0.772       1.040       0.326 o 
   2   6  34      17.912      17.317       0.760 o 
   2   6  35      13.116      13.123       0.879 o 
   2   6  36       1.415       2.168       0.354 o 
   2   6  37      14.212      13.406       0.550 o 
   2   6  38      10.235       9.886       0.480 o 
   2   6  39      31.703      29.648       1.133 o 
   2   7   0       4.512       4.166       1.384 o 
   2   7   1      26.808      24.915       3.986 o 
   2   7   3     260.914     266.757       9.506 o 
   2   7   4      37.035      38.786       3.086 o 
   2   7   5      49.773      46.656       3.738 o 
   2   7   6      40.183      36.562       1.436 o 
   2   7   7      38.572      37.878       1.197 o 
   2   7   8       4.663       4.883       0.414 o 
   2   7   9      37.477      37.389       1.168 o 
   2   7  10      81.852      79.217       1.983 o 
   2   7  11      38.643      37.526       1.205 o 
   2   7  12      52.743      51.442       1.668 o 
   2   7  13     109.961     109.710       3.473 o 
   2   7  14       2.469       3.177       0.417 o 
   2   7  15      14.011      14.372       0.676 o 
   2   7  16       5.540       5.842       0.518 o 
   2   7  17      53.925      52.517       1.607 o 
   2   7  18      14.457      14.245       0.748 o 
   2   7  19      97.703      99.080       2.716 o 
   2   7  20      54.017      53.432       2.309 o 
   2   7  21      69.524      69.143       2.027 o 
   2   7  22      61.519      60.406       1.764 o 
   2   7  23      29.533      28.536       1.190 o 
   2   7  24       4.269       4.364       0.522 o 
   2   7  25      14.222      13.793       0.745 o 
   2   7  26       1.340       1.324       0.376 o 
   2   7  27      51.226      49.960       1.525 o 
   2   7  28       0.758       1.156       0.513 o 
   2   7  29       2.824       2.990       0.383 o 
   2   7  30       6.986       5.896       0.487 o 
   2   7  31       0.647       0.980       0.367 o 
   2   7  32       4.721       4.728       0.488 o 
   2   7  33       1.266       0.899       0.350 o 
   2   7  35       7.896       7.669       0.416 o 
   2   7  36       5.812       5.858       0.377 o 
   2   8   0     164.385     157.552       3.934 o 
   2   8   1       2.886       3.358       0.381 o 
   2   8   2      27.640      27.488       0.885 o 
   2   8   3      15.195      15.793       0.638 o 
   2   8   4      72.439      71.331       1.885 o 
   2   8   6      50.026      49.980       1.490 o 
   2   8   7       0.513       0.842       0.361 o 
   2   8   8      32.451      33.638       1.292 o 
   2   8   9       5.688       6.453       0.702 o 
   2   8  11       4.653       5.014       0.482 o 
   2   8  12      11.898      11.957       0.861 o 
   2   8  13       1.889       2.468       0.623 o 
   2   8  14      38.011      36.994       1.171 o 
   2   8  15      17.253      16.418       0.810 o 
   2   8  17      36.775      36.517       1.487 o 
   2   8  18      24.878      24.178       1.036 o 
   2   8  19      29.345      30.050       1.175 o 
   2   8  20      17.235      17.016       0.879 o 
   2   8  21      10.909      11.727       0.769 o 
   2   8  22       7.280       7.012       0.650 o 
   2   8  23      49.104      47.164       1.804 o 
   2   8  24      36.215      35.097       1.316 o 
   2   8  25       4.485       5.035       0.614 o 
   2   8  26      10.638      11.343       0.649 o 
   2   8  28      15.509      14.953       0.908 o 
   2   8  30       5.794       5.553       0.581 o 
   2   8  31       8.547       7.567       0.466 o 
   2   8  32      25.617      24.120       0.795 o 
   2   8  33       3.261       3.362       0.333 o 
   2   9   0       1.628       2.314       0.440 o 
   2   9   2      27.211      27.501       1.157 o 
   2   9   3      52.608      52.966       1.604 o 
   2   9   4      36.351      36.136       1.300 o 
   2   9   5       2.049       1.611       0.718 o 
   2   9   6      21.173      20.492       1.363 o 
   2   9   7      43.310      43.890       1.473 o 
   2   9   8       1.080       1.342       0.465 o 
   2   9   9      48.046      48.326       1.757 o 
   2   9  11       5.635       5.416       0.600 o 
   2   9  12      14.906      15.532       1.629 o 
   2   9  13       0.336       1.096       0.531 o 
   2   9  14       8.509       8.335       0.748 o 
   2   9  15      29.232      27.674       1.609 o 
   2   9  16       7.192       7.714       0.654 o 
   2   9  17      35.012      32.727       1.250 o 
   2   9  19       4.065       4.411       0.637 o 
   2   9  20       4.627       5.088       0.580 o 
   2   9  21      30.765      29.584       1.333 o 
   2   9  22      13.343      12.803       0.865 o 
   2   9  23      17.555      17.385       0.884 o 
   2   9  24       7.185       6.557       0.542 o 
   2   9  25       1.467       2.357       0.448 o 
   2   9  26      28.616      27.820       1.013 o 
   2   9  27       5.805       5.995       0.434 o 
   2   9  28       2.475       2.682       0.371 o 
   2   9  29       0.286       0.934       0.323 o 
   2  10   0       1.228       2.623       0.584 o 
   2  10   1      12.251      13.116       1.015 o 
   2  10   3       1.907       3.011       0.661 o 
   2  10   4      57.699      58.180       2.583 o 
   2  10   5      13.956      15.335       1.689 o 
   2  10   7       2.028       2.082       0.760 o 
   2  10   9      18.586      18.025       1.149 o 
   2  10  10       7.317       6.329       0.870 o 
   2  10  11       8.677       9.308       0.930 o 
   2  10  12       5.463       5.623       0.965 o 
   2  10  14       6.946       6.604       1.159 o 
   2  10  15      12.493      14.567       0.895 o 
   2  10  17       2.744       2.752       0.491 o 
   2  10  19       3.100       3.250       0.563 o 
   2  10  20       1.437       1.590       0.527 o 
   2  10  21      11.324      10.035       1.056 o 
   2  10  22      14.681      12.255       1.183 o 
   2  10  23      13.405      12.265       0.624 o 
   2  10  24       6.113       5.593       0.443 o 
   2  10  25       0.514       1.343       0.354 o 
   2  10  26       2.124       2.601       0.690 o 
   2  11   0      10.107      10.635       1.881 o 
   2  11   2       4.680       4.896       0.776 o 
   2  11   3       3.228       3.572       0.713 o 
   2  11   5       1.601       1.809       0.875 o 
   2  11   6      31.023      29.209       2.035 o 
   2  11   7       3.243       4.368       0.978 o 
   2  11   9       3.630       3.631       1.358 o 
   2  11  10       4.028       3.294       0.855 o 
   2  11  11       3.805       4.935       1.055 o 
   2  11  12       3.326       5.059       0.916 o 
   2  11  13       7.161       7.676       0.994 o 
   2  11  15       5.309       4.137       0.623 o 
   2  11  18      16.394      14.706       0.760 o 
   2  11  19       2.089       1.604       0.673 o 
   2  12   0       1.522       1.796       0.780 o 
   2  12   3      11.194      11.664       0.982 o 
   2  12   7       2.884       3.099       1.049 o 
   2  12  10       0.642       2.423       0.913 o 
   3   0   1      45.090      44.902       1.637 o 
   3   0   3      27.030      26.845       1.109 o 
   3   0   5       3.769       4.428       0.721 o 
   3   0   7    1085.243    1086.370      24.239 o 
   3   0   9    1493.660    1496.926      35.123 o 
   3   0  11     102.149      98.635       2.865 o 
   3   0  13     433.196     445.933      10.585 o 
   3   0  15     504.075     503.454      12.351 o 
   3   0  17      23.816      24.001       1.505 o 
   3   0  19     165.086     173.256       5.842 o 
   3   0  21     154.901     165.122       6.046 o 
   3   0  23       4.307       5.606       1.276 o 
   3   0  25     100.462     101.709       5.582 o 
   3   0  27     462.951     453.005      10.260 o 
   3   0  31     204.163     202.815       4.809 o 
   3   0  33     289.465     307.903       7.170 o 
   3   0  35       2.219       2.442       0.715 o 
   3   0  37      66.009      67.190       2.039 o 
   3   0  39       8.462      12.497       0.862 o 
   3   0  41       2.514       2.861       0.684 o 
   3   1   0     314.410     315.502       7.419 o 
   3   1   1       0.244       0.512       0.174 o 
   3   1   2     441.588     459.136      10.375 o 
   3   1   3     593.903     586.505      13.224 o 
   3   1   4     166.781     167.651       4.063 o 
   3   1   5      32.716      31.281       1.040 o 
   3   1   6    4052.295    4019.481      88.974 o 
   3   1   7     501.766     504.575      11.531 o 
   3   1   8    1794.842    1816.221      40.546 o 
   3   1   9      12.663      12.305       0.543 o 
   3   1  10     149.910     151.811       3.971 o 
   3   1  11     491.149     491.976      11.320 o 
   3   1  12    1420.492    1391.773      31.572 o 
   3   1  13     136.796     136.689       3.638 o 
   3   1  14     945.672     952.245      22.129 o 
   3   1  15      50.759      48.856       1.994 o 
   3   1  16     614.622     616.746      14.870 o 
   3   1  18       6.486       6.845       0.833 o 
   3   1  19      48.907      50.857       2.262 o 
   3   1  20     154.537     151.328       6.038 o 
   3   1  21      50.369      51.830       2.557 o 
   3   1  22      13.821      13.399       1.937 o 
   3   1  23     158.812     160.223       5.880 o 
   3   1  24       0.941       2.086       1.000 o 
   3   1  25       5.964       6.717       1.304 o 
   3   1  26     268.755     264.803       6.068 o 
   3   1  27      15.244      15.386       0.553 o 
   3   1  28      25.495      26.138       0.773 o 
   3   1  29      93.699      95.468       2.284 o 
   3   1  30     310.556     312.256       7.365 o 
   3   1  31      32.420      34.644       1.141 o 
   3   1  32       1.356       1.334       0.355 o 
   3   1  33       0.707       1.097       0.318 o 
   3   1  34      16.562      17.551       0.644 o 
   3   1  35       7.413       7.614       0.440 o 
   3   1  36      50.127      52.173       1.442 o 
   3   1  38       2.596       3.515       0.506 o 
   3   1  39      34.921      36.119       1.121 o 
   3   1  40       2.452       2.749       0.396 o 
   3   1  41      19.422      19.572       0.737 o 
   3   1  44       2.408       2.697       0.420 o 
   3   2   0      34.329      34.299       1.081 o 
   3   2   1      22.939      23.771       0.838 o 
   3   2   2      52.819      54.636       1.503 o 
   3   2   3     530.949     510.995      11.574 o 
   3   2   4    1014.186     997.845      22.343 o 
   3   2   5     496.181     489.067      11.140 o 
   3   2   6     164.299     160.353       4.107 o 
   3   2   7     409.738     413.701       9.520 o 
   3   2   8      51.459      50.636       1.512 o 
   3   2   9      33.263      32.513       1.107 o 
   3   2  10    1644.534    1635.692      37.750 o 
   3   2  11     513.156     514.836      11.838 o 
   3   2  12     168.373     167.075       4.395 o 
   3   2  13      62.557      64.877       1.987 o 
   3   2  14     107.171     106.007       3.137 o 
   3   2  15      96.378      93.379       3.192 o 
   3   2  16     422.701     428.957      10.820 o 
   3   2  17      35.503      34.164       2.094 o 
   3   2  18      49.179      50.785       2.430 o 
   3   2  19     203.824     200.889       6.154 o 
   3   2  20      15.369      16.398       1.851 o 
   3   2  21       5.715       5.936       0.962 o 
   3   2  22      66.013      64.928       2.895 o 
   3   2  23     261.151     250.826       7.301 o 
   3   2  24     162.231     156.334       6.522 o 
   3   2  25      45.945      46.612       1.267 o 
   3   2  27       1.394       1.846       0.307 o 
   3   2  28     145.574     145.460       3.429 o 
   3   2  29      52.058      52.895       1.471 o 
   3   2  30      16.162      17.836       0.672 o 
   3   2  31     167.310     168.816       4.027 o 
   3   2  32      22.010      23.352       0.893 o 
   3   2  33      72.774      75.257       1.940 o 
   3   2  34     100.168     102.060       2.523 o 
   3   2  35       5.996       6.292       0.412 o 
   3   2  37       5.106       5.851       0.408 o 
   3   2  38       0.039       0.695       0.333 o 
   3   2  39     119.115     120.290       3.258 o 
   3   2  40      35.654      36.006       1.328 o 
   3   2  41      20.833      19.632       1.365 o 
   3   2  42      11.854      11.856       0.601 o 
   3   2  43       1.056       1.311       0.369 o 
   3   3   1      34.332      33.740       1.167 o 
   3   3   2      29.999      29.024       1.231 o 
   3   3   3       9.251       8.610       0.577 o 
   3   3   4       1.989       2.071       0.265 o 
   3   3   5      74.379      75.504       2.190 o 
   3   3   6     590.492     590.614      13.937 o 
   3   3   7    1326.975    1322.766      29.792 o 
   3   3   8      57.004      59.918       1.841 o 
   3   3   9     433.143     427.563       9.983 o 
   3   3  10      50.115      47.986       1.773 o 
   3   3  11      88.823      87.533       2.544 o 
   3   3  12      66.952      67.192       2.983 o 
   3   3  13     450.932     449.666      11.161 o 
   3   3  14      71.633      71.447       2.486 o 
   3   3  15     799.547     805.309      19.001 o 
   3   3  16     336.342     334.579       8.761 o 
   3   3  18      25.602      31.440       1.757 o 
   3   3  19      42.210      39.069       2.027 o 
   3   3  20       7.551       7.773       1.427 o 
   3   3  21       3.216       3.339       1.051 o 
   3   3  22     219.149     222.615       7.245 o 
   3   3  24      10.191      11.308       0.466 o 
   3   3  25       9.952       9.699       0.405 o 
   3   3  26       8.528       9.334       0.610 o 
   3   3  27     265.561     269.448       6.154 o 
   3   3  28       0.149       1.072       0.464 o 
   3   3  29      24.765      24.898       0.738 o 
   3   3  30       2.804       4.791       0.328 o 
   3   3  31      42.407      42.719       1.154 o 
   3   3  32      19.283      21.147       0.710 o 
   3   3  33      38.268      37.613       1.073 o 
   3   3  34      49.062      51.204       1.382 o 
   3   3  35      46.689      49.557       1.394 o 
   3   3  36       4.974       6.460       0.454 o 
   3   3  37      17.918      17.980       0.712 o 
   3   3  38       1.110       1.293       0.350 o 
   3   3  40       8.601       7.737       0.494 o 
   3   3  41       3.741       3.638       0.378 o 
   3   3  42      14.678      15.065       0.736 o 
   3   3  43      12.538      12.772       0.735 o 
   3   4   0      68.676      69.831       2.211 o 
   3   4   1      25.262      23.759       1.131 o 
   3   4   2       9.607       7.809       0.627 o 
   3   4   3      27.058      27.822       1.426 o 
   3   4   4     115.233     115.505       3.187 o 
   3   4   5     424.772     428.658      10.121 o 
   3   4   6     239.741     243.091       6.087 o 
   3   4   7      81.772      83.535       3.016 o 
   3   4   8     318.668     310.695       7.817 o 
   3   4   9      58.604      59.018       2.100 o 
   3   4  10     604.643     605.148      14.537 o 
   3   4  11      66.450      68.193       2.524 o 
   3   4  12     346.191     348.543       9.087 o 
   3   4  13     225.576     223.062       6.321 o 
   3   4  14     282.058     285.819       7.796 o 
   3   4  15     266.950     267.919       7.762 o 
   3   4  16      86.967      93.102       3.797 o 
   3   4  17     496.741     492.525      13.867 o 
   3   4  18      60.560      59.005       4.264 o 
   3   4  19      12.709       9.444       1.278 o 
   3   4  20      69.478      68.297       3.414 o 
   3   4  21      13.237      12.483       1.442 o 
   3   4  22      10.150      10.199       0.428 o 
   3   4  23      57.880      57.090       1.492 o 
   3   4  24      52.961      52.555       1.367 o 
   3   4  25       1.849       1.333       0.310 o 
   3   4  26      25.679      25.058       0.874 o 
   3   4  27       1.095       0.849       0.360 o 
   3   4  28       0.859       0.855       0.315 o 
   3   4  29       0.541       0.883       0.291 o 
   3   4  30     141.856     140.413       3.323 o 
   3   4  31       3.385       3.398       0.406 o 
   3   4  32      58.346      58.763       1.524 o 
   3   4  35       1.338       1.560       0.321 o 
   3   4  36      37.248      38.210       1.104 o 
   3   4  37       5.494       5.485       0.546 o 
   3   4  38       1.064       0.762       0.326 o 
   3   4  39      27.355      26.574       0.885 o 
   3   4  40       1.952       1.855       0.317 o 
   3   4  41      15.548      12.561       1.498 o 
   3   5   0      36.396      34.688       2.614 o 
   3   5   1       0.201       1.203       0.562 o 
   3   5   3      98.505     101.448       3.201 o 
   3   5   4      39.210      39.417       1.580 o 
   3   5   5      87.726      83.820       3.042 o 
   3   5   7      78.272      78.400       3.956 o 
   3   5   8      13.451      11.036       1.056 o 
   3   5   9     186.157     178.527       6.431 o 
   3   5  10     124.395     122.845       3.977 o 
   3   5  11     110.571     115.862       3.974 o 
   3   5  12      82.486      79.669       3.879 o 
   3   5  13     323.863     319.536       9.800 o 
   3   5  14      10.167      10.483       1.347 o 
   3   5  15       2.622       3.640       0.926 o 
   3   5  16      47.585      45.649       3.898 o 
   3   5  17      93.961      93.189       4.294 o 
   3   5  18      12.318      10.628       0.864 o 
   3   5  19      38.782      37.262       1.240 o 
   3   5  20       3.144       3.209       0.320 o 
   3   5  21      47.602      46.297       1.284 o 
   3   5  22      13.764      14.188       0.589 o 
   3   5  23      10.817      11.403       0.513 o 
   3   5  24      26.323      25.453       0.811 o 
   3   5  25      10.352       9.503       0.470 o 
   3   5  26       0.847       0.710       0.331 o 
   3   5  27     109.941     107.233       2.642 o 
   3   5  28      95.198      94.732       2.315 o 
   3   5  30       8.906       8.580       0.430 o 
   3   5  31      39.282      39.424       1.096 o 
   3   5  32       3.450       3.380       0.402 o 
   3   5  33      62.264      62.553       1.625 o 
   3   5  34      40.525      41.021       1.360 o 
   3   5  35       5.111       5.461       0.390 o 
   3   5  36       0.641       1.055       0.329 o 
   3   5  37      33.267      32.687       0.973 o 
   3   5  38       0.435       0.724       0.312 o 
   3   5  39       2.044       1.922       0.339 o 
   3   5  40       3.085       2.857       0.384 o 
   3   6   0       3.202       3.046       0.834 o 
   3   6   1      21.538      22.454       1.822 o 
   3   6   2     122.830     121.807       4.135 o 
   3   6   4      58.367      57.782       2.723 o 
   3   6   5     128.959     129.549       4.400 o 
   3   6   6     131.535     136.248       4.859 o 
   3   6   7     247.488     255.590      10.553 o 
   3   6   8      98.660      98.705       4.613 o 
   3   6   9     162.367     165.535       6.433 o 
   3   6  11      22.716      25.182       1.779 o 
   3   6  12     231.297     229.741       6.890 o 
   3   6  13     329.597     319.208       9.622 o 
   3   6  14       1.495       1.838       0.468 o 
   3   6  15      50.012      56.469       1.864 o 
   3   6  16      94.370      96.015       2.958 o 
   3   6  17     113.830     111.386       4.601 o 
   3   6  18       0.375       3.135       0.446 o 
   3   6  19       3.517       2.735       0.355 o 
   3   6  20      13.599      12.443       0.771 o 
   3   6  21      11.579      13.999       0.611 o 
   3   6  22       4.945       4.848       0.389 o 
   3   6  24      19.177      19.122       0.789 o 
   3   6  25       1.839       1.750       0.328 o 
   3   6  26       6.087       6.334       0.598 o 
   3   6  27      16.975      17.968       0.915 o 
   3   6  28      19.377      21.067       0.797 o 
   3   6  29      44.790      44.099       1.550 o 
   3   6  30      75.943      74.906       2.300 o 
   3   6  31       1.045       1.295       0.344 o 
   3   6  32       2.222       1.714       0.385 o 
   3   6  33       1.609       2.496       0.406 o 
   3   6  34       8.195       8.676       0.529 o 
   3   6  35      29.377      29.195       0.951 o 
   3   6  36       2.002       2.904       0.353 o 
   3   6  37       3.538       3.613       0.333 o 
   3   6  38       0.154       0.570       0.279 o 
   3   7   1       6.889       6.101       2.154 o 
   3   7   2     131.575     127.941       5.274 o 
   3   7   3      38.003      44.452       4.767 o 
   3   7   4     508.297     485.836      13.765 o 
   3   7   5       0.008       1.605       0.413 o 
   3   7   6      22.625      21.538       1.097 o 
   3   7   7      59.772      58.434       1.591 o 
   3   7   8       4.980       6.039       0.390 o 
   3   7   9       0.616       2.461       0.446 o 
   3   7  10     685.566     657.846      18.094 o 
   3   7  11      75.291      76.303       2.622 o 
   3   7  12       0.394       1.258       0.479 o 
   3   7  13      25.849      26.393       0.980 o 
   3   7  14      15.494      16.701       1.121 o 
   3   7  15      20.412      18.880       1.049 o 
   3   7  16      27.540      25.309       1.098 o 
   3   7  17       2.411       1.794       0.533 o 
   3   7  18      33.724      32.841       1.294 o 
   3   7  19      16.163      15.721       0.806 o 
   3   7  20       1.699       1.185       0.534 o 
   3   7  21       4.806       4.387       0.571 o 
   3   7  22       7.211       7.184       0.703 o 
   3   7  23       1.677       1.728       0.458 o 
   3   7  24      33.252      31.197       1.123 o 
   3   7  26       9.670       9.729       0.584 o 
   3   7  27       7.898       8.878       0.710 o 
   3   7  28     135.200     133.759       4.337 o 
   3   7  29       1.928       2.643       0.427 o 
   3   7  30       0.135       1.255       0.425 o 
   3   7  31       7.578       7.931       0.525 o 
   3   7  32      26.107      25.040       0.867 o 
   3   7  33       5.608       5.754       0.395 o 
   3   7  34      17.529      16.675       0.593 o 
   3   7  36       2.082       2.302       0.342 o 
   3   8   1       4.804       3.886       0.443 o 
   3   8   3      80.915      78.027       2.407 o 
   3   8   4      24.998      24.744       0.815 o 
   3   8   5      37.613      37.841       1.134 o 
   3   8   6      32.276      33.138       1.016 o 
   3   8   7      18.710      19.492       0.722 o 
   3   8   8      28.872      28.388       0.956 o 
   3   8   9      70.172      72.520       1.977 o 
   3   8  10      36.129      38.205       1.535 o 
   3   8  11      58.589      60.421       2.851 o 
   3   8  12       4.332       5.055       0.560 o 
   3   8  13     107.536     103.222       4.079 o 
   3   8  14      35.633      35.589       1.348 o 
   3   8  15       3.857       3.112       0.491 o 
   3   8  17      13.460      13.853       1.023 o 
   3   8  19      52.342      49.292       1.951 o 
   3   8  20       1.150       1.525       0.532 o 
   3   8  21       4.365       3.681       0.563 o 
   3   8  25       2.447       3.480       0.463 o 
   3   8  26       4.320       4.493       0.477 o 
   3   8  27      17.883      18.160       0.741 o 
   3   8  28      10.220      10.526       0.570 o 
   3   8  31      11.631      11.119       0.517 o 
   3   9   0      22.294      23.234       0.932 o 
   3   9   1      31.331      32.904       1.329 o 
   3   9   2      28.680      29.267       1.117 o 
   3   9   4      10.662      11.245       1.107 o 
   3   9   6       4.455       5.679       0.895 o 
   3   9   7      15.566      15.718       0.961 o 
   3   9   8       1.042       1.193       0.549 o 
   3   9   9       7.760       9.643       0.700 o 
   3   9  10      27.595      29.659       1.092 o 
   3   9  11      36.808      37.148       1.348 o 
   3   9  12       0.015       1.250       0.530 o 
   3   9  13      15.611      14.368       0.915 o 
   3   9  14       9.105       9.508       0.811 o 
   3   9  15      15.375      17.303       1.008 o 
   3   9  16       2.562       3.764       0.914 o 
   3   9  17     103.406     101.734       2.897 o 
   3   9  18       2.210       4.321       0.671 o 
   3   9  19       5.227       5.817       0.637 o 
   3   9  20       5.045       4.192       0.757 o 
   3   9  21       2.933       3.639       0.695 o 
   3   9  22       3.688       3.906       0.558 o 
   3   9  23      10.875      10.979       0.807 o 
   3   9  24      20.486      19.920       0.925 o 
   3   9  25      11.380      11.358       0.683 o 
   3   9  26       5.347       4.998       0.442 o 
   3   9  27       0.065       1.158       0.385 o 
   3   9  28      26.599      24.638       0.898 o 
   3   9  29       2.307       2.384       0.404 o 
   3   9  30       0.789       0.678       0.325 o 
   3  10   0      12.045      13.394       1.126 o 
   3  10   1       9.207       9.762       0.985 o 
   3  10   3       9.617       9.238       0.924 o 
   3  10   4      12.528      13.308       0.889 o 
   3  10   6       3.174       3.351       0.632 o 
   3  10   7      13.226      13.078       1.921 o 
   3  10   8       1.144       1.624       0.726 o 
   3  10  10       9.298       9.922       1.007 o 
   3  10  11       2.257       2.712       0.962 o 
   3  10  12      10.879      10.074       2.385 o 
   3  10  13      25.073      25.762       2.392 o 
   3  10  14       1.244       3.963       1.045 o 
   3  10  15      20.914      22.349       1.540 o 
   3  10  16       6.421       6.763       1.071 o 
   3  10  17      57.558      54.815       3.252 o 
   3  10  18       0.108       1.229       0.601 o 
   3  10  20       2.175       1.940       0.467 o 
   3  10  21       7.502       6.771       0.569 o 
   3  10  22       6.396       7.413       0.538 o 
   3  10  23      21.139      19.480       1.013 o 
   3  10  24       0.267       0.643       0.292 o 
   3  11   1       6.054       5.920       1.400 o 
   3  11   5       6.753       5.210       0.702 o 
   3  11   8       2.912       2.257       0.800 o 
   3  11   9      20.652      20.899       1.393 o 
   3  11  12       2.012       2.326       0.796 o 
   3  11  13      17.122      16.996       1.255 o 
   3  11  14       9.347       8.863       1.276 o 
   3  11  17       1.555       1.115       0.434 o 
   3  11  19       8.043       7.143       0.806 o 
   3  12   1       3.627       4.325       0.757 o 
   3  12   2      25.276      23.422       1.815 o 
   3  12   4      25.797      23.048       1.752 o 
   3  12   5       2.193       3.462       1.013 o 
   3  12   7       8.503       7.837       1.250 o 
   3  12   9       5.103       5.537       1.062 o 
   4   0   0     509.905     510.511      11.800 o 
   4   0   2    6869.172    6953.758     152.939 o 
   4   0   4    1264.336    1274.933      28.588 o 
   4   0   6     223.760     216.550       5.659 o 
   4   0   8    1664.111    1666.270      37.079 o 
   4   0  10     411.873     400.966       9.839 o 
   4   0  12     751.100     742.635      18.767 o 
   4   0  14     582.731     583.111      14.236 o 
   4   0  16     920.728     923.159      25.748 o 
   4   0  18      68.085      65.901       2.960 o 
   4   0  20     140.472     145.382       5.601 o 
   4   0  22     356.780     362.194      11.204 o 
   4   0  24      40.620      39.591       2.917 o 
   4   0  26     151.135     150.658       3.725 o 
   4   0  28      31.739      33.343       1.148 o 
   4   0  30      21.534      22.334       0.899 o 
   4   0  32       2.593       3.282       0.432 o 
   4   0  36      49.101      48.772       2.490 o 
   4   0  38      24.670      22.813       1.294 o 
   4   0  40      51.963      51.953       1.806 o 
   4   0  44      31.832      32.936       1.548 o 
   4   1   0     270.562     268.994       6.506 o 
   4   1   1      68.481      70.536       2.197 o 
   4   1   2    1758.560    1758.524      38.983 o 
   4   1   3     607.697     612.601      14.709 o 
   4   1   4     312.506     314.945       7.494 o 
   4   1   5    1023.912    1031.698      23.419 o 
   4   1   6      27.809      28.225       1.062 o 
   4   1   7       2.273       2.828       0.341 o 
   4   1   9       2.412       2.736       0.312 o 
   4   1  10      10.335      10.621       0.576 o 
   4   1  11     220.966     216.104       5.473 o 
   4   1  12     281.627     276.889       7.479 o 
   4   1  13    1479.267    1469.797      33.748 o 
   4   1  14     567.845     580.246      14.359 o 
   4   1  15      30.873      27.246       1.422 o 
   4   1  17     239.543     237.985       6.272 o 
   4   1  19     700.139     723.923      17.677 o 
   4   1  20     107.731     107.658       4.068 o 
   4   1  21     457.361     463.580      13.351 o 
   4   1  22      85.730      87.813       6.236 o 
   4   1  23      53.291      54.635       3.237 o 
   4   1  24       5.603       4.035       1.525 o 
   4   1  25     131.170     131.853       3.304 o 
   4   1  26      29.032      28.742       0.815 o 
   4   1  27     172.623     169.255       3.998 o 
   4   1  29      79.059      79.068       1.957 o 
   4   1  30       9.418       9.452       0.432 o 
   4   1  31      19.989      20.012       0.659 o 
   4   1  34       0.405       0.829       0.345 o 
   4   1  35      17.019      18.385       0.695 o 
   4   1  36      19.730      20.568       0.768 o 
   4   1  37      58.197      59.264       1.731 o 
   4   1  41      10.264      10.980       0.540 o 
   4   1  42      15.061      15.434       0.651 o 
   4   1  43       8.111       7.078       0.663 o 
   4   1  44       2.078       3.394       0.976 o 
   4   2   0     739.701     737.307      16.917 o 
   4   2   1    4451.183    4422.677      98.249 o 
   4   2   2    7699.619    7750.748     172.964 o 
   4   2   3      20.541      21.620       0.776 o 
   4   2   4     506.562     503.323      11.831 o 
   4   2   5     440.033     440.434      10.109 o 
   4   2   6       0.711       1.103       0.273 o 
   4   2   7     554.198     553.488      12.645 o 
   4   2   8      88.636      84.635       2.279 o 
   4   2   9       5.015       5.043       0.472 o 
   4   2  10     457.499     464.652      10.849 o 
   4   2  11       7.485       7.634       0.575 o 
   4   2  12      63.858      63.838       2.454 o 
   4   2  14     164.191     163.955       5.066 o 
   4   2  15     215.171     217.835       6.135 o 
   4   2  16     162.505     168.439       6.030 o 
   4   2  17      52.955      54.162       2.521 o 
   4   2  18      49.331      51.821       2.506 o 
   4   2  19     311.834     301.991      10.894 o 
   4   2  20     105.093     101.878       3.815 o 
   4   2  21      48.831      50.616       3.585 o 
   4   2  22     184.780     182.516       6.192 o 
   4   2  23      94.829      96.587       4.134 o 
   4   2  24       7.862       8.685       0.473 o 
   4   2  25     284.028     278.672       6.352 o 
   4   2  26      46.279      46.020       1.191 o 
   4   2  27      14.875      15.460       0.569 o 
   4   2  28       3.613       3.681       0.332 o 
   4   2  29      50.903      51.503       1.376 o 
   4   2  30       1.143       1.244       0.326 o 
   4   2  31       2.768       2.404       0.312 o 
   4   2  32       0.898       0.725       0.294 o 
   4   2  33       5.589       5.348       0.387 o 
   4   2  35       7.975       8.818       0.458 o 
   4   2  36      93.349      96.390       2.379 o 
   4   2  37       0.181       0.838       0.395 o 
   4   2  38       0.174       0.870       0.324 o 
   4   2  39      47.569      46.910       1.326 o 
   4   2  40       3.259       3.879       0.444 o 
   4   2  42       4.509       4.603       0.465 o 
   4   2  43       3.690       3.976       0.413 o 
   4   3   0     473.589     471.931      11.166 o 
   4   3   1     795.235     793.397      18.102 o 
   4   3   2     489.834     497.403      11.413 o 
   4   3   3     430.437     426.078       9.838 o 
   4   3   4     544.335     546.314      12.545 o 
   4   3   5      19.512      19.880       0.835 o 
   4   3   6     333.347     328.223       7.767 o 
   4   3   7     118.276     119.531       3.159 o 
   4   3   8     622.732     640.422      14.812 o 
   4   3   9     144.782     144.209       3.848 o 
   4   3  10      26.655      26.578       1.144 o 
   4   3  11       2.426       2.363       0.449 o 
   4   3  12      36.325      36.592       1.568 o 
   4   3  13     179.379     183.379       5.098 o 
   4   3  14       0.532       1.458       0.579 o 
   4   3  15      12.995      13.067       0.999 o 
   4   3  16      73.597      73.251       2.927 o 
   4   3  17       6.002       7.189       0.928 o 
   4   3  18     244.288     241.179       6.918 o 
   4   3  19     282.682     279.744       9.274 o 
   4   3  20     255.477     255.488       7.600 o 
   4   3  21      21.230      20.556       1.655 o 
   4   3  22     231.108     232.588       8.501 o 
   4   3  23      11.516      11.653       0.489 o 
   4   3  24       3.963       4.001       0.284 o 
   4   3  25     148.970     147.492       3.436 o 
   4   3  26     302.055     300.231       6.823 o 
   4   3  27       5.831       6.592       0.358 o 
   4   3  28      30.379      30.966       0.882 o 
   4   3  29     106.874     107.192       2.607 o 
   4   3  30       5.136       5.785       0.363 o 
   4   3  31      18.241      18.638       0.622 o 
   4   3  34       0.494       0.698       0.318 o 
   4   3  35       7.839       8.334       0.489 o 
   4   3  36       4.082       4.267       0.528 o 
   4   3  37       2.069       2.445       0.384 o 
   4   3  38      21.273      20.658       0.756 o 
   4   3  39       8.503       8.030       0.492 o 
   4   3  40      20.665      20.824       1.057 o 
   4   3  42       3.707       3.887       0.444 o 
   4   4   0     370.358     367.891       8.789 o 
   4   4   1     258.842     264.500       6.539 o 
   4   4   2     338.855     334.490       8.155 o 
   4   4   3     525.972     526.599      12.424 o 
   4   4   4      16.264      18.043       1.001 o 
   4   4   5     747.340     754.182      17.634 o 
   4   4   6      11.206      12.475       0.942 o 
   4   4   7      30.503      30.471       1.291 o 
   4   4   8      11.600      11.344       0.968 o 
   4   4   9     142.385     143.414       4.668 o 
   4   4  10      13.523      12.620       0.953 o 
   4   4  11     113.927     119.539       3.932 o 
   4   4  12      25.168      26.415       2.338 o 
   4   4  13     203.221     203.820       6.033 o 
   4   4  14      13.203      14.125       1.245 o 
   4   4  15      67.454      69.411       5.076 o 
   4   4  16      57.954      53.939       3.597 o 
   4   4  17     113.802     117.288       4.544 o 
   4   4  18      75.259      84.369       5.320 o 
   4   4  19     107.506     103.027       5.529 o 
   4   4  20       8.317      11.807       1.472 o 
   4   4  21     179.446     177.347       4.159 o 
   4   4  22       2.446       3.051       0.311 o 
   4   4  23     137.084     132.753       3.128 o 
   4   4  24     250.353     246.910       5.648 o 
   4   4  25      69.192      67.856       1.682 o 
   4   4  26     148.503     147.333       3.584 o 
   4   4  27      35.837      36.320       1.020 o 
   4   4  28      55.041      55.629       1.573 o 
   4   4  29       4.004       4.082       0.330 o 
   4   4  30      10.055      10.464       0.465 o 
   4   4  31       3.852       3.533       0.355 o 
   4   4  34      15.029      14.727       0.598 o 
   4   4  35       1.587       1.794       0.319 o 
   4   4  36       4.909       5.960       0.414 o 
   4   4  37      22.690      22.595       0.764 o 
   4   4  38       6.067       5.707       0.440 o 
   4   4  39       7.218       6.975       0.461 o 
   4   4  40       1.051       1.468       0.332 o 
   4   5   0      73.568      73.724       2.797 o 
   4   5   1     140.076     140.514       5.999 o 
   4   5   2     452.083     460.323      11.164 o 
   4   5   3     235.050     228.659       6.082 o 
   4   5   4     241.870     240.953       6.293 o 
   4   5   5      19.829      19.270       1.170 o 
   4   5   6      12.151      13.609       1.237 o 
   4   5   7     312.787     304.524       8.288 o 
   4   5   8     215.086     216.991       6.354 o 
   4   5   9       1.538       1.989       0.653 o 
   4   5  10      11.475      12.220       1.214 o 
   4   5  11       6.115       6.321       1.071 o 
   4   5  12      96.633      92.605       3.626 o 
   4   5  13      69.936      66.040       4.679 o 
   4   5  14      73.118      78.317       5.106 o 
   4   5  15      92.348      89.027       3.646 o 
   4   5  16     236.998     228.799       7.472 o 
   4   5  18      37.027      36.948       1.115 o 
   4   5  19      42.100      40.486       1.168 o 
   4   5  20      10.157      10.061       0.448 o 
   4   5  21       8.171       9.155       0.436 o 
   4   5  22     157.816     152.198       3.583 o 
   4   5  23      90.007      88.831       2.202 o 
   4   5  24      46.189      44.904       1.282 o 
   4   5  25       4.729       5.075       0.441 o 
   4   5  26       0.783       0.906       0.288 o 
   4   5  28      44.581      43.422       1.211 o 
   4   5  29       4.465       3.596       0.338 o 
   4   5  30       1.219       1.535       0.390 o 
   4   5  31      10.727      10.116       0.633 o 
   4   5  33      11.177      12.080       0.558 o 
   4   5  34       9.292       9.036       0.485 o 
   4   5  35       3.023       2.907       0.337 o 
   4   5  36       6.315       6.298       0.390 o 
   4   5  37      10.180       9.350       0.558 o 
   4   5  38       1.763       1.243       0.312 o 
   4   5  40      17.173      16.457       1.022 o 
   4   6   0     335.179     337.844       8.987 o 
   4   6   1       7.881       7.048       0.890 o 
   4   6   2       3.350       3.160       0.657 o 
   4   6   3      95.718      93.829       3.982 o 
   4   6   4      65.609      64.324       4.757 o 
   4   6   5      36.850      37.214       2.274 o 
   4   6   6     183.432     171.592       5.597 o 
   4   6   7       1.972       2.557       0.921 o 
   4   6   8      28.966      32.866       1.970 o 
   4   6   9      18.310      17.129       1.405 o 
   4   6  10      70.760      70.263       3.375 o 
   4   6  11     165.793     165.397       6.273 o 
   4   6  12       4.816       3.824       1.390 o 
   4   6  13     171.816     169.106       4.462 o 
   4   6  14      52.449      52.012       1.751 o 
   4   6  16       5.824       5.840       0.498 o 
   4   6  17       1.238       0.893       0.402 o 
   4   6  18     123.951     120.042       3.202 o 
   4   6  19     105.072     100.907       3.217 o 
   4   6  20     135.654     133.733       3.452 o 
   4   6  21       0.583       0.734       0.357 o 
   4   6  22       9.771       9.531       0.673 o 
   4   6  23      35.648      34.190       1.087 o 
   4   6  24      41.178      39.828       1.181 o 
   4   6  25      16.212      15.048       0.623 o 
   4   6  26      24.991      24.339       0.866 o 
   4   6  27       4.631       4.633       0.443 o 
   4   6  28      47.415      47.767       1.395 o 
   4   6  29       2.649       2.985       0.534 o 
   4   6  30       2.637       3.102       0.417 o 
   4   6  31       1.304       1.701       0.392 o 
   4   6  33       2.509       3.270       0.352 o 
   4   6  35       7.097       6.973       0.455 o 
   4   6  37      40.163      37.225       1.072 o 
   4   6  38       6.554       6.316       0.514 o 
   4   7   0      14.969      15.270       1.099 o 
   4   7   1     446.099     432.169      10.268 o 
   4   7   2      28.539      29.161       1.119 o 
   4   7   3      29.110      28.848       0.952 o 
   4   7   4      15.099      16.058       0.626 o 
   4   7   5     126.800     123.485       3.037 o 
   4   7   6      15.805      17.172       0.785 o 
   4   7   7      81.136      79.660       2.095 o 
   4   7   8      32.309      31.649       1.060 o 
   4   7   9      21.502      20.931       1.253 o 
   4   7  10      14.169      14.128       1.128 o 
   4   7  11       7.529       6.921       0.703 o 
   4   7  12       5.056       5.441       0.505 o 
   4   7  13      95.266      95.292       4.578 o 
   4   7  14      11.078      11.482       1.017 o 
   4   7  15     144.807     144.638       3.723 o 
   4   7  17       8.382       8.970       0.642 o 
   4   7  18       3.334       3.451       0.456 o 
   4   7  19       6.163       6.043       0.526 o 
   4   7  20      50.230      50.125       1.539 o 
   4   7  21      12.147      12.997       0.716 o 
   4   7  22       8.516       9.523       0.954 o 
   4   7  23      51.213      49.460       2.078 o 
   4   7  24       9.584      10.973       0.647 o 
   4   7  25      30.818      30.613       1.169 o 
   4   7  26       3.589       3.360       0.439 o 
   4   7  27       8.125       7.914       0.535 o 
   4   7  28      16.691      17.281       0.972 o 
   4   7  29       0.075       1.141       0.413 o 
   4   7  30       9.989      11.383       0.581 o 
   4   7  31      46.468      44.379       1.371 o 
   4   7  32       1.780       2.204       0.316 o 
   4   7  33      34.342      32.119       1.004 o 
   4   7  34       4.419       4.325       0.365 o 
   4   7  35      13.058      12.288       0.556 o 
   4   8   0      77.787      75.481       1.928 o 
   4   8   1      17.974      17.571       1.145 o 
   4   8   3      17.330      17.493       0.711 o 
   4   8   4     151.393     145.353       3.661 o 
   4   8   5      10.977      11.516       0.523 o 
   4   8   7       8.981       8.088       0.511 o 
   4   8   8      24.630      25.313       1.105 o 
   4   8   9      10.576      10.345       0.787 o 
   4   8  10      16.080      15.640       0.804 o 
   4   8  11      15.291      15.888       1.423 o 
   4   8  12       3.749       3.769       0.524 o 
   4   8  13       2.056       1.667       0.443 o 
   4   8  14      14.193      13.988       1.356 o 
   4   8  15       2.818       3.223       0.644 o 
   4   8  16      30.907      29.471       1.613 o 
   4   8  18      44.119      42.501       1.769 o 
   4   8  19       7.641       7.526       0.749 o 
   4   8  20       0.052       1.343       0.475 o 
   4   8  21       3.046       3.542       0.556 o 
   4   8  22      87.206      84.628       2.345 o 
   4   8  24       4.838       5.531       0.513 o 
   4   8  25       3.295       3.337       0.451 o 
   4   8  26      14.175      14.392       0.690 o 
   4   8  27      15.486      14.620       0.754 o 
   4   8  28       2.692       2.595       0.414 o 
   4   8  30       0.837       1.762       0.361 o 
   4   8  31      12.456      11.228       0.723 o 
   4   8  32       8.040       7.993       0.523 o 
   4   9   0      68.855      71.696       1.942 o 
   4   9   1      21.336      22.416       0.991 o 
   4   9   2       3.675       3.735       0.444 o 
   4   9   5      84.509      83.938       2.474 o 
   4   9   6      29.032      31.268       1.596 o 
   4   9   9       7.810       7.611       0.656 o 
   4   9  10       1.290       0.886       0.432 o 
   4   9  12       4.092       3.887       0.543 o 
   4   9  13       6.253       5.861       0.601 o 
   4   9  15      11.200      12.252       0.969 o 
   4   9  16       6.575       7.244       0.944 o 
   4   9  17       1.630       2.496       0.594 o 
   4   9  18      26.989      27.493       1.133 o 
   4   9  19      17.916      17.857       1.081 o 
   4   9  23       4.908       5.501       0.547 o 
   4   9  24      62.729      60.236       1.768 o 
   4   9  25       1.475       2.283       0.404 o 
   4   9  26      11.320      10.221       0.612 o 
   4   9  28       6.794       6.119       0.518 o 
   4  10   0      14.315      14.818       1.225 o 
   4  10   1       1.857       3.399       0.853 o 
   4  10   2       3.662       4.435       0.560 o 
   4  10   3      32.422      31.804       1.207 o 
   4  10   7      31.663      33.104       1.852 o 
   4  10   8      12.690      14.701       0.914 o 
   4  10  10      23.917      21.982       4.251 o 
   4  10  14       5.948       6.432       0.797 o 
   4  10  16       3.228       4.208       0.755 o 
   4  10  17       1.492       2.287       0.578 o 
   4  10  18      28.657      26.948       1.790 o 
   4  10  19       4.318       4.386       0.525 o 
   4  10  20       7.580       7.371       0.586 o 
   4  10  21       2.388       2.706       0.466 o 
   4  10  22       2.343       2.696       0.456 o 
   4  10  23       3.787       3.441       0.727 o 
   4  10  24      16.403      15.176       0.810 o 
   4  11   0       7.954       9.615       0.858 o 
   4  11   1       2.446       2.955       0.568 o 
   4  11   2       1.221       1.756       0.691 o 
   4  11   3       1.809       1.669       0.743 o 
   4  11   4      16.987      16.346       1.778 o 
   4  11   8       2.906       2.425       0.762 o 
   4  11  10       5.861       4.564       0.834 o 
   4  11  11       5.084       4.201       2.042 o 
   4  11  14       2.025       2.925       1.304 o 
   4  11  16      14.245      13.365       1.581 o 
   4  11  17       6.918       5.227       0.782 o 
   4  12   1       9.926       7.681       1.212 o 
   4  12   2       7.808       7.000       1.183 o 
   4  12   4       1.511       2.006       0.945 o 
   4  12   5       2.165       1.911       0.909 o 
   4  12   6       4.344       4.027       0.984 o 
   5   0   1     281.675     273.740       6.955 o 
   5   0   3    1172.365    1191.813      28.016 o 
   5   0   5     356.152     359.468       9.305 o 
   5   0   7    2709.446    2648.344      58.807 o 
   5   0   9     916.064     930.904      23.513 o 
   5   0  11     552.374     553.418      13.399 o 
   5   0  13     682.099     668.668      16.077 o 
   5   0  15     621.869     635.950      17.811 o 
   5   0  17     414.627     419.857      11.282 o 
   5   0  19       5.560       6.741       1.128 o 
   5   0  21     114.516     121.011       5.226 o 
   5   0  23      59.311      65.747       3.828 o 
   5   0  25      16.218      16.149       0.678 o 
   5   0  27     112.335     112.891       2.842 o 
   5   0  29       7.279       6.837       0.710 o 
   5   0  31     215.710     216.708       5.740 o 
   5   0  35      12.045      13.878       0.921 o 
   5   0  37      21.448      23.017       1.445 o 
   5   0  39      30.435      32.108       1.339 o 
   5   0  41      36.587      37.402       1.305 o 
   5   0  43       1.766       2.358       0.448 o 
   5   1   0     487.740     481.064      11.020 o 
   5   1   1      32.306      32.834       1.093 o 
   5   1   2       2.943       3.225       0.343 o 
   5   1   3     178.305     176.065       4.608 o 
   5   1   4     578.575     566.031      12.882 o 
   5   1   5     541.444     530.582      12.066 o 
   5   1   6      79.208      78.505       2.152 o 
   5   1   7      44.722      45.202       1.475 o 
   5   1   8     273.852     277.252       6.919 o 
   5   1   9      74.647      68.478       2.401 o 
   5   1  10     900.296     907.774      22.029 o 
   5   1  11      55.052      55.786       1.999 o 
   5   1  12     174.637     173.801       5.202 o 
   5   1  13     153.078     156.161       4.228 o 
   5   1  14     126.907     131.296       4.455 o 
   5   1  15      32.411      31.545       1.475 o 
   5   1  16     354.928     345.191       8.707 o 
   5   1  17      99.114     102.030       3.653 o 
   5   1  18       7.370       6.352       0.812 o 
   5   1  20      61.874      62.991       2.991 o 
   5   1  21      42.690      47.794       2.606 o 
   5   1  23     166.986     167.688       6.357 o 
   5   1  24     119.710     117.374       2.879 o 
   5   1  25      86.641      85.460       2.039 o 
   5   1  26      24.427      25.080       0.721 o 
   5   1  27      49.126      50.684       1.402 o 
   5   1  28     167.367     165.577       3.873 o 
   5   1  29       2.309       2.743       0.311 o 
   5   1  30       1.075       1.197       0.274 o 
   5   1  31       6.641       7.417       0.399 o 
   5   1  32     104.618     106.171       2.572 o 
   5   1  33      17.497      20.530       0.735 o 
   5   1  34     208.693     214.314       5.054 o 
   5   1  35      14.309      16.614       0.823 o 
   5   1  36      10.130      10.604       0.582 o 
   5   1  37       2.182       3.159       0.397 o 
   5   1  38       6.118       6.419       0.439 o 
   5   1  39      18.353      19.885       0.762 o 
   5   1  40      65.850      67.615       1.826 o 
   5   1  41      36.480      37.705       1.160 o 
   5   1  42       8.435       7.899       0.441 o 
   5   1  43       4.144       4.121       0.407 o 
   5   2   0      44.512      43.491       1.336 o 
   5   2   1       1.860       2.506       0.294 o 
   5   2   3      63.556      62.776       1.864 o 
   5   2   4      17.204      17.773       0.725 o 
   5   2   5       8.070       7.992       0.590 o 
   5   2   6      75.620      73.965       2.170 o 
   5   2   7    1222.524    1218.566      27.576 o 
   5   2   8     915.971     925.908      21.526 o 
   5   2   9     585.123     593.226      13.858 o 
   5   2  10      47.294      47.332       1.975 o 
   5   2  12     331.780     331.200       8.235 o 
   5   2  13     426.032     436.559      10.609 o 
   5   2  14     210.690     211.305       5.822 o 
   5   2  15     403.357     399.652      10.486 o 
   5   2  16     208.299     210.270       6.327 o 
   5   2  17     265.431     259.672       7.348 o 
   5   2  18       1.249       2.075       0.863 o 
   5   2  19      11.457      10.191       1.143 o 
   5   2  20      74.848      70.342       3.283 o 
   5   2  22      12.645      13.590       2.388 o 
   5   2  23     194.458     191.978       4.862 o 
   5   2  24       4.467       4.590       0.276 o 
   5   2  25       4.929       4.958       0.290 o 
   5   2  26      39.355      40.736       1.086 o 
   5   2  27     246.310     243.231       5.561 o 
   5   2  28       2.728       3.812       0.323 o 
   5   2  29      54.454      54.969       1.436 o 
   5   2  30     123.675     125.341       3.001 o 
   5   2  31      60.426      61.615       1.590 o 
   5   2  32      22.523      22.444       0.789 o 
   5   2  34       0.054       0.617       0.287 o 
   5   2  35      24.454      25.300       0.818 o 
   5   2  36      53.377      55.343       1.486 o 
   5   2  37       4.352       5.487       0.494 o 
   5   2  38       1.586       1.505       0.368 o 
   5   2  39       6.751       7.692       0.480 o 
   5   2  41       5.742       5.319       0.438 o 
   5   2  42       0.737       1.018       0.357 o 
   5   3   0      69.544      72.387       2.065 o 
   5   3   1     157.150     157.543       3.976 o 
   5   3   3      41.583      41.329       1.411 o 
   5   3   4       2.824       1.907       0.330 o 
   5   3   5     193.301     197.599       4.919 o 
   5   3   6     180.550     185.485       4.712 o 
   5   3   7     127.485     125.538       3.915 o 
   5   3   8     179.689     182.868       4.902 o 
   5   3   9     192.068     196.079       5.103 o 
   5   3  10      16.234      18.369       1.486 o 
   5   3  11    1084.435    1090.821      25.143 o 
   5   3  12      71.947      73.491       2.559 o 
   5   3  13     282.248     278.625       7.195 o 
   5   3  14      22.755      24.586       1.397 o 
   5   3  15      11.540      12.686       1.040 o 
   5   3  16      71.183      72.676       3.175 o 
   5   3  17     375.425     368.155      10.746 o 
   5   3  18     116.386     119.958       4.597 o 
   5   3  19      44.925      45.852       2.433 o 
   5   3  20      67.164      61.671       3.301 o 
   5   3  22       2.872       2.789       0.244 o 
   5   3  23       0.198       0.508       0.201 o 
   5   3  24      40.465      39.105       1.012 o 
   5   3  25      85.939      84.047       2.008 o 
   5   3  26      34.840      35.553       0.946 o 
   5   3  27       0.767       1.392       0.263 o 
   5   3  28      24.303      25.147       0.758 o 
   5   3  29      44.826      45.358       1.304 o 
   5   3  30      37.789      39.113       1.098 o 
   5   3  31      72.366      72.885       1.864 o 
   5   3  32      27.805      28.718       0.880 o 
   5   3  33      35.540      36.618       1.299 o 
   5   3  35       1.585       1.250       0.374 o 
   5   3  36      12.188      12.380       0.543 o 
   5   3  37      22.341      21.961       0.782 o 
   5   3  38       3.448       3.654       0.395 o 
   5   3  39       0.538       0.911       0.311 o 
   5   3  40      26.080      25.672       0.899 o 
   5   3  41       4.481       3.735       0.379 o 
   5   3  42       1.808       1.985       0.692 o 
   5   4   0      90.115      86.311       2.709 o 
   5   4   1      92.270      92.155       2.785 o 
   5   4   2       1.594       1.942       0.454 o 
   5   4   3      63.526      66.505       2.637 o 
   5   4   4      92.593      94.043       2.867 o 
   5   4   5      14.250      12.923       0.938 o 
   5   4   6     130.689     132.149       4.159 o 
   5   4   7       0.757       1.769       0.443 o 
   5   4   8     266.776     268.869       6.897 o 
   5   4   9      24.700      27.527       1.615 o 
   5   4  10     383.247     374.859       9.635 o 
   5   4  12     110.991     118.792       4.327 o 
   5   4  13       8.781       8.669       1.182 o 
   5   4  14     178.224     177.706       5.738 o 
   5   4  15      21.994      22.624       1.663 o 
   5   4  16     337.321     329.867      11.020 o 
   5   4  17     146.008     146.730       5.369 o 
   5   4  18       0.334       2.689       1.055 o 
   5   4  19      12.656      12.324       1.902 o 
   5   4  20      15.937      16.001       0.574 o 
   5   4  21      24.421      23.142       0.663 o 
   5   4  23      83.603      80.728       1.978 o 
   5   4  24       8.932       7.899       0.372 o 
   5   4  25       3.632       3.675       0.345 o 
   5   4  27       1.723       2.397       0.323 o 
   5   4  28     202.417     198.003       4.608 o 
   5   4  29      29.647      30.828       1.008 o
[truncated: 185,226 more chars]
