# Supplementary material for: Protonated nucleobases are not fully ionized in their chloride salt crystals and form metastable base pairs further stabilized by the surrounding anions
Source: IUCrJ. 2018 Jun 8;5(Pt 4):449–69. doi: 10.1107/S2052252518006346 (PMC6038959; doi:10.1107/S2052252518006346)
Supplement: Supplementary file 4 [file m-05-00449-GDCsup4.hkl]

#
# fcf, LIST 4 option, 
# 
data_GDC
_shelx_title ' written by MoPro v16'
_shelx_refln_list_code        4
_shelx_F_calc_maximum      187.37
_exptl_crystal_F_000       456.00
_reflns_d_resolution_high  0.4401

loop_
 _symmetry_equiv_pos_as_xyz
'x, y, z'
'-x+1/2, -y, z+1/2'
'-x, y+1/2, -z'
'x+1/2, -y+1/2, -z+1/2'
'-x, -y, -z'
'x+1/2, y, -z+1/2'
'x, -y+1/2, z'
'-x+1/2, y+1/2, z+1/2'

_cell_length_a    13.5939
_cell_length_b     6.4841
_cell_length_c     9.8600
_cell_angle_alpha  90.000
_cell_angle_beta   90.000
_cell_angle_gamma  90.000


_shelx_F_squared_multiplier     1.000

loop_ 
 _refln_index_h 
 _refln_index_k 
 _refln_index_l 
 _refln_F_squared_calc 
 _refln_F_squared_meas 
 _refln_F_squared_sigma 
 _refln_observed_status 
   2   0   0     630.985     650.491      14.519 o 
   4   0   0       3.386       3.728       1.287 o 
   6   0   0    6390.476    6494.802     141.488 o 
   8   0   0    2310.018    2263.143      51.361 o 
  10   0   0    1140.572    1150.816      26.421 o 
  12   0   0     794.677     800.475      18.377 o 
  14   0   0    3012.033    3031.712      70.334 o 
  16   0   0     495.081     497.237      13.300 o 
  18   0   0       0.130       7.017       1.080 o 
  20   0   0     329.562     325.913       8.527 o 
  22   0   0     882.908     880.202      21.327 o 
  24   0   0      22.148      25.144       1.883 o 
  26   0   0      27.487      30.196       2.667 o 
  28   0   0      42.363      41.980       4.579 o 
  30   0   0      22.764      26.037       4.270 o 
   1   0   1    1277.003    1293.053      31.363 o 
   2   0   1     614.794     617.940      14.477 o 
   3   0   1    4248.538    4543.428     101.390 o 
   4   0   1    6451.631    6914.707     155.850 o 
   6   0   1    2486.601    2538.879      56.662 o 
   8   0   1    1967.739    1952.980      44.182 o 
   9   0   1     818.903     823.626      19.483 o 
  10   0   1     811.325     811.234      18.474 o 
  11   0   1    6289.548    6325.881     141.561 o 
  12   0   1     115.520     114.850       2.854 o 
  13   0   1      43.250      44.475       1.387 o 
  14   0   1      14.439      15.290       0.757 o 
  15   0   1      99.196      96.549       2.469 o 
  16   0   1      46.145      47.789       1.437 o 
  17   0   1     309.455     304.701       7.093 o 
  18   0   1     228.576     235.647       5.665 o 
  19   0   1      36.088      39.037       1.412 o 
  20   0   1       8.577       8.497       0.917 o 
  21   0   1     122.749     124.078       3.339 o 
  22   0   1      26.960      25.675       1.332 o 
  23   0   1     623.869     615.621      14.650 o 
  24   0   1      28.055      32.799       1.699 o 
  25   0   1     295.355     291.716       7.422 o 
  26   0   1      33.969      37.626       1.915 o 
  27   0   1     144.910     144.855       4.896 o 
  28   0   1       6.457       5.816       2.002 o 
   0   0   2     303.112     307.348       7.225 o 
   1   0   2       2.055       2.637       0.799 o 
   2   0   2    5886.718    6174.759     145.695 o 
   3   0   2     845.403     852.558      19.624 o 
   4   0   2     405.921     398.271       9.384 o 
   5   0   2    1998.279    2077.016      46.887 o 
   6   0   2    1156.043    1158.991      26.415 o 
   7   0   2    1425.484    1430.942      32.841 o 
   8   0   2      15.964      16.824       1.038 o 
   9   0   2     110.618     111.471       2.904 o 
  10   0   2     649.671     655.637      14.953 o 
  11   0   2      42.955      42.680       1.545 o 
  12   0   2    1878.945    1887.318      42.770 o 
  13   0   2       0.878       1.538       0.586 o 
  14   0   2      79.804      81.367       2.137 o 
  15   0   2     417.914     413.918       9.478 o 
  16   0   2      51.034      52.529       1.585 o 
  17   0   2     111.022     111.496       2.936 o 
  18   0   2     195.772     192.459       4.658 o 
  19   0   2     188.548     190.431       4.659 o 
  20   0   2     272.085     264.833       6.362 o 
  21   0   2      86.125      88.450       2.847 o 
  22   0   2      88.834      89.999       2.898 o 
  23   0   2     192.547     185.837       4.845 o 
  24   0   2      55.333      57.695       2.148 o 
  25   0   2       3.958       3.966       1.374 o 
  26   0   2     168.399     167.476       4.940 o 
  27   0   2       3.117       6.163       1.790 o 
  28   0   2      20.755      22.357       2.462 o 
  30   0   2      66.971      61.798       4.357 o 
   1   0   3    8133.168    8570.458     190.884 o 
   2   0   3     476.219     486.042      11.257 o 
   3   0   3    1488.402    1522.859      35.783 o 
   4   0   3     267.591     273.682       6.768 o 
   5   0   3      26.925      26.452       1.698 o 
   6   0   3      64.671      65.488       2.521 o 
   7   0   3     194.799     200.100       4.924 o 
   8   0   3     377.558     375.439       9.224 o 
   9   0   3    3238.659    3210.097      71.708 o 
  10   0   3      72.501      72.466       2.141 o 
  11   0   3     302.721     300.004       6.975 o 
  12   0   3     105.454     113.068       2.831 o 
  13   0   3     166.380     169.943       4.084 o 
  14   0   3      12.022      13.099       0.781 o 
  15   0   3     867.003     866.267      19.646 o 
  16   0   3       2.198       2.539       0.694 o 
  17   0   3     184.642     179.244       4.408 o 
  18   0   3      50.075      54.009       1.689 o 
  19   0   3      33.454      34.717       1.371 o 
  20   0   3       4.355       4.344       0.931 o 
  21   0   3       1.747       3.373       1.002 o 
  22   0   3       3.389       4.795       1.325 o 
  23   0   3     169.475     170.617       4.558 o 
  24   0   3       3.561       5.443       1.356 o 
  25   0   3      21.409      24.993       1.850 o 
  26   0   3       6.643      10.398       1.671 o 
  27   0   3     107.221     111.155       3.838 o 
  28   0   3      35.875      43.143       3.158 o 
  29   0   3      34.341      34.637       3.178 o 
   0   0   4     134.024     135.123       3.889 o 
   1   0   4     216.041     216.256       5.409 o 
   2   0   4    1255.707    1243.983      27.907 o 
   3   0   4    1421.553    1384.808      31.572 o 
   4   0   4     162.552     161.961       4.330 o 
   5   0   4    1266.513    1281.791      29.184 o 
   6   0   4     411.920     416.574       9.910 o 
   7   0   4     983.586     988.421      22.681 o 
   8   0   4     696.743     710.900      16.238 o 
   9   0   4     423.547     410.465       9.607 o 
  10   0   4       4.710       5.531       0.855 o 
  11   0   4      90.409      91.363       2.428 o 
  12   0   4     617.283     619.593      14.092 o 
  13   0   4     288.699     290.203       6.749 o 
  14   0   4     358.676     363.777       8.641 o 
  15   0   4      76.563      76.643       2.159 o 
  16   0   4     203.085     205.388       4.952 o 
  17   0   4     605.101     601.860      13.868 o 
  18   0   4     155.178     154.194       3.934 o 
  19   0   4     312.245     312.144       7.492 o 
  20   0   4      82.380      83.042       2.479 o 
  21   0   4      59.364      59.115       2.294 o 
  22   0   4       2.596       4.135       1.177 o 
  23   0   4     121.178     120.667       3.666 o 
  24   0   4      58.682      59.088       2.431 o 
  25   0   4      63.058      69.137       2.750 o 
  26   0   4      62.557      71.165       2.948 o 
  27   0   4       4.413       5.935       2.506 o 
   1   0   5     835.132     821.953      18.712 o 
   2   0   5     506.987     508.960      11.745 o 
   3   0   5    1398.072    1394.882      33.487 o 
   4   0   5     482.717     475.009      11.249 o 
   5   0   5    1334.255    1307.539      29.901 o 
   6   0   5    1181.730    1181.691      27.281 o 
   7   0   5      63.274      62.420       2.486 o 
   8   0   5     193.345     194.183       4.938 o 
   9   0   5      14.877      14.209       0.974 o 
  10   0   5      13.780      14.221       0.874 o 
  11   0   5    1715.758    1708.272      38.882 o 
  12   0   5    1098.516    1087.585      24.745 o 
  13   0   5     180.825     184.717       4.638 o 
  14   0   5       3.254       4.148       0.780 o 
  16   0   5      27.354      26.469       1.184 o 
  17   0   5     970.900     964.068      22.188 o 
  19   0   5     130.947     127.701       3.529 o 
  20   0   5      41.429      39.955       1.688 o 
  21   0   5     342.361     334.148       8.444 o 
  22   0   5     209.616     209.836       5.641 o 
  23   0   5      43.229      43.438       1.960 o 
  24   0   5      59.893      61.193       2.563 o 
  25   0   5     172.348     174.911       5.798 o 
  26   0   5       8.177       8.807       1.835 o 
  27   0   5      45.861      44.737       2.765 o 
   0   0   6    5244.839    5149.221     115.959 o 
   1   0   6    1747.583    1701.449      38.350 o 
   2   0   6     497.825     492.436      11.505 o 
   3   0   6     328.238     328.429       7.681 o 
   4   0   6      32.029      33.407       1.288 o 
   5   0   6     347.726     355.839       8.446 o 
   6   0   6    3573.621    3490.262      78.052 o 
   7   0   6      14.239      14.897       1.043 o 
   8   0   6     384.778     387.409       9.193 o 
   9   0   6     219.187     218.113       5.157 o 
  10   0   6    1048.213    1066.047      24.196 o 
  11   0   6     168.799     166.870       4.031 o 
  13   0   6      13.301      14.906       0.931 o 
  14   0   6     770.126     775.337      17.741 o 
  15   0   6      12.939      14.838       1.087 o 
  16   0   6      58.926      56.075       1.859 o 
  17   0   6     252.358     247.930       6.064 o 
  18   0   6       7.308      10.327       1.093 o 
  19   0   6     290.991     286.588       7.026 o 
  20   0   6     122.525     122.669       3.780 o 
  21   0   6      15.723      15.313       1.416 o 
  22   0   6      11.074      11.865       1.412 o 
  23   0   6      16.675      20.722       2.066 o 
  24   0   6      34.106      36.354       2.141 o 
  25   0   6      17.332      18.456       1.928 o 
  26   0   6      12.652      14.653       1.952 o 
  27   0   6      54.189      59.825       3.491 o 
  28   0   6     155.997     143.717       5.823 o 
  29   0   6       8.416       7.054       2.501 o 
   1   0   7     143.891     141.860       3.549 o 
   2   0   7     579.690     582.185      13.250 o 
   3   0   7    1110.159    1116.025      25.269 o 
   4   0   7      15.631      14.862       0.954 o 
   5   0   7    1047.585    1036.159      23.583 o 
   6   0   7    3128.796    3151.559      72.321 o 
   7   0   7       3.929       7.373       0.717 o 
   8   0   7    1384.235    1385.471      31.320 o 
   9   0   7    1120.085    1108.168      25.464 o 
  10   0   7     472.795     470.890      10.854 o 
  11   0   7     124.445     123.702       3.242 o 
  12   0   7      46.178      47.164       1.565 o 
  13   0   7      16.138      17.307       1.085 o 
  15   0   7     218.546     211.124       5.228 o 
  16   0   7     543.623     527.798      12.344 o 
  17   0   7     924.126     919.413      21.447 o 
  18   0   7     209.071     202.665       5.279 o 
  19   0   7       6.447       4.625       1.160 o 
  20   0   7     113.444     117.153       3.520 o 
  21   0   7      65.645      65.446       2.848 o 
  22   0   7      10.592       7.754       1.777 o 
  23   0   7     108.429     108.862       3.633 o 
  24   0   7      13.715      13.887       1.810 o 
  25   0   7      11.249      15.448       1.908 o 
  26   0   7      49.017      52.984       2.777 o 
  28   0   7      10.242       7.537       2.388 o 
  29   0   7      31.686      34.296       3.144 o 
   0   0   8     143.025     142.092       4.089 o 
   2   0   8    3157.722    3160.788      71.629 o 
   4   0   8     614.613     613.706      14.077 o 
   5   0   8    1448.902    1434.910      32.481 o 
   6   0   8     965.108     946.002      21.450 o 
   7   0   8     420.668     416.364       9.528 o 
   8   0   8     532.331     536.163      12.198 o 
  10   0   8     318.542     316.541       7.391 o 
  11   0   8     133.117     133.588       3.400 o 
  12   0   8     862.253     854.477      19.546 o 
  13   0   8      93.314      93.827       2.879 o 
  14   0   8      89.927      90.701       2.573 o 
  15   0   8      12.968      12.151       1.059 o 
  16   0   8     546.070     541.158      12.672 o 
  17   0   8      54.223      57.392       2.023 o 
  18   0   8     248.716     249.233       6.295 o 
  19   0   8      32.397      34.850       1.675 o 
  20   0   8     427.400     425.879      10.405 o 
  21   0   8     160.132     162.280       4.604 o 
  22   0   8      42.338      41.530       2.125 o 
  23   0   8      10.761      12.500       1.746 o 
  26   0   8      90.913      96.220       4.448 o 
  27   0   8      14.300      14.123       2.696 o 
  28   0   8      76.654      81.738       5.034 o 
   1   0   9     573.541     568.342      13.124 o 
   2   0   9    1201.811    1169.013      26.707 o 
   3   0   9     375.290     387.848       8.999 o 
   4   0   9     184.450     185.125       4.465 o 
   5   0   9     545.067     558.054      12.911 o 
   6   0   9     131.690     134.540       3.322 o 
   7   0   9      70.363      68.977       2.071 o 
   8   0   9     714.412     717.560      16.488 o 
   9   0   9    1093.887    1081.381      24.645 o 
  10   0   9      37.190      38.203       1.412 o 
  11   0   9       4.264       4.240       0.914 o 
  12   0   9     105.127     106.033       3.004 o 
  13   0   9     241.918     234.731       5.786 o 
  15   0   9     438.193     434.319      10.303 o 
  17   0   9      51.737      51.944       1.970 o 
  18   0   9     215.164     212.374       5.686 o 
  19   0   9      82.134      84.756       2.806 o 
  20   0   9      36.154      36.046       1.881 o 
  21   0   9       7.610       7.219       1.800 o 
  22   0   9       4.047       6.030       1.704 o 
  23   0   9      48.756      49.397       3.075 o 
  24   0   9      41.611      43.070       2.500 o 
  27   0   9      23.768      26.147       2.940 o 
  28   0   9      26.985      28.008       3.611 o 
   0   0  10     805.903     816.082      18.613 o 
   1   0  10     117.958     117.834       2.960 o 
   3   0  10     207.288     207.942       4.904 o 
   4   0  10       1.202       1.722       0.712 o 
   5   0  10     511.268     511.164      11.676 o 
   6   0  10     336.361     337.347       8.033 o 
   7   0  10      98.818      99.173       2.722 o 
   8   0  10     342.905     347.535       8.118 o 
   9   0  10     310.191     307.718       7.396 o 
  10   0  10      81.257      79.825       2.544 o 
  11   0  10      92.657      88.306       2.601 o 
  12   0  10      22.665      25.128       1.452 o 
  13   0  10     208.895     206.674       5.270 o 
  14   0  10     150.371     148.618       4.266 o 
  15   0  10      13.014      14.409       1.265 o 
  16   0  10       6.391       5.970       1.260 o 
  17   0  10     134.372     134.889       4.050 o 
  18   0  10     302.524     294.636       7.528 o 
  19   0  10     157.656     157.387       4.682 o 
  20   0  10      61.857      61.671       2.686 o 
  21   0  10      12.869      13.959       1.712 o 
  22   0  10      18.752      23.350       1.957 o 
  23   0  10     163.796     161.109       5.266 o 
  24   0  10      18.867      18.609       2.106 o 
  25   0  10      32.408      30.993       2.870 o 
  26   0  10      21.735      19.912       4.137 o 
   1   0  11      30.923      31.964       1.132 o 
   2   0  11      48.328      48.130       1.520 o 
   3   0  11    1048.255    1041.951      23.614 o 
   4   0  11       9.647       9.557       0.811 o 
   5   0  11     162.069     164.280       4.033 o 
   6   0  11     103.605     102.624       2.752 o 
   7   0  11     153.464     150.842       3.798 o 
   8   0  11      12.671      12.555       0.949 o 
   9   0  11      11.595      13.103       1.037 o 
  11   0  11     901.428     894.069      20.691 o 
  12   0  11     246.750     243.393       6.039 o 
  13   0  11     167.631     167.375       4.584 o 
  14   0  11       5.711       7.195       1.153 o 
  15   0  11       3.109       3.584       1.196 o 
  16   0  11      47.455      54.357       2.128 o 
  17   0  11     350.605     346.035       9.519 o 
  18   0  11     132.928     134.235       4.158 o 
  19   0  11      35.232      34.455       2.235 o 
  21   0  11      37.296      35.773       2.428 o 
  22   0  11     163.108     160.435       5.327 o 
  24   0  11      13.904      15.324       2.719 o 
  25   0  11      76.682      84.128       5.555 o 
   0   0  12    1004.453     990.074      22.884 o 
   1   0  12      60.686      60.910       1.792 o 
   2   0  12       3.175       3.052       0.763 o 
   3   0  12     121.017     120.716       3.191 o 
   4   0  12       3.105       3.623       0.810 o 
   6   0  12    1024.167    1028.786      23.786 o 
   7   0  12     591.102     601.198      13.864 o 
   8   0  12     385.180     389.713       9.163 o 
   9   0  12     136.199     137.908       3.671 o 
  10   0  12      10.479      12.753       1.146 o 
  11   0  12      38.891      42.100       1.788 o 
  12   0  12      45.764      45.294       1.846 o 
  13   0  12      47.362      48.593       1.981 o 
  14   0  12     491.041     485.574      11.784 o 
  15   0  12     139.777     141.638       4.071 o 
  17   0  12      58.268      59.114       2.393 o 
  18   0  12       4.565       5.406       1.731 o 
  19   0  12      82.168      79.044       3.139 o 
  20   0  12     270.280     262.524       7.651 o 
  21   0  12       5.244       8.460       2.332 o 
  22   0  12      32.577      30.411       3.468 o 
  23   0  12      19.857      19.153       2.578 o 
  25   0  12      13.667      11.572       4.406 o 
  26   0  12      39.848      44.194       5.615 o 
   1   0  13     213.036     215.435       5.290 o 
   2   0  13      24.632      25.340       1.201 o 
   3   0  13     191.074     192.003       4.694 o 
   4   0  13     595.438     586.019      13.499 o 
   5   0  13     224.871     231.527       5.597 o 
   6   0  13      49.356      50.258       1.850 o 
   7   0  13      42.720      44.801       1.688 o 
   8   0  13      42.933      42.555       1.611 o 
   9   0  13     375.861     375.993       9.081 o 
  10   0  13      56.093      58.039       2.039 o 
  11   0  13       1.389       3.247       1.158 o 
  12   0  13     209.734     213.674       5.951 o 
  13   0  13      19.995      23.269       1.635 o 
  14   0  13      19.980      24.250       1.672 o 
  15   0  13     242.623     242.741       6.552 o 
  16   0  13      19.299      18.449       1.778 o 
  17   0  13     292.005     291.901       8.238 o 
  18   0  13      69.874      76.885       3.468 o 
  19   0  13       3.107       4.526       1.912 o 
  20   0  13      23.611      19.843       2.328 o 
  22   0  13      32.982      29.408       2.909 o 
  23   0  13      50.362      45.615       3.486 o 
   0   0  14     242.040     253.886       6.591 o 
   1   0  14     311.408     311.750       7.441 o 
   2   0  14     225.160     222.808       5.483 o 
   3   0  14      80.531      78.928       2.438 o 
   4   0  14     494.009     493.455      11.526 o 
   6   0  14     150.288     150.429       4.000 o 
   7   0  14       3.469       2.869       1.285 o 
   8   0  14      25.256      28.206       1.454 o 
  10   0  14       0.080       4.334       1.325 o 
  11   0  14     108.600     110.952       3.523 o 
  12   0  14     138.100     139.196       4.688 o 
  14   0  14      48.566      50.900       2.370 o 
  15   0  14      10.671      12.820       1.886 o 
  16   0  14      20.344      22.004       2.315 o 
  17   0  14      60.261      58.045       3.068 o 
  18   0  14      65.185      68.215       3.313 o 
  19   0  14      53.015      52.339       3.066 o 
  22   0  14      25.701      24.532       4.390 o 
  23   0  14      68.109      62.791       4.323 o 
  24   0  14       9.884      11.033       5.227 o 
   1   0  15       3.009       5.354       1.134 o 
   3   0  15      38.578      39.703       1.663 o 
   4   0  15      89.894      92.882       3.097 o 
   5   0  15     158.872     162.355       4.330 o 
   6   0  15     112.058     119.406       3.357 o 
   8   0  15     280.160     280.589       6.944 o 
   9   0  15       0.508       3.036       1.330 o 
  10   0  15     308.225     310.691       7.804 o 
  11   0  15       4.634       4.237       1.691 o 
  12   0  15      69.606      69.285       2.720 o 
  15   0  15     138.203     141.888       5.584 o 
  17   0  15      42.061      41.688       3.178 o 
  18   0  15       8.051      11.168       2.283 o 
  19   0  15      59.006      63.973       3.899 o 
  21   0  15      30.045      22.109       3.816 o 
   0   0  16     276.284     277.832       7.516 o 
   2   0  16      21.241      20.954       1.488 o 
   3   0  16      18.983      18.560       1.430 o 
   4   0  16       2.301       3.007       1.380 o 
   5   0  16      75.083      76.722       2.577 o 
   6   0  16     317.994     325.668       8.207 o 
   7   0  16       3.138       2.814       1.301 o 
   8   0  16     281.570     285.043       7.278 o 
  10   0  16       8.121       9.222       1.822 o 
  11   0  16      22.968      26.984       2.435 o 
  13   0  16      38.430      36.629       2.482 o 
  14   0  16     210.249     210.848       6.469 o 
  16   0  16      33.099      35.776       2.792 o 
  18   0  16      25.533      21.224       3.669 o 
  19   0  16      63.838      66.523       6.491 o 
  20   0  16      35.569      34.781       3.663 o 
  21   0  16      56.785      53.443       4.348 o 
   1   0  17      23.382      21.616       1.598 o 
   2   0  17      16.645      16.495       1.707 o 
   3   0  17     510.942     522.799      12.667 o 
   4   0  17     101.412     103.459       3.626 o 
   5   0  17     144.208     146.965       4.670 o 
   7   0  17      51.110      49.549       2.294 o 
   9   0  17      95.410      98.364       3.503 o 
  10   0  17      25.193      23.824       2.100 o 
  11   0  17     129.533     129.481       4.828 o 
  12   0  17      62.630      64.573       3.060 o 
  13   0  17      62.366      69.203       3.199 o 
  16   0  17      13.573      13.620       4.321 o 
  17   0  17     131.611     124.911       7.562 o 
  18   0  17      89.762      93.892       4.721 o 
   0   0  18      97.656     100.974       5.394 o 
   1   0  18      24.698      26.109       2.106 o 
   2   0  18      57.841      63.197       3.369 o 
   3   0  18      10.750       8.528       1.668 o 
   6   0  18     119.320     125.427       4.119 o 
   7   0  18      80.863      81.769       3.678 o 
   8   0  18      35.718      37.015       2.338 o 
  10   0  18      10.577      11.839       2.045 o 
  11   0  18       1.550       5.985       2.370 o 
  12   0  18      73.762      74.661       3.524 o 
  14   0  18      96.703     105.217       5.136 o 
  15   0  18      21.317      19.329       3.167 o 
  17   0  18      27.558      26.655       3.971 o 
   1   0  19      51.679      53.669       2.490 o 
   2   0  19       3.073       4.622       1.722 o 
   3   0  19      25.561      24.681       1.966 o 
   5   0  19      10.424      13.435       1.974 o 
   6   0  19       8.624       7.746       2.387 o 
   7   0  19      13.095      15.336       2.128 o 
   8   0  19       5.577       7.071       2.649 o 
   9   0  19     148.580     154.644       6.248 o 
  10   0  19      11.103      12.381       3.142 o 
  11   0  19      62.683      66.899       3.809 o 
  12   0  19      32.383      29.246       3.248 o 
  13   0  19      69.495      72.034       4.633 o 
  15   0  19      49.098      54.951       5.238 o 
   0   0  20     220.026     225.956       7.614 o 
   1   0  20       7.352       9.877       1.845 o 
   2   0  20     144.271     154.456       4.899 o 
   4   0  20      75.057      76.193       3.428 o 
   5   0  20      14.266       6.704       3.017 o 
   6   0  20      10.021       9.102       2.526 o 
   8   0  20      31.107      32.327       3.125 o 
   9   0  20      11.066       8.504       2.843 o 
  11   0  20      10.970      14.265       3.375 o 
  12   0  20     103.022     102.668       7.344 o 
  13   0  20      15.463      11.427       3.774 o 
   1   0  21      10.288       8.908       2.632 o 
   2   0  21      35.112      40.423       3.247 o 
   3   0  21      12.590       8.904       2.616 o 
   6   0  21      40.553      43.197       3.375 o 
  10   0  21       6.307       9.537       3.576 o 
   0   0  22      56.368      58.196       4.817 o 
   2   0  22      16.049      15.021       3.023 o 
   3   0  22       8.598      12.837       3.019 o 
   4   0  22      14.833      14.815       3.480 o 
   5   0  22       9.171      15.061       4.174 o 
   2   1   0     371.635     373.576       8.766 o 
   4   1   0     569.231     590.142      13.708 o 
   6   1   0    1231.002    1217.683      27.697 o 
   8   1   0    1644.004    1655.340      39.094 o 
  10   1   0    1084.443    1080.608      25.944 o 
  12   1   0     302.998     308.254       7.121 o 
  14   1   0      40.022      40.363       1.368 o 
  16   1   0     979.223     988.940      22.446 o 
  18   1   0       7.763       6.975       0.837 o 
  20   1   0     206.238     204.634       5.171 o 
  22   1   0     490.353     474.022      11.211 o 
  24   1   0     405.799     404.741       9.872 o 
  26   1   0      35.606      34.110       2.177 o 
  28   1   0      20.322      24.472       2.193 o 
  30   1   0     170.218     164.360       7.092 o 
   0   1   1     427.969     432.503       9.904 o 
   1   1   1    1678.284    1762.758      39.905 o 
   2   1   1     217.739     216.782       5.027 o 
   3   1   1     464.895     466.529      10.685 o 
   4   1   1    1325.020    1429.637      32.547 o 
   5   1   1    4134.046    4252.444      96.139 o 
   6   1   1     173.398     175.752       4.161 o 
   7   1   1    1607.247    1603.090      36.459 o 
   8   1   1     569.387     564.393      12.793 o 
   9   1   1     477.344     469.673      10.651 o 
  10   1   1      24.641      24.231       0.911 o 
  11   1   1     309.988     315.769       7.295 o 
  12   1   1     559.076     542.276      12.245 o 
  14   1   1    1421.176    1427.132      32.079 o 
  15   1   1     420.285     415.829       9.436 o 
  16   1   1       8.255       8.795       0.529 o 
  18   1   1     167.031     163.435       3.877 o 
  19   1   1     578.827     571.196      12.984 o 
  20   1   1     128.001     128.124       3.172 o 
  21   1   1      38.666      40.465       1.253 o 
  22   1   1      50.697      48.808       1.567 o 
  23   1   1      62.229      62.323       1.809 o 
  24   1   1     236.684     233.448       5.665 o 
  25   1   1      79.888      82.545       2.362 o 
  26   1   1      65.745      65.955       2.066 o 
  27   1   1      77.309      82.170       2.707 o 
  28   1   1     142.302     142.079       4.335 o 
  29   1   1      17.256      20.643       1.887 o 
  30   1   1     112.367     113.656       4.362 o 
   1   1   2     706.638     712.589      16.300 o 
   2   1   2    2919.671    3001.175      69.411 o 
   3   1   2    5476.458    5654.200     128.270 o 
   4   1   2   12222.526   12482.443     284.432 o 
   5   1   2     302.572     306.277       7.147 o 
   6   1   2     432.723     422.378       9.701 o 
   7   1   2      35.345      36.073       1.147 o 
   8   1   2     509.595     509.344      11.599 o 
   9   1   2      36.073      36.725       1.118 o 
  10   1   2    1472.273    1478.514      33.873 o 
  11   1   2       1.144       1.629       0.454 o 
  12   1   2       6.905       7.515       0.479 o 
  13   1   2     820.925     816.281      18.432 o 
  14   1   2     112.766     111.096       2.632 o 
  15   1   2     361.866     356.586       8.090 o 
  16   1   2     629.373     618.427      13.970 o 
  17   1   2      68.511      68.071       1.745 o 
  18   1   2    1581.064    1552.885      35.058 o 
  19   1   2     151.958     146.768       3.552 o 
  20   1   2     188.913     184.761       4.372 o 
  21   1   2      34.192      34.529       1.170 o 
  22   1   2      22.217      23.747       1.007 o 
  23   1   2      42.001      45.662       1.454 o 
  24   1   2     159.266     157.243       4.117 o 
  25   1   2      52.422      53.729       1.811 o 
  26   1   2       3.525       4.619       1.122 o 
  27   1   2      15.089      16.246       1.325 o 
  28   1   2      12.136      17.002       2.090 o 
  29   1   2      85.959      88.128       3.422 o 
  30   1   2      43.975      47.512       2.981 o 
   0   1   3      24.632      25.986       1.282 o 
   1   1   3    4059.363    4184.217      94.155 o 
   2   1   3      36.368      36.095       1.222 o 
   3   1   3     194.994     195.537       4.649 o 
   4   1   3      17.195      17.546       0.917 o 
   5   1   3     763.672     751.130      17.352 o 
   6   1   3       6.499       5.870       0.629 o 
   7   1   3    9879.832    9948.192     223.659 o 
   8   1   3      33.767      33.619       1.085 o 
   9   1   3     303.012     309.201       7.082 o 
  10   1   3      37.998      36.847       1.181 o 
  11   1   3     136.909     137.815       3.248 o 
  12   1   3      93.867      93.883       2.273 o 
  13   1   3    1625.685    1599.455      36.061 o 
  14   1   3      31.568      30.600       0.940 o 
  15   1   3     248.762     243.581       5.598 o 
  16   1   3      23.132      23.500       0.810 o 
  17   1   3      52.752      54.224       1.474 o 
  19   1   3     106.142     103.964       2.653 o 
  20   1   3      18.764      19.473       0.864 o 
  21   1   3     876.463     861.514      19.690 o 
  22   1   3      63.848      64.506       1.837 o 
  23   1   3      19.949      21.379       1.129 o 
  25   1   3       1.829       2.716       1.072 o 
  26   1   3      16.698      18.256       1.454 o 
  27   1   3     223.519     224.949       5.921 o 
  28   1   3      11.766      15.090       1.982 o 
  29   1   3     150.846     151.608       5.057 o 
  30   1   3       7.410       8.544       1.913 o 
   1   1   4    1780.026    1811.413      40.578 o 
   2   1   4     258.220     257.848       6.011 o 
   3   1   4    3522.543    3480.434      78.257 o 
   4   1   4    1141.574    1110.499      25.112 o 
   5   1   4     858.992     854.968      19.374 o 
   6   1   4     105.508     106.462       2.694 o 
   7   1   4      42.466      42.138       1.302 o 
   8   1   4      43.429      43.763       1.325 o 
   9   1   4      15.454      15.577       0.720 o 
  10   1   4    1378.736    1374.993      31.101 o 
  11   1   4       2.266       3.106       0.462 o 
  12   1   4     534.115     525.400      11.888 o 
  13   1   4     997.210     990.371      22.498 o 
  14   1   4      53.102      54.700       1.480 o 
  15   1   4     461.477     450.347      10.222 o 
  16   1   4     609.237     591.763      13.411 o 
  17   1   4      83.798      83.003       2.130 o 
  18   1   4     480.419     482.371      11.022 o 
  19   1   4     282.345     277.255       6.453 o 
  20   1   4      17.743      18.744       0.909 o 
  21   1   4     104.878     104.400       2.724 o 
  22   1   4     158.190     156.991       3.963 o 
  23   1   4     252.282     245.801       5.984 o 
  24   1   4     223.724     222.981       5.587 o 
  26   1   4      21.539      23.096       1.478 o 
  27   1   4      27.847      29.795       1.639 o 
  28   1   4     129.256     131.375       4.096 o 
  29   1   4      23.258      22.813       2.047 o 
  30   1   4      89.302      88.646       4.243 o 
   0   1   5    2844.957    2834.692      64.016 o 
   1   1   5    3469.045    3491.130      78.928 o 
   2   1   5    1310.190    1314.326      29.688 o 
   3   1   5     141.285     142.748       3.447 o 
   4   1   5     240.517     242.909       5.651 o 
   5   1   5    2710.280    2663.139      60.175 o 
   6   1   5      11.166      11.031       0.649 o 
   7   1   5      15.192      15.009       0.716 o 
   8   1   5      21.779      22.547       0.875 o 
   9   1   5    1268.934    1247.896      28.164 o 
  10   1   5      23.527      23.646       0.816 o 
  11   1   5    1322.934    1293.902      29.245 o 
  12   1   5     603.763     599.866      13.535 o 
  13   1   5     180.523     181.977       4.228 o 
  14   1   5     104.713     106.540       2.682 o 
  15   1   5      75.615      73.437       1.913 o 
  16   1   5     101.700     102.250       2.558 o 
  17   1   5      61.723      63.139       1.727 o 
  19   1   5     443.694     430.085       9.908 o 
  20   1   5      13.699      13.204       0.884 o 
  21   1   5      16.363      17.809       1.000 o 
  22   1   5      36.433      38.824       1.528 o 
  23   1   5     193.576     193.600       4.871 o 
  24   1   5     112.071     115.959       3.377 o 
  25   1   5      71.419      76.770       2.427 o 
  26   1   5      25.353      25.990       1.699 o 
  27   1   5      27.232      28.408       1.886 o 
  28   1   5      29.192      33.043       2.044 o 
  29   1   5       8.410      10.456       1.848 o 
  30   1   5      68.375      63.231       5.000 o 
   1   1   6      27.854      27.706       0.902 o 
   2   1   6    3405.893    3353.309      74.914 o 
   3   1   6      60.350      57.924       1.563 o 
   4   1   6     188.684     191.267       4.468 o 
   5   1   6    1188.079    1158.444      26.102 o 
   6   1   6     328.322     318.289       7.286 o 
   7   1   6       5.105       5.264       0.617 o 
   8   1   6    1401.758    1425.955      32.144 o 
   9   1   6      20.601      19.975       0.746 o 
  10   1   6     409.483     410.854       9.337 o 
  11   1   6     216.028     213.444       4.980 o 
  12   1   6     594.679     595.062      13.456 o 
  13   1   6      59.921      60.190       1.622 o 
  14   1   6      58.669      59.784       1.632 o 
  15   1   6     161.059     158.726       3.826 o 
  16   1   6     388.982     381.914       8.769 o 
  17   1   6     102.746     100.045       2.604 o 
  18   1   6      92.240      95.034       2.501 o 
  19   1   6     217.794     217.240       5.196 o 
  20   1   6     413.335     410.350       9.538 o 
  22   1   6     357.357     357.402       8.487 o 
  24   1   6       2.847       4.052       1.380 o 
  25   1   6       8.008       7.612       1.505 o 
  26   1   6      44.663      46.402       2.181 o 
  27   1   6      30.847      33.183       1.917 o 
  28   1   6      24.422      25.480       2.012 o 
  29   1   6      58.563      62.409       3.183 o 
   0   1   7      74.590      76.109       2.117 o 
   1   1   7     300.310     299.850       6.837 o 
   2   1   7     432.583     424.249       9.616 o 
   3   1   7      34.347      35.045       1.089 o 
   4   1   7     708.533     678.028      15.512 o 
   5   1   7       1.248       1.763       0.549 o 
   6   1   7    2204.814    2179.483      49.201 o 
   7   1   7     106.490     108.492       2.633 o 
   8   1   7     251.668     253.766       5.880 o 
   9   1   7     561.339     562.708      12.711 o 
  10   1   7      64.565      61.402       1.632 o 
  11   1   7       1.354       2.219       0.537 o 
  12   1   7     379.523     375.428       8.567 o 
  13   1   7     774.341     757.208      17.167 o 
  14   1   7     124.963     123.466       3.030 o 
  15   1   7     165.693     160.745       3.848 o 
  16   1   7     871.730     851.076      19.360 o 
  17   1   7      25.899      26.356       1.136 o 
  18   1   7     141.106     139.047       3.593 o 
  19   1   7     144.028     143.975       3.644 o 
  20   1   7       1.871       2.662       0.864 o 
  21   1   7     280.711     275.375       6.621 o 
  22   1   7      49.848      50.443       1.921 o 
  24   1   7     151.780     151.302       4.112 o 
  25   1   7     184.470     186.729       4.993 o 
  26   1   7     165.450     165.349       4.780 o 
  27   1   7      10.149       8.851       1.643 o 
  28   1   7      15.569      10.171       1.937 o 
  29   1   7      18.969      18.635       2.241 o 
   1   1   8     104.451     106.438       2.626 o 
   2   1   8     506.028     506.002      11.577 o 
   3   1   8       6.710       7.254       0.530 o 
   4   1   8     599.484     591.692      13.406 o 
   5   1   8    1178.134    1186.016      26.693 o 
   6   1   8     283.589     288.923       6.622 o 
   7   1   8      10.210      10.589       0.576 o 
   8   1   8       2.151       1.971       0.473 o 
   9   1   8      37.183      37.232       1.087 o 
  10   1   8     856.877     844.423      19.057 o 
  11   1   8     123.643     117.442       2.866 o 
  12   1   8       3.044       2.290       0.605 o 
  13   1   8      47.159      50.180       1.445 o 
  14   1   8     287.619     283.072       6.573 o 
  15   1   8     197.014     197.687       4.707 o 
  17   1   8     324.171     321.881       7.527 o 
  18   1   8     137.380     138.069       3.514 o 
  19   1   8     177.224     175.141       4.365 o 
  20   1   8     343.960     337.177       8.019 o 
  21   1   8      28.366      27.225       1.368 o 
  22   1   8      31.479      32.115       1.496 o 
  23   1   8       4.040       4.665       1.153 o 
  24   1   8     270.384     267.425       6.785 o 
  26   1   8      24.411      25.066       1.918 o 
  27   1   8      19.198      19.625       1.877 o 
  28   1   8      14.272      14.316       2.027 o 
   0   1   9     222.336     224.660       5.244 o 
   1   1   9    1251.721    1242.512      27.950 o 
   2   1   9     139.329     136.315       3.208 o 
   3   1   9     203.864     193.051       4.455 o 
   4   1   9       6.995       6.697       0.510 o 
   5   1   9      51.122      53.070       1.401 o 
   6   1   9      91.088      88.827       2.190 o 
   7   1   9    1445.925    1441.086      32.774 o 
   8   1   9       8.503       9.670       0.607 o 
   9   1   9     171.830     173.868       4.076 o 
  10   1   9     101.685     103.278       2.554 o 
  11   1   9      22.487      22.773       0.883 o 
  12   1   9     366.286     356.949       8.199 o 
  13   1   9     760.921     754.872      17.161 o 
  14   1   9      44.455      44.664       1.376 o 
  15   1   9       6.782       7.403       0.780 o 
  16   1   9      14.024      12.746       0.952 o 
  17   1   9      31.244      31.312       1.239 o 
  18   1   9      15.993      15.586       1.051 o 
  19   1   9       1.720       2.455       0.903 o 
  21   1   9      98.482     103.562       3.042 o 
  22   1   9       8.397       7.978       1.142 o 
  23   1   9      22.620      23.124       1.633 o 
  24   1   9      97.456      99.219       3.090 o 
  25   1   9      11.006       9.654       1.657 o 
  26   1   9      35.874      35.497       2.185 o 
  27   1   9      38.883      40.747       2.888 o 
  28   1   9     146.272     140.027       5.415 o 
   1   1  10     741.374     740.918      16.669 o 
   2   1  10     158.092     158.301       3.683 o 
   3   1  10     233.542     226.831       5.213 o 
   4   1  10     455.200     454.172      10.287 o 
   5   1  10     228.253     224.681       5.166 o 
   6   1  10     302.993     304.402       6.948 o 
   7   1  10      10.758      11.044       0.645 o 
   8   1  10       5.524       6.455       0.604 o 
   9   1  10      42.495      44.304       1.296 o 
  10   1  10     495.159     492.290      11.301 o 
  11   1  10      14.614      14.125       0.788 o 
  12   1  10     492.952     490.414      11.234 o 
  13   1  10     309.626     311.427       7.280 o 
  15   1  10     211.662     208.269       5.013 o 
  16   1  10     481.644     478.593      11.106 o 
  17   1  10      90.434      91.753       2.736 o 
  18   1  10     170.591     179.203       4.493 o 
  19   1  10      86.392      87.341       2.824 o 
  20   1  10      27.862      27.408       1.437 o 
  21   1  10       5.470       6.652       1.220 o 
  22   1  10     440.506     434.251      10.573 o 
  23   1  10      58.861      61.769       2.464 o 
  24   1  10     148.405     153.030       4.501 o 
  27   1  10      14.591      13.648       2.102 o 
   0   1  11      50.604      51.141       1.533 o 
   1   1  11     369.303     372.860       8.461 o 
   2   1  11      27.034      26.894       0.863 o 
   3   1  11     156.235     155.947       3.649 o 
   4   1  11      20.412      21.077       0.771 o 
   5   1  11     890.468     886.501      20.048 o 
   6   1  11      10.648      10.335       0.644 o 
   8   1  11       1.937       1.309       0.626 o 
   9   1  11     408.345     405.645       9.351 o 
  10   1  11       2.160       1.454       0.692 o 
  11   1  11     720.617     711.388      16.299 o 
  12   1  11      21.085      20.748       1.050 o 
  13   1  11      57.523      57.839       1.725 o 
  15   1  11     120.421     119.059       3.337 o 
  16   1  11      23.558      23.119       1.222 o 
  17   1  11       7.929       8.398       1.101 o 
  19   1  11     116.259     116.133       3.338 o 
  23   1  11      20.949      21.001       1.614 o 
  25   1  11      43.984      40.418       2.939 o 
   1   1  12     274.937     268.098       6.188 o 
   2   1  12     502.636     497.340      11.333 o 
   3   1  12     153.475     151.449       3.584 o 
   4   1  12      43.658      43.866       1.291 o 
   6   1  12      29.103      30.835       1.028 o 
   7   1  12      38.616      39.685       1.212 o 
   8   1  12     576.463     568.627      12.985 o 
  10   1  12      74.032      75.934       2.083 o 
  11   1  12       0.729       2.279       0.826 o 
  12   1  12       2.814       2.745       0.858 o 
  13   1  12      77.476      81.216       2.380 o 
  14   1  12      35.276      35.136       1.432 o 
  15   1  12      52.472      50.714       1.838 o 
  16   1  12      38.999      40.418       1.573 o 
  17   1  12     208.251     205.585       5.256 o 
  18   1  12      69.178      73.564       2.365 o 
  19   1  12      11.046      13.346       1.635 o 
  21   1  12       5.733       6.276       1.703 o 
  22   1  12     102.853     102.188       4.082 o 
  23   1  12       7.538       6.355       1.812 o 
  25   1  12       9.523       9.680       2.141 o 
  26   1  12      19.980      18.882       5.213 o 
   1   1  13     258.556     252.854       5.856 o 
   2   1  13      72.883      73.107       1.915 o 
   3   1  13      49.683      50.212       1.419 o 
   4   1  13      12.135      12.934       0.748 o 
   5   1  13      20.091      21.714       0.889 o 
   6   1  13     132.951     135.095       3.306 o 
   7   1  13     183.014     181.463       4.325 o 
   8   1  13      33.021      33.511       1.178 o 
   9   1  13      14.916      15.405       0.925 o 
  10   1  13     168.361     167.638       4.262 o 
  12   1  13     221.884     225.711       5.484 o 
  13   1  13     457.325     455.560      10.875 o 
  14   1  13      47.489      47.455       1.739 o 
  15   1  13     124.892     126.102       3.653 o 
  17   1  13       5.421       4.633       1.588 o 
  18   1  13      28.205      27.724       1.688 o 
  19   1  13      91.997      91.470       3.128 o 
  21   1  13     233.140     229.186       6.358 o 
  22   1  13      20.871      22.369       1.971 o 
  24   1  13       7.905       5.409       2.469 o 
  25   1  13      50.272      43.937       6.699 o 
   1   1  14     124.169     126.083       3.126 o 
   2   1  14     282.071     284.404       6.608 o 
   3   1  14      30.163      30.877       1.093 o 
   4   1  14     612.217     609.757      13.913 o 
   5   1  14      19.854      20.213       0.934 o 
   6   1  14      24.184      24.510       1.002 o 
   7   1  14       7.025       6.163       0.781 o 
   8   1  14      45.112      44.573       1.429 o 
   9   1  14      54.200      56.001       1.747 o 
  10   1  14     942.575     945.800      21.773 o 
  11   1  14     196.259     198.358       4.964 o 
  12   1  14     262.432     268.136       6.497 o 
  13   1  14       3.650       4.349       1.047 o 
  14   1  14       5.498       4.561       1.188 o 
  15   1  14      15.950      15.073       1.450 o 
  16   1  14       1.749       2.805       1.293 o 
  18   1  14     212.241     213.148       5.907 o 
  20   1  14      53.707      50.825       2.415 o 
  23   1  14      28.511      28.416       2.621 o 
  24   1  14     268.336     266.692      19.381 o 
   0   1  15     677.089     668.969      15.644 o 
   1   1  15     985.538     993.241      22.650 o 
   2   1  15      12.551      10.817       0.858 o 
   4   1  15      21.930      23.539       1.020 o 
   5   1  15      43.221      44.815       1.428 o 
   6   1  15       5.218       4.871       0.854 o 
   7   1  15     380.904     382.501       8.907 o 
   8   1  15      77.715      79.200       2.216 o 
  10   1  15       8.329      10.760       1.090 o 
  11   1  15      88.341      89.765       2.791 o 
  12   1  15      10.908      13.574       1.169 o 
  13   1  15     285.008     290.038       7.307 o 
  14   1  15     187.256     186.309       5.067 o 
  15   1  15      13.206      16.569       1.967 o 
  16   1  15      53.105      53.332       2.151 o 
  17   1  15      26.501      26.446       1.753 o 
  18   1  15      45.291      47.571       2.195 o 
  19   1  15      33.930      34.193       2.146 o 
  21   1  15      81.625      83.445       3.365 o 
  22   1  15     129.403     127.849       4.954 o 
   1   1  16      45.882      46.060       1.506 o 
   2   1  16      42.760      44.354       1.611 o 
   3   1  16      74.031      76.618       2.173 o 
   4   1  16       4.296       3.340       0.908 o 
   5   1  16      35.457      35.179       1.312 o 
   6   1  16       7.753       8.614       0.939 o 
   7   1  16      54.483      58.886       1.812 o 
   8   1  16      36.310      36.657       1.494 o 
   9   1  16       9.764       7.291       1.091 o 
  10   1  16     135.276     136.201       3.730 o 
  11   1  16     169.987     171.173       4.569 o 
  12   1  16     136.928     140.362       4.134 o 
  15   1  16       4.165       4.082       1.483 o 
  16   1  16      92.709      91.300       3.142 o 
  17   1  16      12.688      12.175       1.765 o 
  18   1  16       7.001       5.064       2.144 o 
  20   1  16       7.404       7.287       2.027 o 
   1   1  17      31.994      31.297       1.312 o 
   2   1  17      15.766      16.230       1.169 o 
   3   1  17      37.934      40.076       1.477 o 
   5   1  17     109.161     113.091       3.370 o 
   6   1  17      23.097      24.154       1.410 o 
   7   1  17      31.932      34.118       1.549 o 
   8   1  17       8.093       8.795       1.228 o 
   9   1  17      84.417      87.020       2.609 o 
  11   1  17      80.991      83.785       3.091 o 
  12   1  17      14.173      13.058       1.692 o 
  13   1  17       5.875       5.539       1.733 o 
  15   1  17       4.310       4.694       1.740 o 
  19   1  17      25.750      28.166       2.524 o 
   1   1  18     112.048     114.198       3.232 o 
   2   1  18     101.086     101.898       2.868 o 
   3   1  18      11.190      13.727       1.258 o 
   4   1  18      36.198      36.262       1.722 o 
   5   1  18      15.723      16.465       1.349 o 
   6   1  18      14.103      16.541       1.360 o 
   7   1  18      31.353      30.533       1.628 o 
   8   1  18      65.378      66.507       2.417 o 
   9   1  18       5.995       4.958       1.370 o 
  10   1  18      17.893      16.945       1.525 o 
  11   1  18      32.853      30.410       2.371 o 
  14   1  18      10.924      11.206       2.027 o 
  15   1  18      13.098      12.758       2.184 o 
  16   1  18      13.820      11.926       2.221 o 
  17   1  18      65.187      62.395       3.681 o 
   0   1  19       9.586      11.119       1.850 o 
   1   1  19       5.072       8.047       1.490 o 
   2   1  19      36.922      38.521       1.763 o 
   4   1  19       4.991       5.218       1.571 o 
   5   1  19       3.890       4.849       1.529 o 
   7   1  19     158.738     165.027       4.906 o 
   9   1  19       4.944       7.807       1.683 o 
  10   1  19      21.370      21.962       1.916 o 
  11   1  19       4.935       9.199       1.976 o 
  12   1  19      20.555      16.804       2.118 o 
  13   1  19      40.340      38.960       2.482 o 
  14   1  19       9.815       6.933       2.156 o 
  15   1  19      15.671      15.693       2.418 o 
  16   1  19      44.695      39.131       4.448 o 
   1   1  20       8.114       9.676       1.499 o 
   3   1  20       5.122       7.460       1.759 o 
   4   1  20     127.561     133.719       4.947 o 
   9   1  20      12.414      10.348       1.987 o 
  11   1  20      10.738      12.079       2.356 o 
   0   1  21      35.713      37.291       3.005 o 
   1   1  21      11.662      10.704       1.814 o 
   5   1  21      69.274      70.771       3.020 o 
   7   1  21     156.448     154.843       5.200 o 
   9   1  21       2.116       5.161       2.185 o 
  10   1  21      86.033      86.850       4.309 o 
   1   1  22      24.128      24.347       2.289 o 
   2   1  22      37.661      37.702       2.577 o 
   4   1  22     124.453     119.594       5.965 o 
   2   2   0     314.114     312.543       7.362 o 
   4   2   0       4.986       5.301       0.822 o 
   6   2   0    4384.301    4434.605     100.838 o 
   8   2   0    1850.882    1849.240      42.005 o 
  10   2   0     886.501     882.160      20.419 o 
  12   2   0     688.482     685.849      15.709 o 
  14   2   0    2681.199    2679.396      60.574 o 
  16   2   0     430.108     423.270       9.874 o 
  20   2   0     303.088     292.430       7.007 o 
  22   2   0     803.220     799.321      18.811 o 
  24   2   0      19.394      19.346       1.505 o 
  26   2   0      27.371      30.203       1.922 o 
  28   2   0      36.085      43.768       2.686 o 
  30   2   0      20.190      21.546       3.573 o 
   1   2   1     711.942     728.759      16.594 o 
   2   2   1     369.130     375.641       8.634 o 
   3   2   1    2749.563    2814.537      63.194 o 
   4   2   1    4088.234    4204.673      95.702 o 
   5   2   1       1.684       2.053       0.532 o 
   6   2   1    1768.695    1758.231      39.572 o 
   7   2   1       2.252       2.277       0.466 o 
   8   2   1    1544.161    1546.015      34.736 o 
   9   2   1     688.867     691.074      15.564 o 
  10   2   1     644.126     650.590      14.776 o 
  11   2   1    5340.541    5347.518     120.388 o 
  12   2   1      93.271      93.080       2.219 o 
  13   2   1      34.802      34.061       0.943 o 
  14   2   1      12.818      13.031       0.565 o 
  15   2   1      91.326      90.418       2.202 o 
  16   2   1      37.773      38.090       1.079 o 
  17   2   1     272.591     264.269       6.096 o 
  18   2   1     206.735     209.839       4.884 o 
  19   2   1      32.813      33.913       1.108 o 
  20   2   1       7.515       7.818       0.702 o 
  21   2   1     108.560     105.608       2.711 o 
  22   2   1      21.364      21.966       1.009 o 
  23   2   1     567.498     557.396      12.900 o 
  24   2   1      24.898      29.813       1.294 o 
  25   2   1     270.617     264.966       6.499 o 
  26   2   1      29.857      28.044       1.388 o 
  27   2   1     130.493     129.742       3.675 o 
  28   2   1       5.327       5.053       1.509 o 
  29   2   1       6.500       5.917       1.657 o 
   0   2   2     133.685     131.201       3.558 o 
   1   2   2       3.892       4.237       0.684 o 
   2   2   2    3806.854    3837.063      87.344 o 
   3   2   2     539.114     543.370      12.446 o 
   4   2   2     317.456     315.226       7.379 o 
   5   2   2    1335.749    1342.727      30.289 o 
   6   2   2     629.234     642.618      14.586 o 
   7   2   2    1113.236    1115.680      25.364 o 
   8   2   2      21.505      20.569       0.749 o 
   9   2   2     112.986     111.820       2.690 o 
  10   2   2     527.348     531.390      12.025 o 
  11   2   2      31.947      32.558       0.919 o 
  12   2   2    1642.734    1659.844      37.340 o 
  14   2   2      75.569      76.580       1.893 o 
  15   2   2     364.308     356.692       8.135 o 
  16   2   2      44.215      45.948       1.267 o 
  17   2   2      98.634      98.103       2.415 o 
  18   2   2     173.776     171.187       4.045 o 
  19   2   2     173.028     172.608       4.116 o 
  20   2   2     244.962     243.374       5.694 o 
  21   2   2      74.760      78.926       2.088 o 
  22   2   2      82.568      83.180       2.346 o 
  23   2   2     171.488     169.525       4.213 o 
  24   2   2      50.355      52.134       1.707 o 
  25   2   2       4.185       5.893       1.147 o 
  26   2   2     151.753     152.672       4.181 o 
  27   2   2       2.813       5.301       1.204 o 
  28   2   2      18.321      17.215       1.664 o 
  30   2   2      60.748      59.457       2.840 o 
   1   2   3    5368.648    5494.041     124.198 o 
   2   2   3     332.990     338.265       7.881 o 
   3   2   3     960.787     966.910      22.174 o 
   4   2   3     154.356     152.781       3.663 o 
   5   2   3      48.971      48.786       1.468 o 
   6   2   3      62.895      63.020       1.718 o 
   7   2   3     136.054     135.041       3.225 o 
   8   2   3     294.422     295.066       6.757 o 
   9   2   3    2675.526    2638.504      59.385 o 
  10   2   3      58.658      58.230       1.515 o 
  11   2   3     255.396     253.105       5.768 o 
  12   2   3      86.990      84.483       2.052 o 
  13   2   3     154.738     154.915       3.594 o 
  14   2   3       9.385       9.244       0.526 o 
  15   2   3     777.083     769.632      17.391 o 
  16   2   3       2.307       1.969       0.514 o 
  17   2   3     155.523     155.227       3.675 o 
  18   2   3      42.179      40.697       1.198 o 
  19   2   3      30.270      30.525       1.063 o 
  20   2   3       4.132       4.419       0.687 o 
  21   2   3       1.305       2.394       0.743 o 
  22   2   3       3.169       3.516       0.814 o 
  23   2   3     156.188     158.462       4.008 o 
  24   2   3       3.431       4.802       1.019 o 
  25   2   3      19.636      20.449       1.274 o 
  26   2   3       6.143       7.359       1.195 o 
  27   2   3      94.230      99.310       3.211 o 
  28   2   3      32.808      34.914       2.064 o 
  29   2   3      31.230      34.016       2.170 o 
   0   2   4     128.701     128.968       3.368 o 
   1   2   4     113.969     111.494       2.766 o 
   2   2   4     885.188     876.115      19.797 o 
   3   2   4    1030.146    1013.099      22.782 o 
   4   2   4     145.323     145.299       3.510 o 
   5   2   4    1017.484    1034.641      23.288 o 
   6   2   4     386.010     383.023       8.702 o 
   7   2   4     789.669     784.542      17.726 o 
   8   2   4     576.561     585.717      13.268 o 
   9   2   4     388.701     382.719       8.796 o 
  10   2   4       2.107       2.403       0.457 o 
  11   2   4      75.517      74.705       1.866 o 
  12   2   4     532.079     534.110      12.109 o 
  13   2   4     263.796     268.017       6.144 o 
  14   2   4     309.536     309.465       7.052 o 
  15   2   4      62.814      63.194       1.656 o 
  16   2   4     179.093     178.979       4.233 o 
  17   2   4     546.718     546.352      12.454 o 
  18   2   4     137.784     136.420       3.325 o 
  19   2   4     285.582     281.802       6.582 o 
  20   2   4      71.361      73.751       2.016 o 
  21   2   4      50.585      50.567       1.550 o 
  23   2   4     108.196     108.282       2.972 o 
  24   2   4      52.208      53.750       1.820 o 
  25   2   4      58.726      61.096       2.076 o 
  26   2   4      55.307      58.877       2.121 o 
  27   2   4       4.026       3.597       1.407 o 
   1   2   5     620.995     610.816      13.820 o 
   2   2   5     373.154     373.611       8.612 o 
   3   2   5    1212.072    1215.590      27.440 o 
   4   2   5     371.662     373.130       8.503 o 
   5   2   5    1006.738    1002.938      22.584 o 
   6   2   5     936.152     928.527      20.910 o 
   7   2   5      56.054      55.761       1.531 o 
   8   2   5     186.286     187.623       4.415 o 
   9   2   5      12.724      12.832       0.615 o 
  10   2   5      12.070      12.300       0.583 o 
  11   2   5    1457.205    1452.508      32.716 o 
  12   2   5     941.490     931.175      20.966 o 
  13   2   5     165.331     164.149       3.855 o 
  14   2   5       2.396       1.733       0.514 o 
  16   2   5      21.915      22.267       0.865 o 
  17   2   5     873.769     860.586      19.700 o 
  19   2   5     118.457     117.484       2.987 o 
  20   2   5      36.621      38.061       1.319 o 
  21   2   5     312.270     304.615       7.191 o 
  22   2   5     184.324     183.602       4.624 o 
  23   2   5      38.931      38.388       1.521 o 
  24   2   5      54.822      56.782       1.965 o 
  25   2   5     155.147     152.341       4.205 o 
  26   2   5       7.730       8.610       1.439 o 
  27   2   5      41.130      41.022       2.064 o 
   0   2   6    4208.924    4159.600      93.469 o 
   1   2   6    1256.058    1252.042      28.109 o 
   2   2   6     387.131     382.673       8.675 o 
   3   2   6     262.636     263.816       6.049 o 
   4   2   6      30.683      30.852       0.999 o 
   5   2   6     318.094     316.101       7.266 o 
   6   2   6    2968.116    2928.528      65.844 o 
   7   2   6       9.363       9.929       0.596 o 
   8   2   6     356.398     363.171       8.263 o 
   9   2   6     187.862     186.638       4.317 o 
  10   2   6     896.236     894.549      20.213 o 
  11   2   6     143.702     145.514       3.474 o 
  13   2   6      11.334      11.129       0.666 o 
  14   2   6     700.021     692.600      15.726 o 
  15   2   6      11.486      11.168       0.709 o 
  16   2   6      47.763      46.720       1.414 o 
  17   2   6     228.227     224.554       5.322 o 
  18   2   6       7.571       8.072       0.807 o 
  19   2   6     261.819     253.263       6.164 o 
  20   2   6     115.174     115.266       3.138 o 
  21   2   6      14.162      13.143       1.022 o 
  22   2   6      10.294      11.556       1.016 o 
  23   2   6      15.009      16.067       1.241 o 
  24   2   6      31.251      33.243       1.574 o 
  25   2   6      15.201      11.867       1.351 o 
  26   2   6      12.319      13.293       1.405 o 
  27   2   6      49.770      53.803       2.746 o 
  28   2   6     140.428     144.737       4.783 o 
  29   2   6       8.220       9.519       1.967 o 
   1   2   7     133.177     132.787       3.164 o 
   2   2   7     497.862     498.676      11.274 o 
   3   2   7     974.010     983.445      22.186 o 
   4   2   7      10.523      11.243       0.659 o 
   5   2   7     912.511     919.191      20.778 o 
   6   2   7    2669.844    2684.078      60.231 o 
   7   2   7       4.431       2.426       0.488 o 
   8   2   7    1227.991    1231.039      27.747 o 
   9   2   7    1007.006     993.011      22.359 o 
  10   2   7     421.221     416.824       9.515 o 
  11   2   7     108.966     108.130       2.662 o 
  12   2   7      38.178      38.867       1.193 o 
  13   2   7      13.397      13.964       0.766 o 
  15   2   7     195.329     191.477       4.576 o 
  16   2   7     485.834     474.379      10.881 o 
  17   2   7     829.709     829.319      18.939 o 
  18   2   7     192.192     188.731       4.584 o 
  19   2   7       5.759       4.870       0.862 o 
  20   2   7      99.231      99.169       2.666 o 
  21   2   7      58.462      55.479       1.883 o 
  22   2   7       8.456       9.493       1.114 o 
  23   2   7      95.583      96.930       2.848 o 
  24   2   7      12.582      15.467       1.404 o 
  25   2   7      10.576      12.673       1.407 o 
  26   2   7      44.969      46.265       2.083 o 
  28   2   7       9.652       9.057       1.821 o 
  29   2   7      28.932      34.320       3.426 o 
   0   2   8     119.258     119.912       3.077 o 
   1   2   8       2.252       2.093       0.454 o 
   2   2   8    2728.026    2747.100      61.786 o 
   3   2   8       0.824       1.062       0.435 o 
   4   2   8     539.329     540.250      12.183 o 
   5   2   8    1217.189    1216.767      27.462 o 
   6   2   8     834.007     831.182      18.838 o 
   7   2   8     365.180     364.365       8.287 o 
   8   2   8     466.570     466.743      10.586 o 
  10   2   8     283.082     282.605       6.510 o 
  11   2   8     113.536     109.943       2.706 o 
  12   2   8     771.953     771.083      17.496 o 
  13   2   8      81.140      81.403       2.156 o 
  14   2   8      82.624      82.628       2.198 o 
  15   2   8      13.675      11.975       0.824 o 
  16   2   8     489.714     482.046      11.082 o 
  17   2   8      49.700      52.718       1.672 o 
  18   2   8     225.577     221.244       5.324 o 
  19   2   8      31.685      32.853       1.320 o 
  20   2   8     389.207     388.497       9.144 o 
  21   2   8     142.775     143.880       3.822 o 
  22   2   8      38.344      36.890       1.600 o 
  23   2   8       9.048       8.889       1.390 o 
  25   2   8       0.421       3.384       1.687 o 
  26   2   8      81.721      81.799       3.004 o 
  27   2   8      13.191      15.579       1.969 o 
  28   2   8      70.802      74.334       3.045 o 
   1   2   9     507.922     505.309      11.441 o 
   2   2   9    1029.345    1021.186      23.068 o 
   3   2   9     322.937     318.789       7.248 o 
   4   2   9     173.993     176.036       4.116 o 
   5   2   9     490.508     496.464      11.252 o 
   6   2   9     121.736     120.884       2.902 o 
   7   2   9      58.209      60.349       1.581 o 
   8   2   9     623.163     621.302      14.186 o 
   9   2   9     970.440     959.283      21.647 o 
  10   2   9      32.631      35.023       1.091 o 
  11   2   9       4.924       5.959       0.640 o 
  12   2   9      95.622      97.961       2.538 o 
  13   2   9     219.760     221.332       5.218 o 
  15   2   9     393.174     387.762       8.988 o 
  16   2   9       2.963       3.424       0.895 o 
  17   2   9      50.036      50.515       1.666 o 
  18   2   9     193.682     191.085       4.715 o 
  19   2   9      74.775      76.177       2.277 o 
  20   2   9      31.535      31.209       1.381 o 
  21   2   9       7.225       6.284       1.255 o 
  22   2   9       3.636       3.880       1.208 o 
  23   2   9      45.360      44.357       2.424 o 
  24   2   9      38.505      41.167       1.878 o 
  27   2   9      20.679      22.745       2.060 o 
   0   2  10     757.181     754.924      17.113 o 
   1   2  10     113.182     110.976       2.654 o 
   2   2  10       1.148       1.458       0.477 o 
   3   2  10     182.794     180.599       4.202 o 
   4   2  10       1.505       1.866       0.497 o 
   5   2  10     450.415     446.763      10.136 o 
   6   2  10     313.745     315.419       7.307 o 
   7   2  10      86.593      87.735       2.272 o 
   8   2  10     311.303     308.656       7.133 o 
   9   2  10     278.432     281.711       6.515 o 
  10   2  10      75.821      77.280       2.031 o 
  11   2  10      80.930      79.491       2.106 o 
  12   2  10      21.651      23.929       0.982 o 
  13   2  10     191.671     191.130       4.657 o 
  14   2  10     133.092     131.134       3.311 o 
  15   2  10      11.513      12.453       0.905 o 
  16   2  10       6.168       6.189       0.873 o 
  17   2  10     121.552     123.945       3.281 o 
  18   2  10     271.896     267.777       6.482 o 
  19   2  10     142.863     146.487       3.926 o 
  20   2  10      54.435      52.089       2.103 o 
  21   2  10      11.017      10.742       1.346 o 
  22   2  10      16.992      20.219       1.702 o 
  23   2  10     148.309     148.278       4.233 o 
  24   2  10      15.874      14.167       1.600 o 
  25   2  10      29.970      30.032       2.179 o 
  26   2  10      19.573      19.858       2.154 o 
   1   2  11      27.032      26.616       0.895 o 
   2   2  11      36.716      35.764       1.077 o 
   3   2  11     933.945     925.780      20.885 o 
   4   2  11      10.309      10.017       0.624 o 
   5   2  11     144.976     145.426       3.446 o 
   6   2  11      90.064      90.164       2.310 o 
   7   2  11     136.207     134.679       3.254 o 
   8   2  11      10.042      11.149       0.744 o 
   9   2  11      10.746      12.062       0.778 o 
  11   2  11     817.199     812.197      18.529 o 
  12   2  11     220.301     222.752       5.302 o 
  13   2  11     148.368     145.535       3.648 o 
  14   2  11       5.316       5.663       1.007 o 
  15   2  11       3.358       2.625       0.891 o 
  16   2  11      42.568      45.347       1.587 o 
  17   2  11     318.547     314.989       7.529 o 
  18   2  11     120.616     121.978       3.346 o 
  19   2  11      32.907      34.863       1.613 o 
  21   2  11      34.207      33.782       1.756 o 
  22   2  11     145.793     149.020       4.403 o 
  24   2  11      12.868      13.659       2.025 o 
  25   2  11      69.517      73.867       2.989 o 
   0   2  12     888.533     876.202      19.974 o 
   1   2  12      52.426      53.448       1.492 o 
   2   2  12       2.871       2.919       0.588 o 
   3   2  12     105.502     102.705       2.569 o 
   4   2  12       2.668       2.031       0.594 o 
   6   2  12     909.639     908.349      20.674 o 
   7   2  12     530.917     536.040      12.222 o 
   8   2  12     345.860     343.959       8.038 o 
   9   2  12     117.797     116.297       2.950 o 
  10   2  12      10.384      10.712       0.845 o 
  11   2  12      35.107      35.936       1.285 o 
  12   2  12      41.530      45.943       1.765 o 
  13   2  12      42.752      42.540       1.665 o 
  14   2  12     444.840     443.853      10.396 o 
  15   2  12     130.751     130.590       3.594 o 
  17   2  12      52.285      53.028       1.992 o 
  18   2  12       4.438       3.665       1.281 o 
  19   2  12      71.828      71.427       2.891 o 
  20   2  12     247.361     239.960       6.518 o 
  21   2  12       4.927       8.041       1.538 o 
  22   2  12      29.518      26.313       1.919 o 
  23   2  12      18.369      17.931       2.216 o 
  25   2  12      12.146      14.379       2.123 o 
   1   2  13     193.461     195.804       4.596 o 
   2   2  13      22.929      22.267       0.881 o 
   3   2  13     178.126     174.459       4.138 o 
   4   2  13     532.985     532.207      12.102 o 
   5   2  13     201.634     201.196       4.769 o 
   6   2  13      44.051      42.904       1.367 o 
   7   2  13      36.440      37.076       1.240 o 
   8   2  13      37.482      36.653       1.264 o 
   9   2  13     342.454     344.848       8.014 o 
  10   2  13      49.005      51.726       1.593 o 
  11   2  13       1.561       1.868       0.880 o 
  12   2  13     192.126     195.335       4.845 o 
  13   2  13      16.511      17.068       1.177 o 
  14   2  13      18.643      18.388       1.268 o 
  15   2  13     219.333     219.632       5.504 o 
  16   2  13      17.818      21.121       1.412 o 
  17   2  13     261.735     263.250       6.807 o 
  18   2  13      62.766      63.021       2.477 o 
  20   2  13      21.382      20.997       1.768 o 
  22   2  13      29.453      30.775       3.183 o 
  23   2  13      44.333      45.123       2.938 o 
   0   2  14     220.503     220.412       5.626 o 
   1   2  14     281.589     279.937       6.501 o 
   2   2  14     201.338     199.677       4.715 o 
   3   2  14      72.933      75.601       1.990 o 
   4   2  14     441.876     439.968      10.090 o 
   6   2  14     135.880     133.988       3.483 o 
   7   2  14       3.224       2.743       0.816 o 
   8   2  14      23.668      23.444       1.087 o 
  10   2  14       0.080       2.849       1.020 o 
  11   2  14      97.318     100.523       2.900 o 
  12   2  14     122.964     122.680       3.360 o 
  14   2  14      42.378      41.283       1.730 o 
  15   2  14       9.215       8.138       1.282 o 
  16   2  14      18.518      19.521       1.564 o 
  17   2  14      54.661      53.853       2.222 o 
  18   2  14      59.572      65.996       2.568 o 
  19   2  14      47.639      49.208       2.651 o 
  22   2  14      23.240      19.445       2.223 o 
  23   2  14      61.911      63.407       3.241 o 
   1   2  15       2.330       5.605       0.799 o 
   3   2  15      34.321      32.095       1.174 o 
   4   2  15      80.846      80.162       2.276 o 
   5   2  15     144.033     146.936       3.659 o 
   6   2  15     103.045     107.417       2.898 o 
   8   2  15     250.991     250.244       6.044 o 
  10   2  15     279.389     282.941       7.106 o 
  11   2  15       4.200       3.651       1.070 o 
  12   2  15      61.885      60.603       2.165 o 
  15   2  15     124.511     121.015       3.690 o 
  17   2  15      39.453      38.284       1.941 o 
  18   2  15       6.373       6.368       1.964 o 
  19   2  15      53.999      55.484       2.940 o 
  21   2  15      27.606      30.115       2.899 o 
   0   2  16     251.275     250.013       6.256 o 
   1   2  16       3.225       3.192       0.853 o 
   2   2  16      19.036      19.236       1.031 o 
   3   2  16      17.014      15.997       0.996 o 
   5   2  16      68.276      68.742       2.072 o 
   6   2  16     292.741     294.152       7.019 o 
   7   2  16       3.285       3.038       0.961 o 
   8   2  16     252.315     254.979       6.180 o 
  10   2  16       7.986       6.892       1.224 o 
  11   2  16      20.638      21.399       1.510 o 
  13   2  16      35.123      35.548       1.827 o 
  14   2  16     186.906     190.152       5.219 o 
  16   2  16      29.491      28.047       1.808 o 
  18   2  16      23.050      24.873       2.129 o 
  19   2  16      57.979      59.055       3.209 o 
  20   2  16      31.597      33.369       2.712 o 
  21   2  16      51.880      44.142       6.427 o 
   1   2  17      21.495      22.390       1.158 o 
   2   2  17      14.860      15.360       1.075 o 
   3   2  17     459.399     467.512      10.924 o 
   4   2  17      92.599      95.912       2.661 o 
   5   2  17     133.120     139.821       3.925 o 
   7   2  17      45.959      47.595       1.886 o 
   8   2  17       3.115       4.354       1.686 o 
   9   2  17      86.815      87.758       2.983 o 
  10   2  17      22.479      21.890       1.464 o 
  11   2  17     117.992     118.677       3.902 o 
  12   2  17      55.186      55.908       2.404 o 
  13   2  17      55.463      54.219       2.742 o 
  15   2  17       4.038       5.908       1.721 o 
  16   2  17      12.290      11.636       1.896 o 
  17   2  17     120.936     122.366       4.938 o 
  18   2  17      80.491      78.815       3.543 o 
   0   2  18      88.948      86.285       3.147 o 
   1   2  18      21.287      21.944       1.478 o 
   2   2  18      53.241      54.366       1.871 o 
   3   2  18       9.406       9.158       1.256 o 
   5   2  18       0.229       3.324       1.276 o 
   6   2  18     109.133     112.070       3.249 o 
   7   2  18      72.230      76.442       2.625 o 
   8   2  18      33.272      35.157       1.740 o 
  10   2  18       9.879      10.391       1.738 o 
  11   2  18       1.501       3.985       1.818 o 
  12   2  18      67.478      71.812       3.035 o 
  14   2  18      89.239      87.979       3.709 o 
  15   2  18      20.219      18.532       2.266 o 
  17   2  18      25.045      26.629       2.631 o 
   1   2  19      47.287      46.406       1.851 o 
   2   2  19       3.113       7.359       1.507 o 
   3   2  19      24.664      26.948       1.735 o 
   5   2  19       9.388      10.365       1.702 o 
   6   2  19       7.797       8.695       1.832 o 
   7   2  19      11.576      13.171       1.551 o 
   8   2  19       4.859       6.273       1.528 o 
   9   2  19     136.271     137.520       4.317 o 
  10   2  19      10.116      12.657       1.860 o 
  11   2  19      57.205      55.524       2.651 o 
  12   2  19      29.595      35.165       2.461 o 
  13   2  19      62.127      68.218       3.475 o 
  15   2  19      44.658      43.465       3.029 o 
   0   2  20     199.062     206.000       7.184 o 
   1   2  20       6.411       7.440       1.607 o 
   2   2  20     129.980     132.647       4.525 o 
   4   2  20      67.677      68.739       2.819 o 
   5   2  20      13.258      14.651       1.796 o 
   6   2  20       8.620      10.078       1.861 o 
   8   2  20      28.532      27.746       2.291 o 
   9   2  20       9.933      11.364       2.113 o 
  11   2  20       9.912       9.491       2.157 o 
  12   2  20      93.763      91.680       3.861 o 
  13   2  20      14.193      13.403       3.524 o 
   1   2  21       9.523       9.593       1.882 o 
   2   2  21      31.000      29.434       2.239 o 
   3   2  21      11.349       9.547       1.892 o 
   5   2  21       0.980       5.150       1.958 o 
   6   2  21      37.213      40.281       2.467 o 
   0   2  22      52.629      53.814       4.340 o 
   2   2  22      14.506      13.937       2.737 o 
   3   2  22       7.982       6.874       3.068 o 
   2   3   0      62.231      64.640       2.320 o 
   4   3   0     285.527     284.289       6.714 o 
   6   3   0     829.582     841.914      19.225 o 
   8   3   0    1134.733    1139.316      25.757 o 
  10   3   0     737.620     734.123      16.731 o 
  12   3   0     184.579     189.650       4.534 o 
  14   3   0      29.199      28.443       1.018 o 
  16   3   0     816.094     818.861      18.959 o 
  18   3   0       3.288       4.298       0.976 o 
  20   3   0     160.458     155.713       4.171 o 
  22   3   0     412.463     407.829       9.826 o 
  24   3   0     335.295     338.281       8.610 o 
  26   3   0      27.366      28.451       1.919 o 
  28   3   0      18.650      20.342       2.286 o 
  30   3   0     140.835     147.276       7.059 o 
   0   3   1     108.688     111.018       3.577 o 
   1   3   1     481.550     484.686      11.285 o 
   2   3   1     131.858     128.570       3.186 o 
   3   3   1     214.221     219.977       5.504 o 
   4   3   1     621.443     624.909      14.188 o 
   5   3   1    2261.741    2301.360      52.118 o 
   6   3   1      53.269      52.684       1.397 o 
   7   3   1     964.784     954.391      21.497 o 
   8   3   1     311.055     311.269       7.093 o 
   9   3   1     311.727     305.616       7.068 o 
  10   3   1       5.262       5.299       0.433 o 
  11   3   1     261.486     261.502       5.958 o 
  12   3   1     428.435     416.356       9.470 o 
  14   3   1    1073.340    1055.688      23.751 o 
  15   3   1     327.217     319.014       7.266 o 
  16   3   1       8.384       8.288       0.581 o 
  18   3   1     136.958     133.555       3.238 o 
  19   3   1     462.511     453.776      10.395 o 
  20   3   1      98.008      98.139       2.533 o 
  21   3   1      33.314      34.762       1.214 o 
  22   3   1      40.096      40.642       1.355 o 
  23   3   1      52.838      55.243       1.757 o 
  24   3   1     189.196     188.307       4.749 o 
  25   3   1      60.688      62.153       2.131 o 
  26   3   1      55.555      58.222       2.046 o 
  27   3   1      64.428      66.074       2.349 o 
  28   3   1     118.928     119.421       3.840 o 
  29   3   1      15.813      14.482       1.844 o 
  30   3   1      90.865      92.863       4.408 o 
   1   3   2     362.592     368.510       8.490 o 
   2   3   2    1256.523    1249.552      28.237 o 
   3   3   2    2490.906    2500.120      56.634 o 
   4   3   2    5939.847    6052.936     136.251 o 
   5   3   2     153.842     153.604       3.623 o 
   6   3   2     185.051     185.373       4.460 o 
   7   3   2      10.548      10.797       0.561 o 
   8   3   2     313.845     320.742       7.305 o 
   9   3   2      15.550      16.005       0.671 o 
  10   3   2    1115.837    1106.099      24.953 o 
  12   3   2       3.670       3.880       0.424 o 
  13   3   2     602.455     597.412      13.492 o 
  14   3   2      89.294      88.285       2.150 o 
  15   3   2     281.336     275.544       6.336 o 
  16   3   2     495.685     488.428      11.086 o 
  17   3   2      62.971      63.888       1.679 o 
  18   3   2    1265.995    1234.817      28.001 o 
  19   3   2     119.929     119.718       3.002 o 
  20   3   2     155.346     152.753       3.727 o 
  21   3   2      25.079      25.051       1.059 o 
  22   3   2      19.257      19.546       1.034 o 
  23   3   2      30.923      33.931       1.356 o 
  24   3   2     126.255     126.576       3.460 o 
  25   3   2      40.661      42.535       1.714 o 
  26   3   2       3.158       5.314       1.200 o 
  27   3   2      11.980      10.770       1.530 o 
  28   3   2       9.553       9.589       1.713 o 
  29   3   2      68.877      74.820       2.894 o 
  30   3   2      38.077      40.069       3.547 o 
   0   3   3       8.751       8.430       0.874 o 
   1   3   3    2076.931    2070.138      46.665 o 
   2   3   3       7.721       8.202       0.599 o 
   3   3   3     107.437     105.663       2.597 o 
   4   3   3      13.683      13.414       0.641 o 
   5   3   3     326.557     333.915       7.666 o 
   6   3   3       0.215       1.434       0.455 o 
   7   3   3    6208.165    6277.874     141.432 o 
   8   3   3      17.914      18.655       0.729 o 
   9   3   3     185.149     186.362       4.298 o 
  10   3   3      27.062      27.246       0.816 o 
  11   3   3     109.372     109.724       2.587 o 
  12   3   3      70.483      71.092       1.771 o 
  13   3   3    1332.278    1306.310      29.468 o 
  14   3   3      23.829      23.575       0.786 o 
  15   3   3     210.424     217.477       5.022 o 
  16   3   3      21.634      22.214       0.823 o 
  17   3   3      39.830      38.572       1.204 o 
  18   3   3       0.612       1.481       0.625 o 
  19   3   3     100.789     101.248       2.582 o 
  20   3   3      15.242      14.832       0.849 o 
  21   3   3     722.370     713.786      16.397 o 
  22   3   3      51.091      50.686       1.621 o 
  23   3   3      16.100      14.937       1.152 o 
  25   3   3       2.693       4.247       1.150 o 
  26   3   3      13.210      12.880       1.350 o 
  27   3   3     185.994     185.933       5.209 o 
  28   3   3       9.132      11.154       1.738 o 
  29   3   3     120.991     123.953       4.664 o 
   1   3   4    1009.570    1000.310      22.752 o 
   2   3   4     238.528     244.303       5.665 o 
   3   3   4    1787.372    1767.337      39.848 o 
   4   3   4     839.659     834.290      18.833 o 
   5   3   4     549.365     554.252      12.627 o 
   6   3   4      58.023      56.394       1.539 o 
   7   3   4      17.109      18.242       0.757 o 
   8   3   4      48.776      49.439       1.352 o 
   9   3   4       5.020       4.786       0.460 o 
  10   3   4    1131.073    1126.876      25.407 o 
  11   3   4       2.094       1.660       0.429 o 
  12   3   4     426.675     421.197       9.542 o 
  13   3   4     760.914     747.570      16.857 o 
  14   3   4      46.161      45.269       1.251 o 
  15   3   4     360.400     353.134       8.103 o 
  16   3   4     485.347     469.736      10.697 o 
  17   3   4      68.458      71.570       1.901 o 
  18   3   4     386.512     382.130       8.817 o 
  19   3   4     228.498     223.146       5.351 o 
  20   3   4      12.660      13.269       0.876 o 
  21   3   4      85.235      88.353       2.484 o 
  22   3   4     126.181     123.398       3.235 o 
  23   3   4     202.866     198.712       5.006 o 
  24   3   4     186.376     187.202       4.960 o 
  26   3   4      15.713      17.445       1.419 o 
  27   3   4      23.421      23.252       1.854 o 
  28   3   4     104.698     106.180       4.267 o 
  29   3   4      18.002      18.178       2.010 o 
   0   3   5    1104.347    1126.479      25.683 o 
   1   3   5    2073.381    2105.223      47.309 o 
   2   3   5     721.921     731.479      16.478 o 
   3   3   5     117.490     116.518       2.890 o 
   4   3   5     141.734     139.900       3.320 o 
   5   3   5    1805.176    1804.388      40.576 o 
   6   3   5       1.810       1.701       0.527 o 
   7   3   5      17.813      18.660       0.717 o 
   8   3   5      13.141      13.747       0.590 o 
   9   3   5     980.057     967.279      21.746 o 
  10   3   5      23.535      24.392       0.787 o 
  11   3   5    1031.543    1019.124      23.028 o 
  12   3   5     467.287     458.807      10.432 o 
  13   3   5     157.351     155.346       3.676 o 
  14   3   5      74.701      76.663       1.970 o 
  15   3   5      61.213      61.151       1.683 o 
  16   3   5      83.561      84.467       2.187 o 
  17   3   5      54.093      56.282       1.619 o 
  19   3   5     350.816     343.760       7.992 o 
  20   3   5       9.025       8.842       0.861 o 
  21   3   5      14.961      14.824       0.994 o 
  22   3   5      30.060      29.953       1.292 o 
  23   3   5     159.019     161.032       4.209 o 
  24   3   5      86.436      90.287       2.806 o 
  25   3   5      57.944      58.358       2.100 o 
  26   3   5      22.120      22.950       1.842 o 
  27   3   5      22.880      26.827       1.951 o 
  28   3   5      26.140      26.403       2.173 o 
  29   3   5       6.694       5.512       1.964 o 
   1   3   6      22.066      22.239       0.786 o 
   2   3   6    2185.293    2155.598      48.388 o 
   3   3   6      36.919      38.821       1.163 o 
   4   3   6     124.822     121.545       3.019 o 
   5   3   6     776.303     762.655      17.250 o 
   6   3   6     253.208     258.236       5.923 o 
   7   3   6       2.078       2.066       0.454 o 
   8   3   6    1005.685    1013.800      22.891 o 
   9   3   6      16.000      21.498       0.752 o 
  10   3   6     340.941     339.520       7.803 o 
  11   3   6     161.133     156.470       3.707 o 
  12   3   6     506.113     525.428      11.918 o 
  13   3   6      49.038      49.043       1.399 o 
  14   3   6      46.262      46.150       1.423 o 
  15   3   6     130.435     129.481       3.183 o 
  16   3   6     322.700     317.230       7.400 o 
  17   3   6      92.311      92.764       2.456 o 
  18   3   6      72.105      72.672       2.185 o 
  19   3   6     182.673     179.494       4.479 o 
  20   3   6     335.121     331.245       7.832 o 
  22   3   6     301.022     297.402       7.223 o 
  24   3   6       2.973       3.379       1.221 o 
  25   3   6       6.441       6.080       1.293 o 
  26   3   6      33.528      32.241       1.867 o 
  27   3   6      24.285      26.631       2.013 o 
  28   3   6      22.527      21.695       2.118 o 
  29   3   6      49.148      43.426       3.027 o 
   0   3   7      71.297      70.064       1.949 o 
   1   3   7     273.611     273.571       6.242 o 
   2   3   7     326.662     320.259       7.300 o 
   3   3   7      21.544      21.743       0.752 o 
   4   3   7     488.376     472.551      10.704 o 
   5   3   7       1.062       1.422       0.453 o 
   6   3   7    1570.112    1555.696      35.099 o 
   7   3   7      81.842      80.374       2.015 o 
   8   3   7     196.069     199.401       4.593 o 
   9   3   7     409.307     407.845       9.252 o 
  10   3   7      51.526      51.258       1.385 o 
  11   3   7       2.497       3.244       0.559 o 
  12   3   7     292.232     288.687       6.651 o 
  13   3   7     618.421     605.789      13.765 o 
  14   3   7      93.637      94.482       2.448 o 
  15   3   7     123.387     122.037       3.061 o 
  16   3   7     714.727     700.537      16.010 o 
  17   3   7      21.568      22.009       1.038 o 
  18   3   7     116.430     115.832       3.163 o 
  19   3   7     110.782     110.724       2.986 o 
  20   3   7       2.223       2.896       0.925 o 
  21   3   7     227.365     225.242       5.563 o 
  22   3   7      42.274      41.173       1.660 o 
  24   3   7     122.468     120.512       3.557 o 
  25   3   7     149.580     152.205       4.350 o 
  26   3   7     136.990     140.995       4.285 o 
  27   3   7       8.594      10.778       1.928 o 
  28   3   7      13.267      13.005       2.062 o 
   1   3   8      84.779      86.162       2.102 o 
   2   3   8     386.245     395.218       8.973 o 
   4   3   8     479.456     479.568      10.953 o 
   5   3   8     909.148     915.675      20.649 o 
   6   3   8     199.541     201.497       4.645 o 
   7   3   8       3.953       3.988       0.507 o 
   8   3   8       0.683       1.192       0.511 o 
   9   3   8      34.109      33.937       1.054 o 
  10   3   8     684.592     683.447      15.472 o 
  11   3   8     104.062     101.414       2.546 o 
  12   3   8       1.590       1.467       0.623 o 
  13   3   8      33.233      32.739       1.107 o 
  14   3   8     235.512     228.319       5.473 o 
  15   3   8     156.544     154.008       3.900 o 
  17   3   8     264.197     263.612       6.252 o 
  18   3   8     109.653     111.828       2.963 o 
  19   3   8     142.749     142.129       3.706 o 
  20   3   8     279.177     266.716       6.537 o 
  21   3   8      22.032      23.131       1.383 o 
  22   3   8      25.331      26.610       1.462 o 
  23   3   8       4.518       2.763       1.245 o 
  24   3   8     224.341     217.961       5.756 o 
  26   3   8      20.287      20.210       1.953 o 
  27   3   8      17.944      20.204       2.365 o 
  28   3   8      11.540       9.236       2.328 o 
   0   3   9     202.913     201.531       4.751 o 
   1   3   9     931.294     929.415      20.956 o 
   2   3   9     107.798     106.625       2.570 o 
   3   3   9     153.011     152.046       3.557 o 
   4   3   9       6.175       6.668       0.530 o 
   5   3   9      37.169      37.497       1.094 o 
   6   3   9      69.909      70.265       1.795 o 
   7   3   9    1151.440    1144.525      25.808 o 
   8   3   9       7.470       7.690       0.589 o 
   9   3   9     126.599     126.882       3.114 o 
  10   3   9      73.244      74.858       1.977 o 
  11   3   9      16.557      16.853       0.875 o 
  12   3   9     291.442     290.186       6.804 o 
  13   3   9     628.492     622.935      14.251 o 
  14   3   9      38.545      38.595       1.316 o 
  15   3   9       6.668       8.296       0.951 o 
  16   3   9       8.847       8.532       0.909 o 
  17   3   9      23.921      23.996       1.287 o 
  18   3   9      11.768      12.150       1.008 o 
  20   3   9       1.234       2.765       1.104 o 
  21   3   9      81.685      90.313       2.848 o 
  22   3   9       7.055       5.405       1.318 o 
  23   3   9      18.293      17.435       1.477 o 
  24   3   9      81.888      87.050       2.971 o 
  25   3   9      10.699       8.515       1.956 o 
  26   3   9      28.950      30.236       2.147 o 
  27   3   9      31.887      36.768       2.344 o 
   1   3  10     597.343     592.493      13.381 o 
   2   3  10     138.736     136.614       3.254 o 
   3   3  10     167.478     161.404       3.773 o 
   4   3  10     372.946     371.594       8.482 o 
   5   3  10     174.174     175.162       4.165 o 
   6   3  10     223.173     222.571       5.197 o 
   7   3  10       9.197       8.334       0.630 o 
   8   3  10       6.042       5.750       0.623 o 
   9   3  10      34.211      34.843       1.124 o 
  10   3  10     391.089     389.468       8.947 o 
  11   3  10      12.963      12.002       0.847 o 
  12   3  10     382.523     383.956       8.980 o 
  13   3  10     242.318     243.827       5.814 o 
  15   3  10     170.966     169.108       4.209 o 
  16   3  10     382.408     381.268       8.937 o 
  17   3  10      73.524      76.219       2.222 o 
  18   3  10     134.857     137.793       3.647 o 
  19   3  10      70.047      69.520       2.218 o 
  20   3  10      22.700      22.299       1.422 o 
  21   3  10       4.443       3.480       1.232 o 
  22   3  10     358.336     358.563       8.919 o 
  23   3  10      47.500      44.503       2.078 o 
  24   3  10     121.362     120.818       3.810 o 
   0   3  11      39.635      39.449       1.322 o 
   1   3  11     292.713     291.886       6.789 o 
   2   3  11      23.415      22.936       0.821 o 
   3   3  11     126.184     126.242       3.034 o 
   4   3  11      14.488      14.271       0.693 o 
   5   3  11     704.599     706.016      16.054 o 
   6   3  11       7.656       8.678       0.676 o 
   9   3  11     329.093     330.084       7.707 o 
  10   3  11       3.310       2.379       0.730 o 
  11   3  11     583.223     579.188      13.275 o 
  12   3  11      17.159      17.576       0.990 o 
  13   3  11      46.304      46.135       1.512 o 
  15   3  11     102.799     107.955       2.956 o 
  16   3  11      22.163      22.284       1.185 o 
  17   3  11       5.553       6.257       1.046 o 
  19   3  11      94.013      94.945       2.926 o 
  22   3  11       3.898       4.748       1.432 o 
  23   3  11      15.893      15.144       2.125 o 
  25   3  11      36.301      37.162       2.949 o 
   1   3  12     212.972     208.964       4.893 o 
   2   3  12     399.924     393.384       9.150 o 
   3   3  12     129.941     132.170       3.218 o 
   4   3  12      38.327      38.020       1.164 o 
   6   3  12      25.214      26.984       0.994 o 
   7   3  12      28.538      29.263       1.075 o 
   8   3  12     460.091     456.325      10.621 o 
   9   3  12       0.242       3.383       0.781 o 
  10   3  12      64.808      66.232       1.882 o 
  12   3  12       2.746       2.961       0.896 o 
  13   3  12      63.470      64.121       2.165 o 
  14   3  12      26.885      27.925       1.331 o 
  15   3  12      42.568      43.621       1.756 o 
  16   3  12      33.179      33.873       1.448 o 
  17   3  12     168.506     171.068       4.559 o 
  18   3  12      54.723      53.385       2.405 o 
  19   3  12       9.280       9.841       1.403 o 
  20   3  12       0.390       3.405       1.602 o 
  21   3  12       4.070       4.053       1.658 o 
  22   3  12      87.125      86.716       3.676 o 
  23   3  12       6.644       6.508       2.091 o 
  25   3  12       7.897       6.286       2.606 o 
   1   3  13     221.638     219.867       5.144 o 
   2   3  13      57.707      56.485       1.567 o 
   3   3  13      40.207      40.155       1.246 o 
   4   3  13       9.713      10.202       0.767 o 
   5   3  13      12.942      13.202       0.789 o 
   6   3  13     107.452     107.831       2.741 o 
   7   3  13     150.263     148.109       3.677 o 
   8   3  13      25.552      25.495       1.086 o 
   9   3  13      11.231      12.918       0.955 o 
  10   3  13     140.190     137.380       3.613 o 
  11   3  13       0.713       1.971       0.952 o 
  12   3  13     182.082     181.033       4.561 o 
  13   3  13     376.715     372.283       8.869 o 
  14   3  13      35.974      35.810       1.543 o 
  15   3  13      97.708      97.981       2.911 o 
  17   3  13       3.980       6.109       1.409 o 
  18   3  13      21.766      22.229       1.693 o 
  19   3  13      74.570      73.636       3.209 o 
  21   3  13     190.108     192.783       5.683 o 
  22   3  13      18.466      21.256       2.852 o 
   1   3  14     108.136     108.590       2.764 o 
   2   3  14     230.074     232.678       5.502 o 
   3   3  14      28.715      28.213       1.074 o 
   4   3  14     487.150     485.998      11.268 o 
   5   3  14      17.009      16.094       0.899 o 
   6   3  14      17.459      17.126       0.955 o 
   7   3  14       5.139       3.372       0.843 o 
   8   3  14      37.601      37.789       1.357 o 
   9   3  14      47.367      47.133       1.623 o 
  10   3  14     769.184     771.836      17.867 o 
  11   3  14     161.887     162.800       4.246 o 
  12   3  14     223.657     223.843       5.585 o 
  14   3  14       4.669       4.175       1.252 o 
  15   3  14      13.757      11.795       1.357 o 
  18   3  14     175.896     177.865       5.132 o 
  20   3  14      44.675      44.981       2.652 o 
  23   3  14      23.383      20.656       2.854 o 
   0   3  15     541.404     541.321      12.776 o 
   1   3  15     811.979     824.388      18.855 o 
   2   3  15      10.904      11.324       0.895 o 
   3   3  15       0.031       2.947       0.810 o 
   4   3  15      18.096      16.495       0.990 o 
   5   3  15      34.951      33.837       1.291 o 
   6   3  15       2.887       5.830       0.898 o 
   7   3  15     310.926     311.848       7.385 o 
   8   3  15      64.600      63.127       1.979 o 
  10   3  15       5.172       5.909       1.094 o 
  11   3  15      73.478      74.156       2.333 o 
  12   3  15      10.037       8.374       1.324 o 
  13   3  15     237.757     234.241       6.134 o 
  14   3  15     156.836     152.848       4.749 o 
  15   3  15      11.253      13.482       1.559 o 
  16   3  15      42.734      41.525       2.371 o 
  17   3  15      21.906      23.496       1.969 o 
  18   3  15      36.222      33.304       2.201 o 
  19   3  15      28.829      32.505       2.487 o 
  21   3  15      68.400      73.316       3.845 o 
  22   3  15     108.318     106.629       9.304 o 
   1   3  16      36.058      35.298       1.317 o 
   2   3  16      38.428      38.578       1.407 o 
   3   3  16      60.311      61.172       1.949 o 
   4   3  16       4.462       3.594       0.947 o 
   5   3  16      30.172      32.980       1.384 o 
   6   3  16       5.213       6.394       1.000 o 
   7   3  16      45.287      44.442       1.688 o 
   8   3  16      30.435      31.469       1.640 o 
   9   3  16       8.018       7.607       1.230 o 
  10   3  16     115.133     115.119       3.377 o 
  11   3  16     140.433     143.078       4.285 o 
  12   3  16     110.361     114.112       3.732 o 
  16   3  16      74.939      76.064       2.769 o 
  17   3  16       9.665       8.036       2.458 o 
  18   3  16       6.240       6.345       2.427 o 
   1   3  17      25.221      24.269       1.271 o 
   2   3  17      12.745      13.470       1.176 o 
   3   3  17      30.972      33.217       1.557 o 
   5   3  17      84.564      85.757       2.693 o 
   6   3  17      18.098      21.866       1.627 o 
   7   3  17      26.797      26.123       1.870 o 
   8   3  17       6.680       8.173       1.352 o 
   9   3  17      71.461      74.497       2.417 o 
  11   3  17      64.752      65.365       2.699 o 
  12   3  17      12.145      15.455       1.764 o 
  13   3  17       5.187       4.265       1.823 o 
  19   3  17      21.635      17.917       5.333 o 
   1   3  18      89.921      91.950       2.658 o 
   2   3  18      81.854      86.745       2.574 o 
   3   3  18       9.963       9.718       1.230 o 
   4   3  18      28.482      30.192       1.740 o 
   5   3  18      13.039      16.560       1.389 o 
   6   3  18      11.245      16.566       1.733 o 
   7   3  18      24.857      25.402       1.641 o 
   8   3  18      53.290      50.846       2.182 o 
   9   3  18       4.536       4.061       1.420 o 
  10   3  18      14.335      16.310       1.921 o 
  11   3  18      25.011      26.441       2.264 o 
  14   3  18       8.968      12.285       2.284 o 
  15   3  18      10.561      13.591       2.144 o 
  16   3  18      11.351      10.091       2.243 o 
  17   3  18      51.961      54.676       4.676 o 
   0   3  19       7.718       9.465       2.278 o 
   1   3  19       4.500       8.636       1.462 o 
   2   3  19      29.976      30.199       1.612 o 
   3   3  19       1.745       3.969       1.448 o 
   4   3  19       4.296       3.877       1.500 o 
   5   3  19       3.877       6.478       1.405 o 
   7   3  19     131.108     146.393       4.419 o 
   9   3  19       4.770       7.060       1.698 o 
  10   3  19      16.893      15.883       1.934 o 
  12   3  19      16.641      19.395       2.243 o 
  13   3  19      32.663      32.746       2.530 o 
  14   3  19       7.773       8.232       2.389 o 
  15   3  19      11.658      11.087       5.419 o 
   1   3  20       6.630       6.415       1.980 o 
   4   3  20     105.250     108.286       3.501 o 
   9   3  20      10.837       9.482       2.038 o 
  11   3  20       8.270       6.889       2.197 o 
   0   3  21      27.934      22.635       2.959 o 
   1   3  21       9.910      10.006       1.949 o 
   5   3  21      58.542      64.632       3.358 o 
   7   3  21     132.390     127.024       4.832 o 
   0   4   0   35108.648   35617.031     814.448 o 
   2   4   0      64.274      65.991       2.047 o 
   4   4   0       7.770       7.371       0.709 o 
   6   4   0    2018.896    2006.114      45.614 o 
   8   4   0    1163.702    1169.374      26.850 o 
  10   4   0     471.678     465.308      10.796 o 
  12   4   0     486.747     481.764      11.091 o 
  14   4   0    1941.040    1914.434      43.251 o 
  16   4   0     290.463     287.694       6.921 o 
  20   4   0     235.189     225.477       5.723 o 
  22   4   0     605.565     596.834      14.309 o 
  24   4   0      13.083      14.778       1.883 o 
  26   4   0      26.301      28.543       2.064 o 
  28   4   0      22.218      23.040       3.557 o 
   1   4   1     259.603     256.159       5.910 o 
   2   4   1     199.928     199.944       4.626 o 
   3   4   1    1429.010    1422.799      31.955 o 
   4   4   1    1653.000    1641.397      36.862 o 
   5   4   1      13.612      13.835       0.613 o 
   6   4   1     860.718     852.332      19.379 o 
   7   4   1       6.875       7.528       0.519 o 
   8   4   1     930.648     930.850      21.143 o 
   9   4   1     469.390     471.116      10.688 o 
  10   4   1     379.417     381.263       8.689 o 
  11   4   1    3553.380    3509.790      79.022 o 
  12   4   1      52.403      53.295       1.413 o 
  13   4   1      20.152      20.787       0.737 o 
  14   4   1       9.924       9.686       0.578 o 
  15   4   1      72.004      70.972       1.825 o 
  16   4   1      20.962      21.029       0.800 o 
  17   4   1     185.982     180.697       4.255 o 
  18   4   1     152.726     152.636       3.686 o 
  19   4   1      24.875      25.675       1.000 o 
  20   4   1       4.950       5.628       0.757 o 
  21   4   1      75.379      77.632       2.124 o 
  22   4   1      10.227      10.571       0.936 o 
  23   4   1     428.738     420.999       9.943 o 
  24   4   1      17.382      18.422       1.312 o 
  25   4   1     208.455     208.748       5.396 o 
  26   4   1      20.352      21.483       1.633 o 
  27   4   1      95.749     100.863       3.322 o 
  29   4   1       4.647       5.018       1.870 o 
   0   4   2       7.396       7.952       0.772 o 
   1   4   2       5.684       5.592       0.514 o 
   2   4   2    1723.202    1703.214      38.425 o 
   3   4   2     244.815     247.284       5.706 o 
   4   4   2     213.549     213.985       4.926 o 
   5   4   2     544.619     539.921      12.262 o 
   6   4   2     143.309     142.463       3.369 o 
   7   4   2     649.028     646.194      14.671 o 
   8   4   2      26.833      27.947       0.837 o 
   9   4   2     106.990     106.835       2.533 o 
  10   4   2     318.016     318.543       7.218 o 
  11   4   2      12.635      13.057       0.550 o 
  12   4   2    1152.757    1147.161      25.856 o 
  14   4   2      62.677      63.814       1.638 o 
  15   4   2     245.953     237.707       5.565 o 
  16   4   2      28.745      30.137       0.975 o 
  17   4   2      70.037      69.763       1.832 o 
  18   4   2     121.612     119.955       3.050 o 
  19   4   2     133.802     133.458       3.318 o 
  20   4   2     179.114     174.034       4.240 o 
  21   4   2      49.227      52.181       1.655 o 
  22   4   2      66.552      68.308       2.005 o 
  23   4   2     121.436     122.962       3.570 o 
  24   4   2      38.099      39.409       1.603 o 
  25   4   2       4.583       6.180       1.243 o 
  26   4   2     111.463     114.379       3.426 o 
  28   4   2      12.629      11.601       1.775 o 
   1   4   3    2367.360    2366.418      53.253 o 
   2   4   3     151.017     149.679       3.524 o 
   3   4   3     339.196     338.061       7.739 o 
   4   4   3      39.987      40.924       1.184 o 
   5   4   3      73.486      74.245       1.921 o 
   6   4   3      56.791      57.473       1.577 o 
   7   4   3      50.051      50.032       1.335 o 
   8   4   3     169.541     170.139       3.980 o 
   9   4   3    1668.195    1632.010      36.944 o 
  10   4   3      33.451      35.469       1.054 o 
  11   4   3     160.094     152.960       3.572 o 
  12   4   3      52.086      52.959       1.392 o 
  13   4   3     121.046     120.138       2.901 o 
  14   4   3       5.055       5.018       0.538 o 
  15   4   3     560.109     556.766      12.627 o 
  16   4   3       2.301       3.582       0.590 o 
  17   4   3      96.404      95.493       2.431 o 
  18   4   3      25.829      25.866       1.003 o 
  19   4   3      23.135      23.200       0.998 o 
  20   4   3       3.499       2.310       0.783 o 
  22   4   3       2.570       2.159       0.919 o 
  23   4   3     122.091     120.082       3.313 o 
  24   4   3       3.026       3.831       1.156 o 
  25   4   3      15.194      16.705       1.483 o 
  26   4   3       4.870       4.956       1.328 o 
  27   4   3      64.229      67.993       3.049 o 
  28   4   3      25.142      27.149       2.089 o 
  29   4   3      23.518      23.360       2.232 o 
   0   4   4     117.074     114.939       2.940 o 
   1   4   4      19.404      20.037       0.736 o 
   2   4   4     429.376     433.391       9.812 o 
   3   4   4     546.165     546.336      12.353 o 
   4   4   4     103.492     102.680       2.522 o 
   5   4   4     612.365     612.667      13.856 o 
   6   4   4     308.961     300.008       6.865 o 
   7   4   4     463.606     456.238      10.356 o 
   8   4   4     356.930     352.284       8.006 o 
   9   4   4     296.646     292.682       6.663 o 
  11   4   4      44.492      46.165       1.257 o 
  12   4   4     355.346     351.260       8.005 o 
  13   4   4     205.071     204.238       4.768 o 
  14   4   4     202.223     198.716       4.663 o 
  15   4   4      35.807      36.040       1.102 o 
  16   4   4     122.712     121.785       3.077 o 
  17   4   4     404.984     406.362       9.332 o 
  18   4   4      96.867      94.888       2.463 o 
  19   4   4     218.497     216.911       5.245 o 
  20   4   4      46.627      47.643       1.524 o 
  21   4   4      31.197      29.813       1.244 o 
  23   4   4      77.315      80.561       2.684 o 
  24   4   4      36.947      38.817       1.685 o 
  25   4   4      47.238      48.610       1.931 o 
  26   4   4      38.331      39.990       2.297 o 
   1   4   5     322.708     318.185       7.301 o 
   2   4   5     207.814     205.468       4.788 o 
   3   4   5     847.606     854.988      19.350 o 
   4   4   5     199.252     199.865       4.617 o 
   5   4   5     559.021     561.777      12.750 o 
   6   4   5     518.142     507.528      11.543 o 
   7   4   5      42.158      44.962       1.215 o 
   8   4   5     159.481     158.384       3.707 o 
   9   4   5       7.781       7.465       0.521 o 
  10   4   5       7.593       7.155       0.529 o 
  11   4   5     941.990     929.831      21.016 o 
  12   4   5     613.477     599.046      13.631 o 
  13   4   5     122.632     120.926       2.925 o 
  16   4   5      11.041      11.259       0.776 o 
  17   4   5     638.866     629.694      14.402 o 
  19   4   5      88.396      90.652       2.470 o 
  20   4   5      25.391      25.461       1.170 o 
  21   4   5     237.519     227.180       5.651 o 
  22   4   5     125.910     128.116       3.484 o 
  23   4   5      28.580      29.594       1.491 o 
  24   4   5      42.187      43.563       1.848 o 
  25   4   5     113.601     116.698       3.750 o 
  26   4   5       6.421       6.728       1.716 o 
  27   4   5      29.787      27.258       2.131 o 
   0   4   6    2492.596    2464.489      55.313 o 
   1   4   6     609.169     605.837      13.732 o 
   2   4   6     204.936     202.110       4.650 o 
   3   4   6     155.803     153.772       3.573 o 
   4   4   6      27.157      28.043       0.859 o 
   5   4   6     238.904     234.849       5.373 o 
   6   4   6    1905.137    1903.235      43.009 o 
   7   4   6       4.466       4.345       0.493 o 
   8   4   6     282.793     288.014       6.587 o 
   9   4   6     122.591     121.745       2.944 o 
  10   4   6     584.058     578.820      13.098 o 
  11   4   6      94.762      96.397       2.450 o 
  13   4   6       7.169       6.395       0.652 o 
  14   4   6     526.738     524.032      12.035 o 
  15   4   6       8.415       7.939       0.752 o 
  16   4   6      25.050      25.770       1.060 o 
  17   4   6     169.864     170.366       4.276 o 
  18   4   6       7.969       6.352       0.850 o 
  19   4   6     192.387     189.655       4.658 o 
  20   4   6      95.231      97.313       2.811 o 
  21   4   6      10.335       9.326       1.059 o 
  22   4   6       8.252       7.651       1.187 o 
  23   4   6      10.977       9.053       1.387 o 
  24   4   6      23.908      23.345       1.513 o 
  25   4   6      10.280       6.348       1.406 o 
  26   4   6      11.129      12.090       1.813 o 
  27   4   6      38.567      35.112       2.370 o 
  28   4   6     102.838     106.903       3.896 o 
   1   4   7     104.022     101.876       2.438 o 
   2   4   7     333.594     334.714       7.609 o 
   3   4   7     708.417     714.884      16.197 o 
   4   4   7       5.495       5.981       0.495 o 
   5   4   7     641.367     643.173      14.602 o 
   6   4   7    1760.410    1744.423      39.594 o 
   7   4   7       6.362       6.119       0.518 o 
   8   4   7     885.517     883.052      20.076 o 
   9   4   7     750.698     739.253      16.728 o 
  10   4   7     300.705     297.900       6.894 o 
  11   4   7      73.097      74.144       1.989 o 
  12   4   7      21.644      22.506       0.887 o 
  13   4   7       7.691       7.628       0.692 o 
  15   4   7     140.217     136.509       3.513 o 
  16   4   7     348.488     342.011       8.041 o 
  17   4   7     604.159     597.345      13.763 o 
  18   4   7     150.370     145.522       3.711 o 
  19   4   7       4.126       6.474       0.923 o 
  20   4   7      66.310      65.643       2.050 o 
  21   4   7      41.597      39.197       1.762 o 
  22   4   7       4.152       3.686       1.173 o 
  23   4   7      65.751      67.075       2.273 o 
  24   4   7       9.727       9.318       1.367 o 
  25   4   7       8.732       9.497       1.690 o 
  26   4   7      34.713      33.306       2.309 o 
  28   4   7       8.002       7.169       2.403 o 
   0   4   8      75.568      76.396       2.050 o 
   1   4   8       4.820       4.252       0.464 o 
   2   4   8    1842.163    1835.314      41.448 o 
   3   4   8       2.175       2.409       0.466 o 
   4   4   8     372.265     369.224       8.428 o 
   5   4   8     767.293     754.769      17.095 o 
   6   4   8     570.569     573.325      13.058 o 
   7   4   8     257.818     254.889       5.840 o 
   8   4   8     326.299     322.336       7.418 o 
  10   4   8     199.303     197.898       4.666 o 
  11   4   8      72.244      74.050       2.003 o 
  12   4   8     553.131     552.897      12.625 o 
  13   4   8      54.665      56.943       1.633 o 
  14   4   8      64.994      65.743       1.840 o 
  15   4   8      14.721      15.026       0.911 o 
  16   4   8     355.514     349.582       8.178 o 
  17   4   8      38.150      37.676       1.475 o 
  18   4   8     168.807     165.333       4.413 o 
  19   4   8      29.109      30.010       1.320 o 
  20   4   8     294.106     290.453       7.121 o 
  21   4   8     101.654     101.809       2.954 o 
  22   4   8      28.518      26.407       1.533 o 
  23   4   8       5.340       4.845       1.285 o 
  26   4   8      59.497      64.183       3.035 o 
  27   4   8      10.346      10.564       2.148 o 
   1   4   9     350.742     346.180       7.916 o 
   2   4   9     683.557     679.490      15.420 o 
   3   4   9     216.476     213.971       4.984 o 
   4   4   9     141.953     137.397       3.267 o 
   5   4   9     356.005     353.425       8.045 o 
   6   4   9      92.354      92.651       2.348 o 
   7   4   9      33.933      34.172       1.057 o 
   8   4   9     420.658     416.995       9.552 o 
   9   4   9     686.331     672.485      15.318 o 
  10   4   9      23.465      24.669       0.955 o 
  11   4   9       6.010       6.442       0.717 o 
  12   4   9      72.969      72.825       1.978 o 
  13   4   9     165.147     166.793       4.071 o 
  15   4   9     284.919     279.883       6.776 o 
  16   4   9       2.432       3.593       0.895 o 
  17   4   9      44.783      43.469       1.541 o 
  18   4   9     141.986     140.674       3.773 o 
  19   4   9      56.441      55.485       1.865 o 
  20   4   9      20.947      20.999       1.394 o 
  21   4   9       6.121       6.188       1.424 o 
  23   4   9      36.384      36.905       1.796 o 
  24   4   9      30.515      31.783       1.960 o 
  27   4   9      13.689      14.822       5.137 o 
   0   4  10     614.697     610.978      14.120 o 
   1   4  10      94.010      90.412       2.276 o 
   2   4  10       2.008       1.889       0.518 o 
   3   4  10     125.825     124.777       3.063 o 
   4   4  10       2.523       3.115       0.565 o 
   5   4  10     310.707     307.266       7.074 o 
   6   4  10     252.895     250.579       5.883 o 
   7   4  10      57.879      59.207       1.608 o 
   8   4  10     231.952     229.687       5.392 o 
   9   4  10     201.692     197.905       4.699 o 
  10   4  10      61.193      62.381       1.840 o 
  11   4  10      54.147      56.965       1.704 o 
  12   4  10      18.314      17.868       1.014 o 
  13   4  10     149.707     148.885       3.730 o 
  14   4  10      92.335      91.730       2.543 o 
  15   4  10       8.014       9.689       0.995 o 
  16   4  10       5.402       6.021       1.043 o 
  17   4  10      90.143      92.684       2.617 o 
  18   4  10     197.899     197.589       5.033 o 
  19   4  10     106.464     109.762       3.539 o 
  20   4  10      37.335      34.717       1.820 o 
  21   4  10       6.876       6.656       1.318 o 
  22   4  10      12.661      10.848       1.419 o 
  23   4  10     110.422     114.298       3.851 o 
  24   4  10       9.416       9.425       1.764 o 
  25   4  10      23.679      22.781       2.156 o 
  26   4  10      14.406      13.747       2.679 o 
   1   4  11      17.269      17.074       0.743 o 
   2   4  11      16.963      18.162       0.766 o 
   3   4  11     664.419     656.299      14.972 o 
   4   4  11      11.436      10.769       0.682 o 
   5   4  11     107.616     111.390       2.793 o 
   6   4  11      60.923      59.368       1.640 o 
   7   4  11      96.648      95.703       2.474 o 
   8   4  11       5.045       4.537       0.710 o 
   9   4  11       8.376       7.887       0.822 o 
  11   4  11     608.389     611.244      14.023 o 
  12   4  11     158.459     158.338       3.966 o 
  13   4  11     103.351     103.224       2.777 o 
  14   4  11       4.174       3.319       1.170 o 
  15   4  11       3.893       3.813       1.072 o 
  16   4  11      30.879      32.442       1.483 o 
  17   4  11     239.342     240.747       6.204 o 
  18   4  11      90.418      92.068       2.714 o 
  19   4  11      26.697      26.060       1.546 o 
  21   4  11      26.391      25.359       1.851 o 
  22   4  11     104.599     105.502       3.909 o 
  24   4  11      10.247      10.188       2.098 o 
  25   4  11      51.979      54.490       2.998 o 
   0   4  12     619.819     611.795      14.332 o 
   1   4  12      34.462      35.410       1.143 o 
   2   4  12       2.048       2.194       0.648 o 
   3   4  12      69.887      69.692       1.867 o 
   6   4  12     644.833     643.760      14.684 o 
   7   4  12     386.580     393.138       9.092 o 
   8   4  12     252.402     254.654       6.087 o 
   9   4  12      76.996      76.600       2.142 o 
  10   4  12       9.956      11.072       0.949 o 
  11   4  12      26.315      26.494       1.226 o 
  12   4  12      31.056      32.734       1.340 o 
  13   4  12      31.711      32.521       1.391 o 
  14   4  12     331.333     332.540       8.010 o 
  15   4  12     106.295     108.629       3.200 o 
  17   4  12      37.924      36.498       1.659 o 
  18   4  12       4.029       6.613       1.285 o 
  19   4  12      48.074      47.240       2.027 o 
  20   4  12     189.679     187.724       5.204 o 
  22   4  12      21.981      23.096       2.075 o 
  23   4  12      14.501      11.996       2.080 o 
   1   4  13     144.798     145.783       3.580 o 
   2   4  13      18.599      19.234       0.914 o 
   3   4  13     143.828     145.906       3.632 o 
   4   4  13     385.104     382.275       8.853 o 
   5   4  13     145.884     146.567       3.729 o 
   6   4  13      31.303      29.892       1.271 o 
   7   4  13      22.800      22.574       1.037 o 
   8   4  13      24.778      26.486       1.212 o 
   9   4  13     258.943     257.106       6.131 o 
  10   4  13      32.651      33.332       1.357 o 
  11   4  13       1.944       2.308       0.999 o 
  12   4  13     147.966     151.174       4.130 o 
  13   4  13       9.171       9.386       1.337 o 
  14   4  13      15.215      15.126       1.387 o 
  15   4  13     162.213     160.160       4.618 o 
  16   4  13      13.997      12.617       1.413 o 
  17   4  13     189.212     195.522       5.296 o 
  18   4  13      45.507      43.167       2.052 o 
  20   4  13      15.952      13.647       1.946 o 
  21   4  13       1.518       6.073       1.972 o 
  22   4  13      21.002      19.256       2.262 o 
  23   4  13      30.399      25.315       2.479 o 
   0   4  14     166.673     167.764       4.366 o 
   1   4  14     209.907     212.112       5.149 o 
   2   4  14     144.728     147.229       3.666 o 
   3   4  14      54.729      54.771       1.620 o 
   4   4  14     318.313     320.870       7.524 o 
   6   4  14     100.845      99.335       2.824 o 
   8   4  14      19.477      18.101       1.121 o 
  10   4  14       0.066       3.106       1.029 o 
  11   4  14      70.387      70.220       2.179 o 
  12   4  14      86.966      84.384       2.618 o 
  14   4  14      28.211      27.655       1.665 o 
  15   4  14       5.995       5.726       1.437 o 
  16   4  14      13.946      14.254       1.594 o 
  17   4  14      40.887      41.697       2.162 o 
  18   4  14      45.529      44.605       2.267 o 
  19   4  14      34.784      38.636       2.450 o 
  22   4  14      17.187      15.263       2.503 o 
   1   4  15       1.001       3.565       0.864 o 
   3   4  15      24.200      24.479       1.274 o 
   4   4  15      58.673      59.379       1.911 o 
   5   4  15     107.442     110.290       3.040 o 
   6   4  15      79.923      79.466       2.408 o 
   8   4  15     181.436     182.152       4.630 o 
  10   4  15     208.666     209.204       5.369 o 
  11   4  15       3.129       4.021       1.230 o 
  12   4  15      43.722      41.516       1.791 o 
  15   4  15      91.238      86.355       3.163 o 
  17   4  15      32.443      32.235       2.270 o 
  19   4  15      41.382      39.287       2.841 o 
  21   4  15      21.437      18.110       2.712 o 
   0   4  16     189.080     186.551       4.985 o 
   2   4  16      13.744      14.654       1.057 o 
   3   4  16      12.299      11.801       1.055 o 
   5   4  16      51.426      48.543       1.712 o 
   6   4  16     227.974     230.164       5.732 o 
   7   4  16       3.560       4.613       1.184 o 
   8   4  16     181.902     183.958       4.798 o 
  10   4  16       7.371       8.104       1.384 o 
  11   4  16      14.956      14.541       1.595 o 
  13   4  16      26.844      26.839       1.809 o 
  14   4  16     131.669     132.052       4.150 o 
  16   4  16      20.966      19.144       2.050 o 
  18   4  16      17.044      16.424       2.316 o 
  19   4  16      43.561      40.050       2.941 o 
   1   4  17      16.791      18.596       1.244 o 
   2   4  17      10.642      12.095       1.174 o 
   3   4  17     334.769     337.925       8.231 o 
   4   4  17      70.507      69.509       2.306 o 
   5   4  17     104.616     106.724       3.052 o 
   7   4  17      33.664      32.343       1.819 o 
   9   4  17      65.592      64.841       2.318 o 
  10   4  17      15.984      14.684       1.555 o 
  11   4  17      89.262      88.508       3.387 o 
  12   4  17      37.834      34.888       2.247 o 
  13   4  17      39.180      38.855       2.141 o 
  16   4  17       9.179       8.605       2.595 o 
  17   4  17      93.820      92.534       4.546 o 
  18   4  17      58.240      49.968       4.306 o 
   0   4  18      67.422      66.368       3.176 o 
   1   4  18      13.648      12.765       1.407 o 
   2   4  18      41.512      44.094       1.856 o 
   3   4  18       6.332       6.731       1.274 o 
   4   4  18       1.649       4.222       1.549 o 
   6   4  18      83.582      86.653       2.912 o 
   7   4  18      51.601      54.067       2.283 o 
   8   4  18      26.887      28.974       1.918 o 
  10   4  18       8.027       5.875       1.795 o 
  12   4  18      51.749      48.914       2.555 o 
  14   4  18      70.171      69.764       3.090 o 
  15   4  18      17.085      18.102       2.262 o 
   1   4  19      36.231      38.628       2.142 o 
   2   4  19       3.109       4.683       1.596 o 
   3   4  19      21.871      20.136       1.553 o 
   5   4  19       6.881       6.436       1.564 o 
   6   4  19       5.765       4.149       1.610 o 
   7   4  19       8.062      12.051       1.795 o 
   9   4  19     105.181     104.356       3.418 o 
  10   4  19       7.676       7.948       1.957 o 
  11   4  19      43.644      43.443       2.781 o 
  12   4  19      22.557      19.271       2.272 o 
  13   4  19      44.563      42.467       2.755 o 
   0   4  20     147.938     158.342       5.882 o 
   1   4  20       4.249       8.575       1.801 o 
   2   4  20      95.311      91.829       3.821 o 
   4   4  20      49.869      53.244       2.447 o 
   5   4  20      10.595      12.174       2.084 o 
   8   4  20      22.023      21.629       2.137 o 
   9   4  20       7.223       5.663       2.044 o 
  11   4  20       7.342      15.831       5.929 o 
   1   4  21       7.559       7.736       2.049 o 
   2   4  21      21.438      17.784       2.269 o 
   3   4  21       8.331       7.401       2.225 o 
   6   4  21      28.717      20.622       3.381 o 
   4   5   0     117.882     117.196       3.004 o 
   6   5   0     526.851     523.822      12.059 o 
   8   5   0     631.165     628.608      14.324 o 
  10   5   0     410.356     403.758       9.259 o 
  12   5   0      87.418      88.060       2.397 o 
  14   5   0      13.952      13.268       0.920 o 
  16   5   0     569.351     556.940      12.926 o 
  20   5   0      97.405     101.586       3.403 o 
  22   5   0     290.437     287.593       7.408 o 
  24   5   0     230.181     224.846       6.904 o 
  26   5   0      16.416      16.672       2.260 o 
  28   5   0      15.247      19.140       2.998 o 
   0   5   1       5.937       5.478       0.711 o 
   1   5   1      64.106      61.928       1.632 o 
   2   5   1      96.943      97.179       2.368 o 
   3   5   1      95.213      95.069       2.321 o 
   4   5   1     244.294     243.935       5.619 o 
   5   5   1    1143.767    1145.132      25.747 o 
   6   5   1       7.061       7.624       0.494 o 
   7   5   1     505.148     495.251      11.262 o 
   8   5   1     134.043     130.522       3.065 o 
   9   5   1     156.022     149.398       3.486 o 
  11   5   1     184.445     181.267       4.183 o 
  12   5   1     263.556     254.042       5.862 o 
  13   5   1       0.328       1.279       0.508 o 
  14   5   1     634.147     610.467      13.837 o 
  15   5   1     206.143     199.159       4.695 o 
  16   5   1       6.748       7.342       0.666 o 
  18   5   1      91.854      94.449       2.448 o 
  19   5   1     298.945     295.241       6.928 o 
  20   5   1      58.189      58.290       1.753 o 
  21   5   1      24.643      24.307       1.181 o 
  22   5   1      25.507      27.037       1.456 o 
  23   5   1      38.278      40.953       1.736 o 
  24   5   1     121.862     131.014       3.637 o 
  25   5   1      35.052      37.717       1.717 o 
  26   5   1      39.575      45.063       2.174 o 
  27   5   1      44.872      50.384       2.515 o 
  28   5   1      83.027      83.315       3.311 o 
   1   5   2     220.270     223.091       5.147 o 
   2   5   2     515.073     517.590      11.709 o 
   3   5   2     915.415     901.966      20.315 o 
   4   5   2    2603.326    2615.392      58.948 o 
   5   5   2      68.018      67.676       1.719 o 
   6   5   2      61.643      61.638       1.577 o 
   8   5   2     181.260     182.358       4.204 o 
   9   5   2       4.404       4.457       0.457 o 
  10   5   2     683.882     667.050      15.123 o 
  12   5   2       0.978       1.139       0.507 o 
  13   5   2     344.001     338.565       7.727 o 
  14   5   2      58.818      58.006       1.570 o 
  15   5   2     173.405     167.090       3.993 o 
  16   5   2     318.592     309.958       7.177 o 
  17   5   2      49.506      50.716       1.470 o 
  18   5   2     825.092     810.366      18.507 o 
  19   5   2      76.165      77.677       2.101 o 
  20   5   2     105.735     107.923       2.860 o 
  21   5   2      13.705      13.803       1.041 o 
  22   5   2      14.292      13.527       1.152 o 
  23   5   2      16.829      19.149       1.337 o 
  24   5   2      79.600      79.751       2.579 o 
  25   5   2      24.464      26.920       1.672 o 
  26   5   2       2.490       4.042       1.689 o 
  27   5   2       7.733       5.392       1.769 o 
  28   5   2       5.999       9.160       1.889 o 
   0   5   3       2.507       3.086       0.741 o 
   1   5   3     980.092     975.342      22.031 o 
   3   5   3      42.977      42.611       1.162 o 
   4   5   3       7.882       8.932       0.531 o 
   5   5   3     110.129     111.430       2.661 o 
   6   5   3       1.849       3.615       0.463 o 
   7   5   3    3328.374    3309.828      74.570 o 
   8   5   3       6.927       7.380       0.493 o 
   9   5   3      78.574      78.595       1.973 o 
  10   5   3      16.718      16.528       0.668 o 
  11   5   3      75.784      73.555       1.880 o 
  12   5   3      43.795      43.403       1.236 o 
  13   5   3     914.204     898.450      20.306 o 
  14   5   3      13.864      13.814       0.695 o 
  15   5   3     153.765     153.145       3.673 o 
  16   5   3      17.005      16.537       0.818 o 
  17   5   3      22.023      22.985       0.950 o 
  19   5   3      88.351      87.738       2.403 o 
  20   5   3      10.036      10.081       0.956 o 
  21   5   3     490.703     483.746      11.326 o 
  22   5   3      32.748      34.133       1.480 o 
  23   5   3      10.452      11.894       1.255 o 
  26   5   3       8.288       5.625       1.723 o 
  27   5   3     129.346     132.461       4.501 o 
  28   5   3       5.524       9.102       2.133 o 
   1   5   4     483.724     475.413      10.779 o 
   2   5   4     222.130     223.552       5.144 o 
   3   5   4     708.882     695.082      15.712 o 
   4   5   4     561.955     555.783      12.670 o 
   5   5   4     304.139     300.683       6.844 o 
   6   5   4      22.676      22.698       0.756 o 
   7   5   4       2.932       3.322       0.469 o 
   8   5   4      48.960      49.912       1.336 o 
   9   5   4       0.615       1.338       0.488 o 
  10   5   4     776.347     767.832      17.408 o 
  11   5   4       1.929       1.968       0.516 o 
  12   5   4     280.738     274.632       6.327 o 
  13   5   4     459.553     450.561      10.252 o 
  14   5   4      34.294      33.639       1.073 o 
  15   5   4     223.161     218.507       5.129 o 
  16   5   4     316.489     306.519       7.155 o 
  17   5   4      45.853      46.691       1.476 o 
  18   5   4     255.421     252.659       6.001 o 
  19   5   4     151.310     153.074       3.872 o 
  20   5   4       6.348       5.763       1.025 o 
  21   5   4      56.883      57.732       1.919 o 
  22   5   4      81.033      83.302       2.492 o 
  23   5   4     132.182     132.622       3.815 o 
  24   5   4     129.930     134.113       3.857 o 
  26   5   4       8.315       8.386       1.862 o 
  27   5   4      16.393      15.788       1.972 o 
  28   5   4      69.238      68.841       3.822 o 
   0   5   5     288.160     289.690       6.767 o 
   1   5   5    1071.382    1071.208      24.167 o 
   2   5   5     321.167     321.392       7.325 o 
   3   5   5      70.653      71.213       1.774 o 
   4   5   5      59.727      60.148       1.537 o 
   5   5   5    1013.762    1013.479      22.932 o 
   6   5   5       0.322       1.269       0.453 o 
   7   5   5      17.533      18.287       0.702 o 
   8   5   5       6.393       6.603       0.542 o 
   9   5   5     623.747     610.784      13.802 o 
  10   5   5      21.479      21.528       0.812 o 
  11   5   5     663.366     658.166      14.956 o 
  12   5   5     292.834     288.649       6.632 o 
  13   5   5     114.428     114.905       2.841 o 
  14   5   5      38.421      40.501       1.258 o 
  15   5   5      40.716      41.270       1.306 o 
  16   5   5      55.623      55.768       1.622 o 
  17   5   5      41.998      42.024       1.393 o 
  19   5   5     219.198     213.874       5.227 o 
  20   5   5       3.820       4.827       0.975 o 
  21   5   5      12.202      12.430       1.181 o 
  22   5   5      20.469      20.804       1.370 o 
  23   5   5     107.319     106.773       3.126 o 
  24   5   5      51.745      55.397       2.190 o 
  25   5   5      38.455      39.305       2.096 o 
  26   5   5      16.659      17.554       1.931 o 
  27   5   5      16.254      14.068       2.067 o 
  28   5   5      20.641      21.211       2.495 o 
   1   5   6      10.531      11.293       0.534 o 
   2   5   6    1119.136    1109.627      25.035 o 
   3   5   6      20.153      20.126       0.729 o 
   4   5   6      63.951      64.473       1.660 o 
   5   5   6     423.091     411.960       9.376 o 
   6   5   6     156.773     157.072       3.687 o 
   8   5   6     549.283     545.376      12.438 o 
   9   5   6       9.943       9.321       0.622 o 
  10   5   6     241.101     236.398       5.463 o 
  11   5   6      94.035      94.242       2.376 o 
  12   5   6     358.263     351.822       8.077 o 
  13   5   6      33.582      34.353       1.119 o 
  14   5   6      29.458      29.769       1.068 o 
  15   5   6      85.547      85.519       2.277 o 
  16   5   6     222.877     216.441       5.177 o 
  17   5   6      74.017      74.934       2.092 o 
  18   5   6      45.135      44.605       1.757 o 
  19   5   6     129.003     128.253       3.394 o 
  20   5   6     221.387     215.460       5.363 o 
  22   5   6     212.830     212.992       5.574 o 
  26   5   6      18.929      18.868       2.067 o 
  27   5   6      15.188      13.812       2.034 o 
   0   5   7      54.594      53.989       1.574 o 
   1   5   7     208.843     210.160       4.909 o 
   2   5   7     191.435     186.599       4.325 o 
   3   5   7       8.941       8.880       0.558 o 
   4   5   7     258.654     251.470       5.793 o 
   5   5   7       6.266       6.414       0.558 o 
   6   5   7     925.059     896.011      20.316 o 
   7   5   7      47.991      47.502       1.307 o 
   8   5   7     127.816     127.166       3.078 o 
   9   5   7     237.838     237.843       5.592 o 
  10   5   7      32.056      33.104       1.112 o 
  11   5   7       3.379       3.129       0.645 o 
  12   5   7     176.037     173.922       4.161 o 
  13   5   7     404.441     399.655       9.193 o 
  14   5   7      53.250      52.654       1.539 o 
  15   5   7      69.414      69.449       1.964 o 
  16   5   7     482.828     476.278      11.096 o 
  17   5   7      14.782      16.454       1.033 o 
  18   5   7      79.883      79.662       2.277 o 
  19   5   7      66.053      66.848       2.024 o 
  20   5   7       2.691       3.495       1.067 o 
  21   5   7     150.316     145.609       3.953 o 
  22   5   7      30.560      26.760       1.522 o 
  24   5   7      80.349      81.559       2.830 o 
  25   5   7      99.353     106.351       3.622 o 
  26   5   7      93.929      97.769       3.755 o 
  27   5   7       6.189       7.346       2.005 o 
   1   5   8      56.284      56.916       1.539 o 
   2   5   8     256.118     259.769       6.009 o 
   4   5   8     308.111     304.038       6.973 o 
   5   5   8     584.868     576.774      13.097 o 
   6   5   8     106.230     105.674       2.657 o 
   9   5   8      28.419      28.798       1.014 o 
  10   5   8     445.678     439.369      10.075 o 
  11   5   8      75.875      76.901       2.037 o 
  13   5   8      16.610      17.404       1.042 o 
  14   5   8     161.382     159.065       4.068 o 
  15   5   8      99.181     100.268       2.655 o 
  17   5   8     178.147     179.670       4.501 o 
  18   5   8      69.953      67.065       2.077 o 
  19   5   8      93.275      94.707       2.766 o 
  20   5   8     184.395     180.763       4.806 o 
  21   5   8      13.495      15.127       1.446 o 
  22   5   8      16.463      15.094       1.544 o 
  23   5   8       4.934       3.148       1.444 o 
  24   5   8     155.111     152.368       4.511 o 
  26   5   8      14.033      13.384       2.132 o 
   0   5   9     165.778     159.984       3.924 o 
   1   5   9     558.486     553.000      12.605 o 
   2   5   9      63.530      64.177       1.678 o 
   3   5   9      89.980      87.662       2.197 o 
   4   5   9       5.114       4.830       0.595 o 
   5   5   9      21.027      20.792       0.828 o 
   6   5   9      44.296      44.489       1.272 o 
   7   5   9     742.636     736.545      16.860 o 
   8   5   9       5.948       6.403       0.687 o 
   9   5   9      70.949      71.716       1.972 o 
  10   5   9      39.701      40.287       1.312 o 
  11   5   9       9.691       9.229       0.828 o 
  12   5   9     189.643     188.201       4.561 o 
  13   5   9     432.345     424.816       9.849 o 
  14   5   9      28.309      28.195       1.209 o 
  15   5   9       5.675       4.656       0.979 o 
  16   5   9       3.153       3.116       0.954 o 
  17   5   9      14.152      14.356       1.266 o 
  18   5   9       6.267       5.900       1.113 o 
  21   5   9      56.215      56.443       2.121 o 
  22   5   9       5.003       3.977       1.372 o 
  23   5   9      11.935      12.581       1.611 o 
  24   5   9      57.654      57.285       3.017 o 
  25   5   9       9.614       9.784       1.865 o 
  26   5   9      19.040      17.545       2.542 o 
   1   5  10     393.289     391.575       9.035 o 
   2   5  10     100.477      98.519       2.437 o 
   3   5  10      91.698      90.770       2.327 o 
   4   5  10     253.367     250.295       5.883 o 
   5   5  10     107.423     108.870       2.725 o 
   6   5  10     127.332     126.721       3.135 o 
   7   5  10       7.024       6.179       0.696 o 
   8   5  10       5.737       6.847       0.737 o 
   9   5  10      22.362      23.331       1.012 o 
  10   5  10     251.302     251.997       5.965 o 
  11   5  10      11.106      12.849       0.925 o 
  12   5  10     236.594     239.023       5.748 o 
  13   5  10     149.961     148.654       3.882 o 
  15   5  10     111.919     111.737       3.059 o 
  16   5  10     242.966     239.980       6.009 o 
  17   5  10      48.880      50.079       1.828 o 
  18   5  10      84.939      82.156       2.531 o 
  19   5  10      46.290      45.440       2.033 o 
  20   5  10      15.128      14.516       1.386 o 
  22   5  10     238.875     232.442       6.320 o 
  23   5  10      31.199      28.783       2.059 o 
  24   5  10      81.649      83.424       3.073 o 
   0   5  11      26.141      25.256       1.190 o 
   1   5  11     189.995     188.762       4.448 o 
   2   5  11      16.850      16.249       0.782 o 
   3   5  11      82.771      82.049       2.117 o 
   4   5  11       6.961       7.505       0.712 o 
   5   5  11     445.908     446.747      10.288 o 
   6   5  11       4.392       3.497       0.719 o 
   9   5  11     214.736     215.846       5.180 o 
  10   5  11       4.847       4.678       0.875 o 
  11   5  11     387.134     386.046       9.020 o 
  12   5  11      11.583       9.595       1.005 o 
  13   5  11      30.235      30.112       1.323 o 
  15   5  11      74.566      73.675       2.303 o 
  16   5  11      18.895      20.323       1.397 o 
  19   5  11      61.610      59.122       2.177 o 
  23   5  11       9.160      10.388       1.860 o 
   1   5  12     131.088     130.750       3.209 o 
   2   5  12     256.946     256.194       5.995 o 
   3   5  12      93.571      93.255       2.402 o 
   4   5  12      28.611      27.677       1.060 o 
   6   5  12      17.772      17.212       0.927 o 
   7   5  12      15.921      16.254       0.934 o 
   8   5  12     296.128     296.479       6.964 o 
  10   5  12      49.483      49.138       1.652 o 
  13   5  12      42.312      40.672       1.581 o 
  14   5  12      15.747      16.517       1.256 o 
  15   5  12      28.275      29.839       1.592 o 
  16   5  12      23.938      27.160       1.583 o 
  17   5  12     110.897     109.169       3.816 o 
  18   5  12      34.471      34.811       1.784 o 
  19   5  12       6.547       8.540       1.653 o 
  22   5  12      62.440      59.227       2.830 o 
  23   5  12       5.065       6.810       2.129 o 
   1   5  13     161.006     160.624       3.913 o 
   2   5  13      35.291      32.362       1.277 o 
   3   5  13      27.020      26.770       1.088 o 
   4   5  13       6.062       6.367       0.863 o 
   5   5  13       5.521       5.248       0.857 o 
   6   5  13      71.299      73.031       2.166 o 
   7   5  13     101.071     102.299       2.744 o 
   8   5  13      15.542      15.372       1.117 o 
   9   5  13       6.486       7.971       0.998 o 
  10   5  13      98.321     102.199       2.860 o 
  12   5  13     123.444     119.060       3.307 o 
  13   5  13     257.129     255.939       6.634 o 
  14   5  13      20.517      19.735       1.445 o 
  15   5  13      60.420      59.602       2.229 o 
  18   5  13      12.958       9.717       1.929 o 
  19   5  13      49.487      45.005       2.609 o 
  21   5  13     127.222     126.390       4.471 o 
  22   5  13      14.353      10.966       2.822 o 
   1   5  14      82.025      82.786       2.469 o 
   2   5  14     154.723     158.072       3.986 o 
   3   5  14      25.073      27.734       1.195 o 
   4   5  14     310.419     308.743       7.307 o 
   5   5  14      12.611      12.284       1.016 o 
   6   5  14       9.018       9.234       0.977 o 
   7   5  14       2.829       4.253       1.051 o 
   8   5  14      26.433      26.359       1.237 o 
   9   5  14      35.715      34.545       1.446 o 
  10   5  14     513.891     516.155      12.134 o 
  11   5  14     111.141     113.040       3.279 o 
  12   5  14     162.171     160.796       4.572 o 
  14   5  14       3.447       3.006       1.490 o 
  15   5  14      10.243       8.209       1.821 o 
  18   5  14     121.065     118.859       4.337 o 
  20   5  14      30.963      29.446       2.639 o 
   0   5  15     349.173     361.745       9.281 o 
   1   5  15     553.339     561.119      12.995 o 
   2   5  15       8.287       7.879       1.028 o 
   4   5  15      12.677      13.894       1.104 o 
   5   5  15      23.182      21.933       1.259 o 
   7   5  15     207.788     204.941       5.264 o 
   8   5  15      44.826      43.370       1.680 o 
  10   5  15       1.836       5.074       1.240 o 
  11   5  15      50.994      49.099       2.130 o 
  12   5  15       8.385       7.215       1.460 o 
  13   5  15     165.989     165.303       4.756 o 
  14   5  15     109.917     111.518       4.132 o 
  15   5  15       8.142       6.781       1.610 o 
  16   5  15      28.023      25.262       1.996 o 
  17   5  15      15.014      11.542       1.936 o 
  18   5  15      23.349      24.907       2.628 o 
  19   5  15      20.754      18.560       2.632 o 
   1   5  16      22.455      22.580       1.307 o 
   2   5  16      30.392      28.659       1.556 o 
   3   5  16      40.002      40.330       1.631 o 
   4   5  16       4.435       3.656       1.152 o 
   5   5  16      21.950      21.059       1.437 o 
   6   5  16       2.314       4.958       1.340 o 
   7   5  16      31.572      31.194       1.514 o 
   8   5  16      21.196      19.688       1.547 o 
   9   5  16       5.424       5.373       1.416 o 
  10   5  16      83.399      81.680       2.916 o 
  11   5  16      96.295      99.114       3.230 o 
  12   5  16      72.297      68.844       2.906 o 
  16   5  16      49.471      43.596       3.048 o 
   1   5  17      15.880      13.909       1.404 o 
   2   5  17       8.336       9.938       1.262 o 
   3   5  17      20.673      21.986       1.651 o 
   5   5  17      51.334      50.398       1.973 o 
   6   5  17      11.209      12.997       1.491 o 
   7   5  17      18.745      20.569       1.500 o 
   9   5  17      51.153      50.175       2.421 o 
  11   5  17      41.755      42.181       2.677 o 
  12   5  17       8.914       9.679       1.775 o 
   1   5  18      58.372      60.348       2.218 o 
   2   5  18      53.883      55.177       2.332 o 
   3   5  18       7.732       9.140       1.416 o 
   4   5  18      17.756      19.919       1.787 o 
   5   5  18       9.026       7.091       1.512 o 
   6   5  18       7.162       8.143       2.032 o 
   7   5  18      15.860      16.000       1.989 o 
   8   5  18      35.554      35.165       2.331 o 
  10   5  18       9.243       8.529       2.280 o 
  11   5  18      14.543      14.054       2.338 o 
  15   5  18       6.871      11.735       4.284 o 
   0   5  19       5.068       7.298       2.432 o 
   2   5  19      19.803      17.369       2.051 o 
   4   5  19       3.229       3.518       1.665 o 
   5   5  19       3.591       5.373       1.653 o 
   7   5  19      89.719      86.818       3.541 o 
   9   5  19       4.245       5.127       2.157 o 
  10   5  19      10.629      10.883       2.086 o 
  12   5  19      10.930       7.339       2.727 o 
   1   5  20       4.480       5.611       1.964 o 
   4   5  20      72.119      71.083       3.304 o 
   0   5  21      17.224      16.070       5.805 o 
   0   6   0   12326.304   12438.321     289.270 o 
   2   6   0      13.023      12.307       0.757 o 
   4   6   0       7.036       8.118       0.706 o 
   6   6   0     891.657     876.424      19.825 o 
   8   6   0     668.746     665.092      15.190 o 
  10   6   0     200.803     202.328       4.992 o 
  12   6   0     313.755     308.622       7.248 o 
  14   6   0    1172.595    1145.770      26.668 o 
  16   6   0     160.048     155.328       4.268 o 
  18   6   0       1.366       3.885       1.206 o 
  20   6   0     152.822     147.825       4.417 o 
  22   6   0     379.620     378.189       9.950 o 
  24   6   0       6.905      10.025       1.883 o 
  26   6   0      22.987      26.556       2.972 o 
  28   6   0       9.772      11.976       3.926 o 
   1   6   1     122.491     118.094       2.820 o 
   2   6   1     134.618     130.179       3.097 o 
   3   6   1     820.677     798.314      17.983 o 
   4   6   1     668.346     653.611      14.747 o 
   5   6   1      17.764      17.403       0.658 o 
   6   6   1     389.293     377.635       8.565 o 
   7   6   1       8.618       9.670       0.560 o 
   8   6   1     517.986     509.602      11.521 o 
   9   6   1     281.483     277.391       6.328 o 
  10   6   1     194.195     197.393       4.605 o 
  11   6   1    2038.421    1990.677      45.068 o 
  12   6   1      22.459      23.619       0.846 o 
  13   6   1       9.964      10.170       0.680 o 
  14   6   1       7.700       8.918       0.705 o 
  15   6   1      49.255      49.857       1.458 o 
  16   6   1       7.828       8.394       0.776 o 
  17   6   1      98.366      95.871       2.514 o 
  18   6   1      91.442      90.404       2.411 o 
  19   6   1      15.972      16.104       1.002 o 
  21   6   1      41.508      40.349       1.710 o 
  22   6   1       2.471       3.257       1.123 o 
  23   6   1     271.463     271.751       6.874 o 
  24   6   1       9.500       9.867       1.398 o 
  25   6   1     135.455     141.997       4.514 o 
  26   6   1      10.911      10.795       1.873 o 
  27   6   1      58.046      59.566       2.769 o 
   0   6   2       3.379       4.816       0.670 o 
   1   6   2       5.645       6.101       0.494 o 
   2   6   2     821.728     802.849      18.055 o 
   3   6   2     116.599     114.510       2.734 o 
   4   6   2     137.245     137.026       3.221 o 
   5   6   2     199.326     195.722       4.527 o 
   6   6   2      26.110      26.470       0.847 o 
   7   6   2     330.529     325.085       7.428 o 
   8   6   2      21.880      21.999       0.763 o 
   9   6   2      79.190      78.667       1.969 o 
  10   6   2     164.878     163.168       3.824 o 
  11   6   2       2.070       2.921       0.556 o 
  12   6   2     678.397     670.471      15.186 o 
  13   6   2       1.501       1.521       0.589 o 
  14   6   2      44.603      44.867       1.313 o 
  15   6   2     133.838     130.022       3.248 o 
  16   6   2      13.939      14.488       0.844 o 
  17   6   2      40.627      41.047       1.336 o 
  18   6   2      67.270      69.103       1.938 o 
  19   6   2      86.588      87.390       2.486 o 
  20   6   2     107.092     108.354       2.908 o 
  21   6   2      25.039      24.890       1.341 o 
  22   6   2      46.762      44.379       1.755 o 
  23   6   2      68.992      71.108       2.609 o 
  24   6   2      24.224      25.778       1.802 o 
  25   6   2       4.512       5.155       1.626 o 
  26   6   2      67.467      69.373       3.543 o 
   1   6   3    1028.185    1009.943      22.698 o 
   2   6   3      66.044      64.875       1.650 o 
   3   6   3     109.423     108.585       2.602 o 
   4   6   3       7.886       8.518       0.519 o 
   5   6   3      56.395      59.172       1.521 o 
   6   6   3      40.853      42.626       1.159 o 
   7   6   3      12.039      12.709       0.602 o 
   8   6   3      88.832      86.832       2.146 o 
   9   6   3     887.151     868.443      19.621 o 
  10   6   3      14.603      14.374       0.685 o 
  11   6   3      78.001      75.620       1.994 o 
  12   6   3      24.787      28.732       0.966 o 
  13   6   3      74.707      74.038       1.958 o 
  14   6   3       2.250       2.551       0.643 o 
  15   6   3     324.840     321.163       7.451 o 
  16   6   3       1.754       2.287       0.740 o 
  17   6   3      47.092      48.479       1.495 o 
  18   6   3      11.921      12.959       0.950 o 
  19   6   3      15.688      16.828       1.034 o 
  23   6   3      80.581      81.893       2.595 o 
  24   6   3       2.365       4.815       1.514 o 
  25   6   3       9.953      11.989       1.880 o 
  27   6   3      34.413      34.286       2.738 o 
   0   6   4      88.700      87.454       2.288 o 
   1   6   4       1.477       1.918       0.442 o 
   2   6   4     204.255     202.920       4.676 o 
   3   6   4     278.907     275.014       6.331 o 
   4   6   4      63.782      65.633       1.666 o 
   5   6   4     305.082     301.329       6.900 o 
   6   6   4     202.931     201.140       4.662 o 
   7   6   4     228.092     221.969       5.135 o 
   8   6   4     183.382     181.781       4.259 o 
   9   6   4     182.476     179.544       4.260 o 
  10   6   4       1.633       2.373       0.549 o 
  11   6   4      18.172      17.962       0.814 o 
  12   6   4     195.050     190.949       4.576 o 
  13   6   4     139.098     136.277       3.330 o 
  14   6   4     103.389     102.096       2.610 o 
  15   6   4      15.016      13.988       0.857 o 
  16   6   4      65.485      65.027       1.838 o 
  17   6   4     248.022     247.223       5.890 o 
  18   6   4      54.688      57.327       1.750 o 
  19   6   4     139.831     139.147       3.620 o 
  20   6   4      23.398      23.257       1.309 o 
  21   6   4      13.777      13.039       1.427 o 
  23   6   4      44.745      42.790       1.858 o 
  24   6   4      21.147      20.542       1.669 o 
  25   6   4      32.450      34.319       2.223 o 
  26   6   4      21.026      21.036       2.252 o 
   1   6   5     149.972     147.323       3.450 o 
   2   6   5     118.840     114.839       2.743 o 
   3   6   5     495.923     501.213      11.346 o 
   4   6   5      92.990      93.194       2.277 o 
   5   6   5     297.984     295.610       6.757 o 
   6   6   5     237.355     232.780       5.418 o 
   7   6   5      28.526      28.789       0.923 o 
   8   6   5     110.156     109.451       2.738 o 
   9   6   5       3.381       3.099       0.579 o 
  10   6   5       4.075       4.504       0.610 o 
  11   6   5     501.911     497.368      11.349 o 
  12   6   5     324.843     320.670       7.386 o 
  13   6   5      70.361      70.977       1.937 o 
  16   6   5       3.114       3.608       0.819 o 
  17   6   5     382.200     372.727       8.794 o 
  19   6   5      55.179      53.290       1.863 o 
  20   6   5      13.879      14.277       1.327 o 
  21   6   5     151.619     149.544       4.091 o 
  22   6   5      67.741      68.563       2.339 o 
  23   6   5      17.317      15.325       1.519 o 
  24   6   5      27.488      26.888       1.887 o 
  25   6   5      68.295      67.742       3.161 o 
  27   6   5      17.617      14.712       2.514 o 
   0   6   6    1284.161    1268.958      28.773 o 
   1   6   6     277.459     271.906       6.254 o 
   2   6   6      90.018      89.646       2.221 o 
   3   6   6      81.173      80.497       2.020 o 
   4   6   6      21.089      20.941       0.789 o 
   5   6   6     148.003     147.696       3.495 o 
   6   6   6    1069.476    1071.506      24.299 o 
   7   6   6       3.501       4.510       0.603 o 
   8   6   6     187.369     187.780       4.452 o 
   9   6   6      63.441      65.661       1.776 o 
  10   6   6     308.398     304.691       7.054 o 
  11   6   6      54.494      55.853       1.685 o 
  13   6   6       3.466       2.882       0.708 o 
  14   6   6     326.757     323.886       7.543 o 
  15   6   6       5.500       7.326       0.840 o 
  16   6   6       7.844       7.824       1.044 o 
  17   6   6     105.139     104.837       2.917 o 
  18   6   6       7.637       9.033       1.025 o 
  19   6   6     117.674     117.215       3.346 o 
  20   6   6      68.393      68.762       2.248 o 
  21   6   6       6.109       4.861       1.403 o 
  22   6   6       5.679       5.567       1.298 o 
  23   6   6       6.581       4.490       1.365 o 
  24   6   6      15.055      10.323       1.996 o 
  25   6   6       5.397       5.689       2.000 o 
  26   6   6       8.896       9.918       2.040 o 
   1   6   7      68.001      69.168       1.761 o 
   2   6   7     189.452     189.882       4.405 o 
   3   6   7     451.527     446.842      10.171 o 
   4   6   7       4.895       4.792       0.588 o 
   5   6   7     388.740     389.215       8.927 o 
   6   6   7     968.398     960.769      21.807 o 
   7   6   7       8.265       9.691       0.703 o 
   8   6   7     540.005     534.383      12.280 o 
   9   6   7     474.085     466.763      10.702 o 
  10   6   7     175.694     172.807       4.145 o 
  11   6   7      37.741      36.898       1.211 o 
  12   6   7       8.419       9.651       0.782 o 
  13   6   7       3.087       2.597       0.750 o 
  15   6   7      81.696      82.460       2.242 o 
  16   6   7     202.769     203.964       5.108 o 
  17   6   7     361.758     363.483       8.592 o 
  18   6   7     101.371      98.641       2.741 o 
  20   6   7      33.656      31.412       1.569 o 
  21   6   7      24.169      23.482       1.510 o 
  23   6   7      35.784      32.643       1.957 o 
  24   6   7       6.356       4.843       1.763 o 
  25   6   7       6.231       8.163       1.892 o 
  26   6   7      22.524      18.765       2.186 o 
   0   6   8      42.012      42.856       1.426 o 
   1   6   8       6.056       6.026       0.606 o 
   2   6   8    1038.249    1032.255      23.443 o 
   3   6   8       3.269       3.008       0.596 o 
   4   6   8     209.354     209.160       4.990 o 
   5   6   8     402.059     396.550       9.089 o 
   6   6   8     330.816     332.120       7.659 o 
   7   6   8     162.338     162.009       3.873 o 
   8   6   8     193.287     193.563       4.588 o 
   9   6   8       0.684       1.655       0.698 o 
  10   6   8     111.601     111.894       2.851 o 
  11   6   8      35.888      36.451       1.233 o 
  12   6   8     316.256     314.686       7.434 o 
  13   6   8      29.966      31.647       1.202 o 
  14   6   8      44.402      43.493       1.449 o 
  15   6   8      13.938      13.466       0.990 o 
  16   6   8     211.695     212.694       5.220 o 
  17   6   8      24.430      25.061       1.284 o 
  18   6   8     104.919     105.989       3.198 o 
  19   6   8      23.947      25.001       1.427 o 
  20   6   8     184.905     181.180       4.806 o 
  21   6   8      58.558      56.567       2.155 o 
  22   6   8      17.509      16.111       1.525 o 
   1   6   9     188.325     186.312       4.416 o 
   2   6   9     381.215     381.686       8.863 o 
   3   6   9     122.337     133.424       3.239 o 
   4   6   9      95.812      95.024       2.422 o 
   5   6   9     209.642     210.608       4.952 o 
   6   6   9      54.633      54.461       1.609 o 
   7   6   9      14.592      14.075       0.818 o 
   8   6   9     227.125     226.168       5.361 o 
   9   6   9     395.817     388.364       8.970 o 
  10   6   9      14.952      15.293       0.958 o 
  11   6   9       5.824       5.517       0.838 o 
  12   6   9      47.452      45.192       1.488 o 
  13   6   9     102.581     102.495       2.730 o 
  15   6   9     168.120     167.681       4.301 o 
  16   6   9       1.928       2.721       0.983 o 
  17   6   9      35.834      34.758       1.693 o 
  18   6   9      85.811      85.350       2.763 o 
  19   6   9      35.341      36.436       1.646 o 
  20   6   9      10.657       9.177       1.388 o 
  23   6   9      24.926      24.615       1.929 o 
  24   6   9      20.719      17.276       1.934 o 
   0   6  10     414.665     412.816       9.780 o 
   1   6  10      64.291      62.750       1.695 o 
   3   6  10      68.605      65.225       1.746 o 
   4   6  10       3.697       3.528       0.699 o 
   5   6  10     170.185     167.443       4.107 o 
   6   6  10     174.049     172.912       4.185 o 
   7   6  10      29.197      30.007       1.109 o 
   8   6  10     141.407     142.287       3.536 o 
   9   6  10     118.076     116.938       3.062 o 
  10   6  10      41.802      41.441       1.473 o 
  11   6  10      27.893      27.376       1.186 o 
  12   6  10      13.137      14.201       1.020 o 
  13   6  10     100.945     101.818       3.002 o 
  14   6  10      50.757      49.918       1.825 o 
  15   6  10       4.492       4.814       1.040 o 
  16   6  10       4.048       4.698       1.175 o 
  17   6  10      55.086      51.628       1.915 o 
  18   6  10     117.565     115.976       3.691 o 
  19   6  10      65.508      66.162       2.300 o 
  20   6  10      20.359      19.842       1.539 o 
  22   6  10       7.794       8.899       2.073 o 
  23   6  10      68.165      65.955       2.879 o 
   1   6  11       7.417       8.632       0.793 o 
   2   6  11       5.137       6.992       0.768 o 
   3   6  11     381.401     379.808       8.863 o 
   4   6  11      11.270      11.043       0.839 o 
   5   6  11      69.701      70.307       1.908 o 
   6   6  11      33.785      32.160       1.190 o 
   7   6  11      56.316      54.322       1.669 o 
   8   6  11       1.595       2.400       0.931 o 
   9   6  11       5.307       5.643       0.914 o 
  11   6  11     371.777     370.993       8.903 o 
  12   6  11      94.061      93.031       2.575 o 
  13   6  11      57.261      54.948       1.982 o 
  15   6  11       4.150       2.941       1.177 o 
  16   6  11      18.447      18.177       1.398 o 
  17   6  11     149.359     146.292       4.116 o 
  18   6  11      56.608      56.123       2.416 o 
  19   6  11      18.644      18.412       1.701 o 
  21   6  11      17.117      15.545       1.987 o 
  22   6  11      61.058      58.921       2.708 o 
   0   6  12     345.441     337.924       8.358 o 
   1   6  12      18.016      16.201       1.114 o 
   2   6  12       1.066       1.771       0.782 o 
   3   6  12      35.137      36.481       1.286 o 
   6   6  12     373.039     371.217       8.632 o 
   7   6  12     230.599     227.592       5.460 o 
   8   6  12     151.740     151.583       4.167 o 
   9   6  12      38.889      39.614       1.496 o 
  10   6  12       8.717      10.356       1.326 o 
  11   6  12      16.905      15.993       1.237 o 
  12   6  12      19.239      16.627       1.421 o 
  13   6  12      19.675      18.043       1.321 o 
  14   6  12     203.726     200.166       5.476 o 
  15   6  12      73.992      73.494       2.433 o 
  17   6  12      22.459      18.545       1.703 o 
  18   6  12       3.307       4.472       1.407 o 
  19   6  12      24.808      22.849       1.816 o 
  20   6  12     121.906     119.237       3.953 o 
  21   6  12       2.898       3.900       1.919 o 
  22   6  12      13.496       8.890       2.023 o 
   1   6  13      88.938      90.544       2.506 o 
   2   6  13      13.179      12.923       1.100 o 
   3   6  13      99.476      96.708       2.616 o 
   4   6  13     227.923     225.456       5.436 o 
   5   6  13      85.866      87.472       2.369 o 
   6   6  13      17.739      15.129       1.107 o 
   7   6  13      10.676       9.470       1.125 o 
   8   6  13      12.190      11.435       1.100 o 
   9   6  13     162.481     157.954       4.113 o 
  10   6  13      16.594      13.944       1.407 o 
  11   6  13       2.144       3.044       1.255 o 
  12   6  13      96.241      94.051       2.935 o 
  13   6  13       3.276       5.174       1.338 o 
  14   6  13      10.926      10.292       1.511 o 
  15   6  13      98.651      94.728       3.305 o 
  16   6  13       9.315       9.336       1.916 o 
  17   6  13     111.604     105.786       4.028 o 
  18   6  13      26.691      25.240       1.917 o 
  20   6  13       9.931       5.860       1.903 o 
   0   6  14     104.599     105.804       3.193 o 
   1   6  14     131.085     131.316       3.416 o 
   2   6  14      84.760      87.073       2.391 o 
   3   6  14      34.702      36.259       1.420 o 
   4   6  14     187.375     190.814       4.862 o 
   6   6  14      62.029      61.318       1.967 o 
   8   6  14      13.993      14.542       1.233 o 
  11   6  14      41.638      41.961       1.835 o 
  12   6  14      49.144      44.337       2.136 o 
  14   6  14      14.401      12.374       1.822 o 
  16   6  14       8.695       8.396       1.797 o 
  17   6  14      25.377      21.293       2.179 o 
  18   6  14      29.211      23.866       2.291 o 
  19   6  14      21.028      18.844       2.286 o 
   1   6  15       0.166       3.694       1.247 o 
   2   6  15       2.129       3.726       1.187 o 
   3   6  15      13.656      15.639       1.254 o 
   4   6  15      34.177      34.688       1.555 o 
   5   6  15      66.233      63.948       2.194 o 
   6   6  15      52.013      53.200       1.883 o 
   7   6  15       0.007       3.017       1.232 o 
   8   6  15     107.405     106.191       3.440 o 
   9   6  15       0.068       2.958       1.289 o 
  10   6  15     129.335     132.192       4.040 o 
  12   6  15      24.916      25.419       1.759 o 
  14   6  15       1.086       4.110       1.667 o 
  15   6  15      54.722      46.382       2.497 o 
  17   6  15      23.178      17.884       2.477 o 
  19   6  15      26.558      24.778       3.064 o 
   0   6  16     117.705     119.092       3.929 o 
   2   6  16       8.059       6.762       1.455 o 
   3   6  16       7.257       8.529       1.248 o 
   4   6  16       0.299       3.257       1.336 o 
   5   6  16      32.228      30.996       1.785 o 
   6   6  16     149.668     151.106       4.210 o 
   7   6  16       3.569       6.536       1.340 o 
   8   6  16     106.182     104.150       3.774 o 
  10   6  16       5.992       4.702       1.776 o 
  11   6  16       8.738       7.063       2.057 o 
  13   6  16      17.209      14.960       1.938 o 
  14   6  16      74.206      66.360       2.930 o 
  16   6  16      12.076      10.892       2.220 o 
   1   6  17      11.272      10.434       1.564 o 
   2   6  17       6.239       7.475       1.369 o 
   3   6  17     199.277     202.258       5.670 o 
   4   6  17      44.761      46.631       2.077 o 
   5   6  17      69.895      69.136       2.665 o 
   7   6  17      20.473      18.272       1.585 o 
   9   6  17      41.501      39.587       2.185 o 
  11   6  17      56.217      52.944       3.157 o 
  12   6  17      20.314      18.682       2.090 o 
  13   6  17      22.253      21.301       2.646 o 
   0   6  18      42.918      47.340       2.785 o 
   1   6  18       6.541      10.243       1.649 o 
   2   6  18      27.441      28.020       1.883 o 
   3   6  18       3.331       4.783       1.611 o 
   4   6  18       1.073       3.435       1.612 o 
   6   6  18      53.864      53.208       2.362 o 
   7   6  18      29.700      26.402       1.944 o 
   8   6  18      18.830      15.932       2.122 o 
  12   6  18      33.441      28.804       2.504 o 
   1   6  19      23.251      20.284       2.071 o 
   2   6  19       2.826       4.516       1.894 o 
   3   6  19      17.280      17.288       2.066 o 
   9   6  19      68.422      62.389       3.313 o 
  10   6  19       4.900       6.457       2.934 o 
   0   6  20      91.212      90.241       4.847 o 
   2   6  20      57.319      53.675       2.965 o 
   4   6  20      30.467      28.711       2.790 o 
   5   6  20       7.203       7.060       3.126 o 
   4   7   0      57.546      57.950       1.677 o 
   6   7   0     289.642     280.453       6.554 o 
   8   7   0     291.715     292.366       7.027 o 
  10   7   0     200.365     196.946       4.799 o 
  12   7   0      40.363      39.351       1.476 o 
  14   7   0       3.579       5.675       1.034 o 
  16   7   0     331.930     325.593       8.076 o 
  20   7   0      46.428      46.296       2.193 o 
  22   7   0     170.404     172.764       5.360 o 
  24   7   0     132.421     136.136       4.916 o 
   1   7   1       7.854       7.597       0.520 o 
   2   7   1      52.107      54.672       1.432 o 
   3   7   1      45.410      46.604       1.257 o 
   4   7   1      93.660      92.472       2.271 o 
   5   7   1     579.028     573.262      12.953 o 
   6   7   1       0.771       1.613       0.529 o 
   7   7   1     264.232     257.343       5.953 o 
   8   7   1      52.885      52.187       1.430 o 
   9   7   1      62.281      63.603       1.732 o 
  11   7   1     105.924     104.292       2.625 o 
  12   7   1     133.328     129.478       3.195 o 
  13   7   1       1.369       2.215       0.691 o 
  14   7   1     301.890     297.886       6.957 o 
  15   7   1     108.900     109.636       2.870 o 
  16   7   1       3.696       3.138       0.840 o 
  18   7   1      50.088      49.472       1.646 o 
  19   7   1     159.334     158.293       4.090 o 
  20   7   1      27.432      26.741       1.377 o 
  21   7   1      15.454      14.245       1.299 o 
  22   7   1      13.301      12.212       1.345 o 
  23   7   1      23.826      24.561       1.591 o 
  24   7   1      64.287      63.300       2.508 o 
  25   7   1      15.435      16.864       1.968 o 
  26   7   1      23.702      21.042       2.158 o 
  27   7   1      26.260      21.573       3.614 o 
   1   7   2     128.105     124.955       2.960 o 
   2   7   2     240.710     239.812       5.507 o 
   3   7   2     346.705     342.118       7.790 o 
   4   7   2    1199.525    1182.179      26.632 o 
   5   7   2      29.432      30.424       0.943 o 
   6   7   2      25.795      26.280       0.898 o 
   7   7   2       0.735       1.333       0.605 o 
   8   7   2     111.073     107.388       2.646 o 
   9   7   2       1.740       2.295       0.579 o 
  10   7   2     342.667     338.409       7.786 o 
  13   7   2     157.780     156.314       3.829 o 
  14   7   2      32.903      32.795       1.160 o 
  15   7   2      86.566      87.848       2.341 o 
  16   7   2     171.559     171.584       4.240 o 
  17   7   2      31.293      30.684       1.243 o 
  18   7   2     445.129     434.668      10.195 o 
  19   7   2      39.804      38.697       1.657 o 
  20   7   2      60.247      61.924       2.064 o 
  21   7   2       5.727       5.836       1.279 o 
  22   7   2       8.884       9.012       1.375 o 
  23   7   2       6.845       5.948       1.595 o 
  24   7   2      40.232      36.838       2.520 o 
  25   7   2      11.455      12.594       1.948 o 
   1   7   3     463.580     458.418      10.414 o 
   3   7   3      14.153      14.522       0.665 o 
   4   7   3       3.750       3.076       0.530 o 
   5   7   3      42.487      43.616       1.213 o 
   6   7   3       3.705       5.090       0.576 o 
   7   7   3    1651.601    1613.219      36.510 o 
   8   7   3       2.400       3.396       0.592 o 
   9   7   3      24.427      24.114       0.904 o 
  10   7   3      10.176      10.115       0.699 o 
  11   7   3      45.517      44.670       1.339 o 
  12   7   3      23.550      23.119       0.983 o 
  13   7   3     526.845     514.744      11.786 o 
  14   7   3       6.305       6.713       0.780 o 
  15   7   3      95.367      95.453       2.479 o 
  16   7   3      10.687       9.455       0.907 o 
  17   7   3       8.519       8.112       0.998 o 
  19   7   3      67.874      68.066       2.110 o 
  20   7   3       5.282       5.479       1.247 o 
  21   7   3     275.126     274.735       6.936 o 
  22   7   3      16.885      19.040       1.581 o 
  23   7   3       5.397       4.152       1.513 o 
  25   7   3       4.573       5.576       1.929 o 
  26   7   3       4.142       5.102       2.072 o 
   1   7   4     225.686     220.608       5.128 o 
   2   7   4     164.204     162.195       3.804 o 
   3   7   4     274.731     270.634       6.227 o 
   4   7   4     331.674     327.748       7.484 o 
   5   7   4     154.887     152.808       3.614 o 
   6   7   4       9.006       8.686       0.633 o 
   8   7   4      37.103      36.339       1.136 o 
  10   7   4     440.589     433.328       9.957 o 
  11   7   4       2.315       2.746       0.695 o 
  12   7   4     155.591     153.017       3.741 o 
  13   7   4     226.032     222.910       5.307 o 
  14   7   4      21.546      22.302       0.994 o 
  15   7   4     110.302     110.345       2.878 o 
  16   7   4     173.154     173.322       4.313 o 
  17   7   4      24.992      25.815       1.222 o 
  18   7   4     141.686     143.423       3.758 o 
  19   7   4      83.125      85.237       2.486 o 
  20   7   4       2.144       3.032       1.198 o 
  21   7   4      31.738      31.460       1.651 o 
  22   7   4      42.699      40.157       1.943 o 
  23   7   4      70.689      67.997       2.823 o 
  24   7   4      76.491      73.833       3.107 o 
   0   7   5      83.723      86.635       2.390 o 
   1   7   5     543.247     543.917      12.361 o 
   2   7   5     133.033     132.353       3.169 o 
   3   7   5      31.605      31.799       1.004 o 
   4   7   5      19.417      19.388       0.806 o 
   5   7   5     514.262     513.539      11.691 o 
   6   7   5       2.022       2.977       0.608 o 
   7   7   5      13.681      12.907       0.734 o 
   8   7   5       2.871       3.270       0.670 o 
   9   7   5     333.595     327.022       7.604 o 
  10   7   5      15.622      15.721       0.841 o 
  11   7   5     360.889     363.241       8.387 o 
  12   7   5     153.480     150.413       3.786 o 
  13   7   5      67.488      66.318       1.918 o 
  14   7   5      14.389      13.984       0.914 o 
  15   7   5      22.766      23.307       1.107 o 
  16   7   5      29.440      28.108       1.394 o 
  17   7   5      28.662      28.176       1.316 o 
  19   7   5     108.499     108.300       3.170 o 
  21   7   5       8.695       8.755       1.333 o 
  22   7   5      11.525      12.302       1.499 o 
  23   7   5      59.684      57.775       2.543 o 
  24   7   5      24.411      23.476       2.440 o 
  25   7   5      21.232      17.625       2.252 o 
  26   7   5      10.658       8.429       2.469 o 
   1   7   6       3.028       3.016       0.569 o 
   2   7   6     513.368     509.467      11.587 o 
   3   7   6      10.474       9.688       0.680 o 
   4   7   6      28.781      28.733       0.992 o 
   5   7   6     218.622     213.002       4.971 o 
   6   7   6      76.968      76.933       2.000 o 
   8   7   6     235.471     235.437       5.512 o 
   9   7   6       5.693       4.970       0.723 o 
  10   7   6     145.682     143.643       3.607 o 
  11   7   6      44.988      44.549       1.386 o 
  12   7   6     206.082     200.902       4.823 o 
  13   7   6      19.419      19.391       0.987 o 
  14   7   6      15.624      15.412       1.036 o 
  15   7   6      45.375      42.152       1.458 o 
  16   7   6     128.239     126.219       3.325 o 
  17   7   6      51.850      52.036       1.752 o 
  18   7   6      23.402      24.761       1.373 o 
  19   7   6      76.898      78.250       2.598 o 
  20   7   6     120.425     121.886       3.470 o 
  22   7   6     125.796     127.877       3.805 o 
   0   7   7      30.459      32.136       1.374 o 
   1   7   7     128.006     128.459       3.122 o 
   2   7   7      89.548      89.618       2.305 o 
   3   7   7       2.591       3.330       0.641 o 
   4   7   7     112.012     110.216       2.750 o 
   5   7   7       6.951       7.106       0.711 o 
   6   7   7     494.859     486.379      11.201 o 
   7   7   7      21.691      26.110       1.014 o 
   8   7   7      71.921      73.602       2.016 o 
   9   7   7     117.778     116.053       3.004 o 
  10   7   7      15.117      15.130       0.933 o 
  11   7   7       2.731       3.100       0.808 o 
  12   7   7      83.478      82.763       2.248 o 
  13   7   7     221.596     223.929       5.383 o 
  14   7   7      23.304      24.676       1.216 o 
  15   7   7      30.139      31.035       1.276 o 
  16   7   7     269.882     271.112       6.571 o 
  17   7   7       8.335       9.663       1.155 o 
  18   7   7      45.964      48.127       1.823 o 
  19   7   7      31.062      31.057       1.636 o 
  20   7   7       2.811       3.319       1.347 o 
  21   7   7      82.264      79.386       2.747 o 
  22   7   7      18.958      16.343       2.333 o 
  24   7   7      43.522      41.139       2.365 o 
  25   7   7      55.113      50.412       3.056 o 
   1   7   8      30.429      29.860       1.052 o 
   2   7   8     152.386     155.323       3.877 o 
   3   7   8       4.067       4.329       0.696 o 
   4   7   8     158.157     160.975       4.032 o 
   5   7   8     326.447     323.373       7.489 o 
   6   7   8      45.342      46.273       1.405 o 
   9   7   8      20.297      19.708       0.985 o 
  10   7   8     238.249     241.270       5.830 o 
  11   7   8      47.856      45.411       1.527 o 
  13   7   8       5.955       5.072       0.928 o 
  14   7   8      93.971      90.884       2.555 o 
  15   7   8      50.334      51.510       1.830 o 
  17   7   8     101.394      99.743       2.850 o 
  18   7   8      36.029      35.277       1.625 o 
  19   7   8      50.054      48.242       2.035 o 
  20   7   8      99.649      99.705       3.184 o 
  21   7   8       6.769       8.303       1.762 o 
  22   7   8       8.693       9.336       1.696 o 
  23   7   8       4.592       4.946       1.708 o 
  24   7   8      90.118      88.191       3.722 o 
   0   7   9     117.590     114.098       3.170 o 
   1   7   9     284.987     285.058       6.693 o 
   2   7   9      28.607      29.878       1.099 o 
   3   7   9      43.228      41.560       1.314 o 
   4   7   9       3.561       3.823       0.749 o 
   5   7   9       9.898      10.080       0.832 o 
   6   7   9      24.135      26.716       1.084 o 
   7   7   9     390.296     389.914       9.052 o 
   8   7   9       4.270       4.798       0.837 o 
   9   7   9      31.224      31.617       1.216 o 
  10   7   9      16.926      18.366       1.018 o 
  11   7   9       4.854       5.107       0.893 o 
  12   7   9     103.333     104.958       2.858 o 
  13   7   9     249.100     248.598       6.072 o 
  14   7   9      17.207      17.037       1.187 o 
  15   7   9       3.787       3.167       1.097 o 
  17   7   9       6.555       6.597       1.204 o 
  21   7   9      32.145      30.134       1.997 o 
  23   7   9       6.252       6.343       1.998 o 
  24   7   9      33.847      31.087       4.016 o 
   1   7  10     214.662     212.640       5.095 o 
   2   7  10      58.081      57.542       1.733 o 
   3   7  10      40.226      38.091       1.344 o 
   4   7  10     142.209     140.777       3.566 o 
   5   7  10      55.631      55.768       1.703 o 
   6   7  10      58.510      59.688       1.841 o 
   7   7  10       4.773       3.758       0.857 o 
   8   7  10       4.043       4.107       0.902 o 
   9   7  10      11.789      10.548       0.995 o 
  10   7  10     134.951     133.925       3.475 o 
  11   7  10       9.166      11.465       1.028 o 
  12   7  10     120.047     118.430       3.252 o 
  13   7  10      74.345      73.760       2.281 o 
  15   7  10      59.748      57.633       1.999 o 
  16   7  10     125.350     121.649       3.871 o 
  17   7  10      26.771      25.911       1.656 o 
  18   7  10      43.288      42.015       1.947 o 
  19   7  10      25.205      24.696       1.664 o 
  20   7  10       8.254       7.135       1.809 o 
  22   7  10     132.341     129.619       4.628 o 
  23   7  10      16.926      18.614       2.220 o 
   0   7  11      14.539      15.614       1.335 o 
   1   7  11     103.714     101.723       2.798 o 
   2   7  11      10.021      10.217       0.900 o 
   3   7  11      44.476      44.569       1.450 o 
   4   7  11       2.126       1.711       0.835 o 
   5   7  11     228.284     230.451       5.554 o 
   9   7  11     114.034     113.097       3.281 o 
  10   7  11       5.275       6.144       1.124 o 
  11   7  11     213.693     216.488       5.524 o 
  12   7  11       6.603       7.624       1.156 o 
  13   7  11      16.133      15.293       1.269 o 
  14   7  11       3.030       2.784       1.204 o 
  15   7  11      45.737      43.315       1.913 o 
  16   7  11      13.903      11.236       1.379 o 
  19   7  11      32.946      30.422       2.094 o 
  20   7  11       2.223       3.947       1.771 o 
   1   7  12      65.925      65.327       1.913 o 
   2   7  12     135.903     135.491       3.502 o 
   3   7  12      57.084      56.056       1.831 o 
   4   7  12      18.004      16.773       1.135 o 
   6   7  12       9.748      10.372       1.033 o 
   7   7  12       6.873       6.934       1.096 o 
   8   7  12     155.927     155.866       4.087 o 
   9   7  12       0.718       2.834       1.130 o 
  10   7  12      32.749      29.133       1.477 o 
  13   7  12      22.748      23.721       1.561 o 
  14   7  12       7.185       5.794       1.546 o 
  15   7  12      15.555      12.918       1.535 o 
  16   7  12      14.608      13.324       1.485 o 
  17   7  12      60.101      55.699       2.329 o 
  18   7  12      17.489      16.689       1.812 o 
  19   7  12       3.874       4.048       1.999 o 
   1   7  13      97.946      92.503       2.512 o 
   2   7  13      16.348      14.936       1.114 o 
   3   7  13      15.373      14.280       1.165 o 
   6   7  13      39.419      37.448       1.608 o 
   7   7  13      55.947      52.701       2.019 o 
   8   7  13       7.532       6.775       1.239 o 
   9   7  13       3.003       4.108       1.257 o 
  10   7  13      58.697      56.234       1.991 o 
  12   7  13      69.935      66.052       2.356 o 
  13   7  13     146.924     143.893       4.289 o 
  14   7  13       8.704       4.031       1.632 o 
  15   7  13      30.185      26.721       1.764 o 
  18   7  13       5.939       4.917       1.903 o 
  19   7  13      27.443      25.527       3.085 o 
   1   7  14      53.686      52.460       1.907 o 
   2   7  14      86.992      84.437       2.745 o 
   3   7  14      19.055      22.019       1.319 o 
   4   7  14     160.119     160.235       4.210 o 
   5   7  14       8.131       6.815       1.184 o 
   6   7  14       3.245       3.027       1.175 o 
   8   7  14      15.872      16.772       1.379 o 
   9   7  14      22.788      21.400       1.492 o 
  10   7  14     282.846     280.630       7.018 o 
  11   7  14      64.442      63.589       2.569 o 
  12   7  14      99.724      90.974       3.050 o 
  15   7  14       6.609       7.390       1.838 o 
  18   7  14      69.556      61.633       3.396 o 
   0   7  15     184.402     192.005       5.554 o 
   1   7  15     314.059     319.707       7.814 o 
   2   7  15       5.500       5.722       1.577 o 
   4   7  15       7.804       7.269       1.304 o 
   5   7  15      12.904      14.055       1.502 o 
   7   7  15     114.540     114.885       3.752 o 
   8   7  15      26.073      25.378       2.029 o 
  11   7  15      29.743      28.136       2.035 o 
  12   7  15       6.201       3.565       1.648 o 
  13   7  15      97.599      89.688       3.430 o 
  14   7  15      64.377      57.899       3.272 o 
  16   7  15      15.311      12.332       2.505 o 
  17   7  15       8.590       6.411       2.285 o 
   1   7  16      11.195      11.801       1.631 o 
   2   7  16      20.629      19.031       1.578 o 
   3   7  16      21.685      20.226       1.545 o 
   5   7  16      13.706      13.726       1.492 o 
   7   7  16      18.664      18.362       1.572 o 
   8   7  16      12.111       8.516       1.909 o 
  10   7  16      51.520      47.975       2.404 o 
  11   7  16      55.279      50.817       2.427 o 
  12   7  16      39.149      34.930       3.015 o 
   1   7  17       8.196       7.101       1.807 o 
   2   7  17       4.429       5.226       1.575 o 
   3   7  17      11.302      11.467       1.594 o 
   5   7  17      24.921      23.690       1.835 o 
   6   7  17       5.581       3.891       1.603 o 
   7   7  17      10.867       9.809       1.858 o 
   9   7  17      30.939      26.994       2.511 o 
  11   7  17      22.077      19.707       2.241 o 
   1   7  18      31.102      28.979       2.180 o 
   2   7  18      29.108      25.373       2.156 o 
   4   7  18       8.892       8.935       2.021 o 
   5   7  18       5.265       4.683       2.259 o 
   6   7  18       3.652       4.727       1.971 o 
   7   7  18       8.378       9.867       2.327 o 
   8   7  18      19.596      20.603       2.605 o 
  10   7  18       4.852       5.966       2.311 o 
   2   7  19      10.700       8.064       2.171 o 
   7   7  19      51.192      50.558       5.738 o 
   0   8   0    4985.254    4918.931     112.040 o 
   4   8   0       3.398       2.720       0.820 o 
   6   8   0     373.371     368.647       8.603 o 
   8   8   0     331.984     332.266       7.876 o 
  10   8   0      69.301      71.411       2.333 o 
  12   8   0     185.210     186.337       5.018 o 
  14   8   0     589.220     586.677      13.938 o 
  16   8   0      74.306      73.649       2.639 o 
  20   8   0      82.447      78.564       3.037 o 
  22   8   0     199.153     199.822       6.728 o 
   1   8   1      70.054      68.190       1.837 o 
   2   8   1      80.243      79.722       2.024 o 
   3   8   1     424.203     417.827       9.591 o 
   4   8   1     266.285     267.722       6.171 o 
   5   8   1      10.796      10.462       0.661 o 
   6   8   1     159.555     158.720       3.810 o 
   7   8   1       5.784       7.304       0.682 o 
   8   8   1     253.066     250.778       5.930 o 
   9   8   1     143.727     145.269       3.526 o 
  10   8   1      85.623      89.016       2.427 o 
  11   8   1    1017.162    1011.418      23.036 o 
  12   8   1       7.801       7.807       0.825 o 
  13   8   1       4.624       6.456       0.817 o 
  14   8   1       5.765       6.579       0.928 o 
  15   8   1      29.333      29.291       1.284 o 
  16   8   1       1.814       1.934       0.950 o 
  17   8   1      40.751      39.025       1.493 o 
  18   8   1      44.020      44.106       1.651 o 
  19   8   1       8.810       8.744       1.185 o 
  21   8   1      18.400      17.963       1.429 o 
  23   8   1     145.744     141.639       4.489 o 
  24   8   1       4.029       5.135       1.826 o 
  25   8   1      74.600      72.825       3.100 o 
   0   8   2       9.860       8.818       0.908 o 
   1   8   2       4.255       3.600       0.594 o 
   2   8   2     378.279     375.651       8.579 o 
   3   8   2      49.546      49.376       1.369 o 
   4   8   2      73.054      73.637       1.898 o 
   5   8   2      65.973      66.472       1.742 o 
   6   8   2       6.980       6.974       0.665 o 
   7   8   2     144.793     143.928       3.526 o 
   8   8   2      13.167      13.522       0.780 o 
   9   8   2      43.170      42.697       1.303 o 
  10   8   2      75.576      76.755       2.187 o 
  12   8   2     334.648     336.754       7.857 o 
  13   8   2       2.353       2.535       0.807 o 
  14   8   2      27.424      26.264       1.152 o 
  15   8   2      60.734      60.624       1.831 o 
  16   8   2       5.023       2.862       0.963 o 
  17   8   2      19.569      19.618       1.212 o 
  18   8   2      29.719      30.811       1.461 o 
  19   8   2      46.258      45.857       1.769 o 
  20   8   2      53.077      51.817       1.942 o 
  21   8   2      10.139       8.316       1.388 o 
  22   8   2      28.618      26.805       1.818 o 
  23   8   2      32.024      30.477       2.250 o 
  24   8   2      13.147      10.853       1.913 o 
  25   8   2       3.630       5.905       2.088 o 
   1   8   3     420.363     421.546       9.626 o 
   2   8   3      29.309      29.072       0.963 o 
   3   8   3      41.081      41.713       1.207 o 
   4   8   3       1.139       1.441       0.617 o 
   5   8   3      25.336      26.851       0.962 o 
   6   8   3      22.566      21.369       0.881 o 
   7   8   3       1.997       3.114       0.678 o 
   8   8   3      43.371      43.136       1.322 o 
   9   8   3     407.610     405.050       9.332 o 
  10   8   3       4.774       4.319       0.775 o 
  11   8   3      30.418      29.539       1.152 o 
  12   8   3       9.610       9.392       0.892 o 
  13   8   3      35.529      35.407       1.303 o 
  15   8   3     152.097     154.683       3.958 o 
  17   8   3      19.076      18.714       1.245 o 
  18   8   3       4.160       3.924       1.185 o 
  19   8   3       9.510       8.513       1.295 o 
  23   8   3      44.745      40.070       2.546 o 
   0   8   4      49.719      49.633       1.707 o 
   2   8   4      91.744      95.788       2.409 o 
   3   8   4     129.792     133.096       3.226 o 
   4   8   4      32.626      35.042       1.126 o 
   5   8   4     121.700     123.068       3.071 o 
   6   8   4     105.473     104.682       2.722 o 
   7   8   4      93.322      93.378       2.429 o 
   8   8   4      78.302      78.771       2.220 o 
   9   8   4      88.429      86.423       2.404 o 
  10   8   4       3.227       3.556       0.778 o 
  11   8   4       4.789       4.233       0.823 o 
  12   8   4      89.113      90.750       2.534 o 
  13   8   4      81.670      80.773       2.357 o 
  14   8   4      42.433      43.128       1.472 o 
  15   8   4       4.818       4.651       0.985 o 
  16   8   4      27.557      24.312       1.320 o 
  17   8   4     126.592     131.146       3.710 o 
  18   8   4      25.420      26.702       1.476 o 
  19   8   4      74.897      73.997       2.384 o 
  20   8   4       9.317       7.984       1.435 o 
  23   8   4      21.398      20.680       2.084 o 
  24   8   4      10.074       9.974       2.506 o 
  25   8   4      18.777      17.597       2.454 o 
   1   8   5      62.986      64.885       1.727 o 
   2   8   5      63.356      62.944       1.690 o 
   3   8   5     230.068     232.313       5.431 o 
   4   8   5      39.526      41.173       1.257 o 
   5   8   5     151.153     153.387       3.752 o 
   6   8   5      93.486      94.942       2.512 o 
   7   8   5      16.689      18.000       0.919 o 
   8   8   5      58.912      57.524       1.675 o 
  10   8   5       2.268       2.282       0.801 o 
  11   8   5     224.606     225.109       5.405 o 
  12   8   5     145.311     147.048       3.769 o 
  13   8   5      30.737      32.143       1.327 o 
  17   8   5     189.119     194.672       5.042 o 
  19   8   5      29.069      27.373       1.603 o 
  20   8   5       5.972       4.576       1.384 o 
  21   8   5      81.935      80.609       2.793 o 
  22   8   5      29.366      28.681       2.181 o 
  23   8   5       8.790       8.160       1.922 o 
  24   8   5      15.263      15.649       2.115 o 
  25   8   5      34.142      38.737       5.852 o 
   0   8   6     574.453     577.963      13.389 o 
   1   8   6     123.564     123.894       3.062 o 
   2   8   6      34.211      35.607       1.146 o 
   3   8   6      38.100      38.860       1.212 o 
   4   8   6      13.466      13.523       0.807 o 
   5   8   6      75.544      78.081       2.126 o 
   6   8   6     528.507     531.691      12.179 o 
   7   8   6       3.766       4.026       0.860 o 
   8   8   6      99.785      97.956       2.771 o 
   9   8   6      26.221      28.105       1.254 o 
  10   8   6     135.989     134.778       3.506 o 
  11   8   6      28.507      26.416       1.181 o 
  14   8   6     166.138     163.855       4.269 o 
  17   8   6      54.517      53.903       2.127 o 
  18   8   6       6.118       7.551       1.318 o 
  19   8   6      61.073      60.347       2.331 o 
  20   8   6      42.013      41.323       2.037 o 
  21   8   6       2.940       5.128       1.708 o 
  23   8   6       3.282       3.754       1.850 o 
  24   8   6       7.667       8.422       2.060 o 
   1   8   7      35.986      36.058       1.187 o 
   2   8   7      90.534      91.051       2.360 o 
   3   8   7     244.756     249.484       5.855 o 
   4   8   7       5.642       6.074       0.747 o 
   5   8   7     203.220     208.851       4.975 o 
   6   8   7     451.723     454.846      10.564 o 
   7   8   7       7.779       9.688       0.887 o 
   8   8   7     279.406     281.710       6.720 o 
   9   8   7     252.383     256.440       6.219 o 
  10   8   7      85.475      85.618       2.439 o 
  11   8   7      15.167      13.958       1.069 o 
  12   8   7       2.168       3.003       1.097 o 
  15   8   7      39.110      38.561       1.609 o 
  16   8   7      96.766      91.003       2.775 o 
  17   8   7     181.217     188.284       5.144 o 
  18   8   7      59.146      57.820       2.186 o 
  20   8   7      12.792      10.680       1.649 o 
  21   8   7      11.884      10.072       2.063 o 
  23   8   7      15.787      16.543       2.109 o 
   0   8   8      21.463      19.885       1.287 o 
   1   8   8       4.901       6.798       0.797 o 
   2   8   8     494.344     497.463      11.412 o 
   3   8   8       2.990       3.687       0.779 o 
   4   8   8      97.128      99.560       2.572 o 
   5   8   8     182.656     184.908       4.482 o 
   6   8   8     163.437     167.901       4.181 o 
   7   8   8      92.714      97.571       2.600 o 
   8   8   8      98.766     101.309       2.928 o 
  10   8   8      49.799      51.578       1.672 o 
  11   8   8      14.304      13.487       1.053 o 
  12   8   8     144.615     146.347       3.818 o 
  13   8   8      13.928      13.842       1.144 o 
  14   8   8      26.189      25.896       1.374 o 
  15   8   8      10.596      10.435       1.245 o 
  16   8   8     104.733     102.603       3.127 o 
  17   8   8      13.089      12.543       1.432 o 
  18   8   8      54.655      56.335       2.205 o 
  19   8   8      16.815      16.571       1.624 o 
  20   8   8      97.300      94.094       3.223 o 
  21   8   8      27.821      28.896       2.116 o 
  22   8   8       8.960       6.296       1.894 o 
   1   8   9      78.778      80.120       2.209 o 
   2   8   9     183.209     191.264       4.661 o 
   3   8   9      60.615      62.039       1.805 o 
   4   8   9      52.981      52.720       1.620 o 
   5   8   9     101.339     103.332       2.762 o 
   6   8   9      24.922      24.980       1.235 o 
   7   8   9       4.689       5.029       0.928 o 
   8   8   9     100.018      99.658       2.740 o 
   9   8   9     189.194     191.676       4.752 o 
  10   8   9       8.418       8.309       1.024 o 
  11   8   9       4.189       4.693       0.996 o 
  12   8   9      26.207      26.858       1.305 o 
  13   8   9      52.464      53.946       2.034 o 
  15   8   9      81.774      78.905       2.623 o 
  17   8   9      24.572      22.982       1.537 o 
  18   8   9      43.444      42.765       2.063 o 
  19   8   9      18.409      20.593       2.024 o 
  20   8   9       4.216       5.994       1.832 o 
   0   8  10     228.985     230.841       6.019 o 
   1   8  10      36.602      36.496       1.326 o 
   2   8  10       1.777       2.503       0.881 o 
   3   8  10      29.861      29.821       1.212 o 
   4   8  10       3.777       3.459       0.902 o 
   5   8  10      74.633      73.693       2.112 o 
   6   8  10     101.338     102.706       2.932 o 
   7   8  10      11.008      11.298       1.036 o 
   8   8  10      71.151      68.857       2.258 o 
   9   8  10      56.072      55.128       1.820 o 
  10   8  10      23.520      24.033       1.275 o 
  11   8  10      11.124       9.396       1.178 o 
  12   8  10       7.933       7.598       1.156 o 
  13   8  10      58.736      55.958       1.976 o 
  14   8  10      22.807      21.006       1.436 o 
  16   8  10       2.456       2.807       1.306 o 
  17   8  10      27.946      23.133       1.633 o 
  18   8  10      57.773      55.759       2.501 o 
  19   8  10      33.462      30.090       2.307 o 
  20   8  10       9.158      10.518       1.959 o 
   3   8  11     178.303     178.001       4.451 o 
   4   8  11       8.973       9.116       1.017 o 
   5   8  11      39.689      37.125       1.412 o 
   6   8  11      15.934      16.165       1.200 o 
   7   8  11      27.417      26.984       1.379 o 
  11   8  11     187.468     189.925       5.084 o 
  12   8  11      47.266      45.500       1.960 o 
  13   8  11      25.598      25.668       1.598 o 
  15   8  11       3.668       4.035       1.364 o 
  16   8  11       9.334       8.426       1.543 o 
  17   8  11      77.973      71.136       2.641 o 
  18   8  11      30.104      28.270       2.036 o 
  19   8  11      11.131      12.052       1.824 o 
   0   8  12     155.978     155.605       4.501 o 
   1   8  12       7.797       5.712       1.184 o 
   3   8  12      13.293      12.609       1.313 o 
   6   8  12     179.277     184.043       4.670 o 
   7   8  12     113.943     115.328       3.349 o 
   8   8  12      75.799      72.827       2.390 o 
   9   8  12      15.538      13.925       1.421 o 
  10   8  12       6.451       6.426       1.335 o 
  11   8  12       9.481       9.789       1.293 o 
  12   8  12      10.015      11.665       1.529 o 
  13   8  12      10.417      10.100       1.456 o 
  14   8  12     104.002      97.262       3.125 o 
  15   8  12      43.549      40.477       2.067 o 
  17   8  12      10.994      10.784       1.766 o 
  19   8  12       9.984       6.944       1.944 o 
   1   8  13      44.664      42.581       1.738 o 
   2   8  13       8.128       7.473       1.420 o 
   3   8  13      58.073      56.439       1.988 o 
   4   8  13     111.985     108.111       3.332 o 
   5   8  13      41.543      39.300       1.772 o 
   6   8  13       8.104       8.592       1.231 o 
   7   8  13       3.833       3.697       1.370 o 
   8   8  13       4.329       4.176       1.360 o 
   9   8  13      84.836      77.777       2.660 o 
  10   8  13       6.442       5.364       1.496 o 
  12   8  13      53.153      49.054       2.241 o 
  14   8  13       6.886       6.021       1.617 o 
  15   8  13      49.877      44.668       2.515 o 
  16   8  13       5.244       4.672       2.106 o 
  17   8  13      54.707      51.185       2.710 o 
  18   8  13      12.745       8.666       1.990 o 
   0   8  14      54.471      49.692       2.727 o 
   1   8  14      69.566      69.509       2.340 o 
   2   8  14      41.197      41.812       1.721 o 
   3   8  14      18.902      19.746       1.390 o 
   4   8  14      91.527      89.122       2.761 o 
   6   8  14      32.009      30.327       1.802 o 
   8   8  14       8.677       5.459       1.383 o 
  11   8  14      20.495      20.908       1.995 o 
  12   8  14      22.445      22.599       1.954 o 
  14   8  14       5.664       4.996       1.836 o 
  17   8  14      13.196      10.563       2.702 o 
   3   8  15       6.321       5.439       1.437 o 
   4   8  15      15.903      17.023       1.548 o 
   5   8  15      34.077      31.752       1.777 o 
   6   8  15      28.328      28.276       2.155 o 
   8   8  15      53.165      50.286       2.739 o 
  10   8  15      67.203      63.721       3.202 o 
  12   8  15      11.716      10.864       1.922 o 
  15   8  15      27.123      20.401       2.611 o 
   0   8  16      60.700      56.986       3.153 o 
   5   8  16      16.915      14.840       2.269 o 
   6   8  16      82.768      77.682       3.049 o 
   8   8  16      50.776      49.166       2.357 o 
  13   8  16       9.284       9.871       2.510 o 
   1   8  17       6.559       5.381       2.035 o 
   3   8  17      98.198     100.483       3.865 o 
   4   8  17      23.706      25.150       2.393 o 
   5   8  17      39.756      38.009       3.056 o 
   7   8  17      10.601       8.934       2.103 o 
   9   8  17      22.266      21.153       2.605 o 
  11   8  17      29.623      29.130       6.184 o 
   0   8  18      23.264      24.071       3.309 o 
   2   8  18      15.444      13.035       2.258 o 
   6   8  18      29.504      31.849       2.888 o 
   7   8  18      13.930      12.865       3.223 o 
   4   9   0      30.807      31.593       1.373 o 
   6   9   0     126.776     125.119       3.389 o 
   8   9   0     109.390     112.096       3.199 o 
  10   9   0      84.717      85.002       2.677 o 
  12   9   0      19.318      18.685       1.572 o 
  16   9   0     161.744     161.981       4.911 o 
  20   9   0      17.535      14.778       2.117 o 
  22   9   0      83.384      83.229       4.668 o 
  24   9   0      64.464      57.340       5.377 o 
   1   9   1       2.048       1.748       0.687 o 
   2   9   1      17.955      18.579       0.878 o 
   3   9   1      20.360      20.945       1.018 o 
   4   9   1      31.633      33.299       1.127 o 
   5   9   1     260.852     263.448       6.186 o 
   6   9   1       0.254       1.778       0.718 o 
   7   9   1     127.816     128.402       3.219 o 
   8   9   1      18.833      20.852       0.977 o 
   9   9   1      18.926      19.573       0.957 o 
  11   9   1      49.354      50.984       1.642 o 
  12   9   1      55.743      55.785       1.786 o 
  13   9   1       2.407       3.763       0.984 o 
  14   9   1     117.703     118.698       3.228 o 
  15   9   1      49.283      47.616       1.919 o 
  18   9   1      22.101      23.315       1.426 o 
  19   9   1      71.662      70.726       2.330 o 
  20   9   1      10.592      11.927       1.413 o 
  21   9   1       8.083       6.657       1.683 o 
  23   9   1      12.823      15.225       2.632 o 
  24   9   1      28.399      31.811       3.034 o 
   1   9   2      59.095      58.843       1.694 o 
   2   9   2     106.625     108.601       2.833 o 
   3   9   2     127.836     132.741       3.303 o 
   4   9   2     511.481     519.132      11.943 o 
   5   9   2      11.115      12.336       0.814 o 
   6   9   2      13.013      12.825       0.869 o 
   8   9   2      64.197      64.680       1.839 o 
  10   9   2     138.026     142.323       3.721 o 
  11   9   2       0.240       1.984       0.864 o 
  13   9   2      58.462      58.468       1.838 o 
  14   9   2      15.541      16.724       1.118 o 
  15   9   2      35.652      36.698       1.674 o 
  16   9   2      78.083      79.651       2.459 o 
  17   9   2      15.679      17.113       1.416 o 
  18   9   2     201.532     202.713       5.318 o 
  19   9   2      17.409      16.912       1.679 o 
  20   9   2      29.193      31.012       1.714 o 
  24   9   2      16.544      16.092       2.909 o 
   1   9   3     192.213     192.196       4.594 o 
   3   9   3       3.337       4.405       0.736 o 
   5   9   3      18.621      19.951       0.940 o 
   6   9   3       3.363       4.599       0.855 o 
   7   9   3     717.232     726.103      16.618 o 
   8   9   3       0.682       2.441       0.810 o 
   9   9   3       5.279       6.516       0.889 o 
  10   9   3       5.772       6.441       0.956 o 
  11   9   3      23.050      24.306       1.301 o 
  12   9   3      10.913      12.389       1.053 o 
  13   9   3     253.830     255.904       6.345 o 
  15   9   3      48.973      49.892       1.760 o 
  16   9   3       5.472       3.482       1.244 o 
  17   9   3       2.160       2.970       1.218 o 
  19   9   3      43.732      39.285       1.839 o 
  21   9   3     128.015     129.381       4.295 o 
  22   9   3       7.067       6.687       1.984 o 
   1   9   4      92.942      91.905       2.413 o 
   2   9   4      93.154      97.047       2.490 o 
   3   9   4     100.141     102.924       2.738 o 
   4   9   4     162.091     162.876       4.005 o 
   5   9   4      68.877      71.018       1.924 o 
   6   9   4       4.036       3.210       0.803 o 
   8   9   4      21.103      20.912       1.090 o 
  10   9   4     206.384     209.876       5.144 o 
  11   9   4       2.723       2.512       0.946 o 
  12   9   4      73.673      73.352       2.318 o 
  13   9   4      91.978      91.571       2.599 o 
  14   9   4      11.435      11.613       1.153 o 
  15   9   4      43.765      42.903       1.648 o 
  16   9   4      80.793      84.250       2.549 o 
  17   9   4      10.964       9.099       1.393 o 
  18   9   4      67.092      66.607       2.439 o 
  19   9   4      38.392      34.019       1.952 o 
  21   9   4      15.104      12.521       2.168 o 
  22   9   4      18.973      17.440       2.158 o 
  23   9   4      31.520      30.938       2.518 o 
   0   9   5      31.276      34.962       1.498 o 
   1   9   5     252.094     258.932       6.086 o 
   2   9   5      47.839      48.252       1.462 o 
   3   9   5      10.091      10.221       0.836 o 
   4   9   5       4.549       4.671       0.769 o 
   5   9   5     225.215     229.986       5.521 o 
   6   9   5       2.277       3.940       0.816 o 
   7   9   5       8.580       8.340       0.931 o 
   8   9   5       1.254       2.560       0.917 o 
   9   9   5     149.656     152.328       4.093 o 
  10   9   5       8.696       9.004       0.989 o 
  11   9   5     165.766     170.432       4.423 o 
  12   9   5      67.734      65.781       2.170 o 
  13   9   5      32.746      31.886       1.576 o 
  14   9   5       3.987       3.726       1.084 o 
  15   9   5      10.918      10.751       1.215 o 
  16   9   5      12.254      11.348       1.323 o 
  17   9   5      16.827      17.692       1.490 o 
  19   9   5      42.945      40.581       1.967 o 
  22   9   5       5.387       5.991       2.330 o 
  23   9   5      27.565      23.067       2.467 o 
   2   9   6     207.170     208.318       5.071 o 
   3   9   6       4.744       6.794       0.839 o 
   4   9   6      11.489      11.614       0.877 o 
   5   9   6     104.302     107.238       2.923 o 
   6   9   6      28.786      31.756       1.232 o 
   8   9   6      78.430      78.248       2.295 o 
   9   9   6       3.049       6.158       0.970 o 
  10   9   6      74.875      72.098       2.305 o 
  11   9   6      18.022      17.411       1.246 o 
  12   9   6      95.882     103.021       2.872 o 
  13   9   6       9.486       7.592       1.169 o 
  14   9   6       7.124       8.067       1.186 o 
  15   9   6      19.478      19.205       1.384 o 
  16   9   6      61.650      60.046       2.136 o 
  17   9   6      30.910      28.849       1.846 o 
  18   9   6      10.421      10.245       1.528 o 
  19   9   6      38.714      37.592       2.050 o 
  20   9   6      54.787      51.892       2.567 o 
  22   9   6      62.166      55.486       2.935 o 
   0   9   7      12.220      13.172       1.267 o 
   1   9   7      62.754      64.590       1.828 o 
   2   9   7      32.905      33.619       1.275 o 
   4   9   7      38.963      37.684       1.325 o 
   5   9   7       4.014       5.765       0.894 o 
   6   9   7     239.498     244.993       5.845 o 
   7   9   7       7.456      10.403       1.204 o 
   8   9   7      34.388      34.553       1.427 o 
   9   9   7      50.834      47.262       1.620 o 
  10   9   7       5.195       6.215       1.203 o 
  11   9   7       1.467       2.236       1.057 o 
  12   9   7      31.228      30.435       1.493 o 
  13   9   7     103.168     103.423       3.108 o 
  14   9   7       7.988       6.497       1.205 o 
  15   9   7      10.339       9.581       1.322 o 
  16   9   7     125.583     123.690       3.733 o 
  17   9   7       3.933       3.713       1.492 o 
  18   9   7      22.359      21.589       1.815 o 
  19   9   7      11.832      10.178       1.879 o 
  20   9   7       2.335       5.666       1.969 o 
  21   9   7      37.942      34.670       2.457 o 
  22   9   7      10.143      10.372       2.188 o 
   1   9   8      13.001      12.864       1.007 o 
   2   9   8      79.113      80.448       2.221 o 
   3   9   8       4.631       5.086       0.892 o 
   4   9   8      64.197      63.644       1.863 o 
   5   9   8     157.913     162.976       4.112 o 
   6   9   8      15.537      16.179       1.112 o 
   7   9   8       1.427       3.262       1.023 o 
   8   9   8       0.923       2.691       1.132 o 
   9   9   8      12.017      11.210       1.092 o 
  10   9   8     105.053     101.373       2.831 o 
  11   9   8      25.543      23.793       1.379 o 
  14   9   8      46.780      47.444       1.824 o 
  15   9   8      20.592      20.876       1.545 o 
  17   9   8      49.599      48.873       2.110 o 
  18   9   8      15.293      14.062       1.816 o 
  19   9   8      22.396      21.516       2.226 o 
  20   9   8      44.455      42.383       2.544 o 
  21   9   8       2.954       4.679       2.027 o 
   0   9   9      70.717      71.711       2.671 o 
   1   9   9     124.754     128.176       3.337 o 
   2   9   9       9.654      11.048       1.156 o 
   3   9   9      17.208      17.937       1.244 o 
   5   9   9       4.037       3.556       1.073 o 
   6   9   9      11.418      11.618       1.127 o 
   7   9   9     168.099     170.033       4.481 o 
   8   9   9       2.652       2.565       1.120 o 
   9   9   9      11.056      10.191       1.299 o 
  10   9   9       5.901       5.972       1.229 o 
  12   9   9      47.726      47.850       1.843 o 
  13   9   9     120.689     119.689       3.590 o 
  14   9   9       8.581      10.333       1.381 o 
  21   9   9      15.359      17.738       4.050 o 
   1   9  10      97.939      99.633       2.738 o 
   2   9  10      26.643      26.386       1.261 o 
   3   9  10      14.336      12.426       1.221 o 
   4   9  10      65.659      62.988       1.968 o 
   5   9  10      24.324      25.463       1.428 o 
   6   9  10      21.991      22.908       1.415 o 
   9   9  10       4.961       4.866       1.357 o 
  10   9  10      61.436      58.438       2.196 o 
  11   9  10       6.696       5.906       1.325 o 
  12   9  10      51.032      48.814       2.142 o 
  13   9  10      29.961      29.460       1.662 o 
  15   9  10      26.328      23.190       1.655 o 
  16   9  10      53.636      46.984       2.276 o 
  17   9  10      12.184      12.876       1.909 o 
  18   9  10      18.269      16.672       2.131 o 
  19   9  10      11.482       9.697       2.444 o 
   0   9  11       6.482       5.350       1.492 o 
   1   9  11      48.085      45.050       1.648 o 
   2   9  11       5.045       4.752       1.231 o 
   3   9  11      19.803      16.992       1.234 o 
   5   9  11      95.809      94.239       3.074 o 
   9   9  11      49.728      44.931       1.807 o 
  10   9  11       4.116       4.550       1.321 o 
  11   9  11      99.196      93.575       2.893 o 
  13   9  11       7.084       7.659       1.922 o 
  15   9  11      23.724      20.993       1.857 o 
  16   9  11       8.534       6.288       1.799 o 
  19   9  11      14.587       9.662       3.015 o 
   1   9  12      27.757      25.731       1.413 o 
   2   9  12      60.353      58.458       2.086 o 
   3   9  12      29.266      27.680       1.482 o 
   4   9  12       9.741       7.671       1.530 o 
   8   9  12      68.401      60.977       2.183 o 
  10   9  12      18.683      15.075       1.621 o 
  11   9  12       2.346       3.905       1.365 o 
  13   9  12       9.789       8.557       1.623 o 
  15   9  12       7.171       4.859       1.904 o 
  16   9  12       7.572       6.164       1.864 o 
  17   9  12      27.341      21.898       2.057 o 
   0   9  13       4.402       7.631       1.982 o 
   1   9  13      49.772      45.473       1.819 o 
   3   9  13       7.454       5.116       1.574 o 
   6   9  13      18.292      14.759       1.570 o 
   7   9  13      25.901      21.565       1.913 o 
  10   9  13      30.020      25.338       1.913 o 
  12   9  13      33.579      32.014       2.019 o 
  13   9  13      71.213      69.564       3.108 o 
  15   9  13      12.590       8.862       2.540 o 
   1   9  14      29.931      27.177       1.790 o 
   2   9  14      41.506      39.124       2.043 o 
   3   9  14      12.108      11.060       1.665 o 
   4   9  14      67.878      60.929       2.418 o 
   8   9  14       8.212       8.103       1.608 o 
   9   9  14      12.108       9.089       1.633 o 
  10   9  14     129.527     125.694       5.135 o 
  11   9  14      32.077      33.753       2.410 o 
  12   9  14      51.889      51.971       2.866 o 
   0   9  15      81.268      78.744       3.265 o 
   1   9  15     149.931     157.545       4.688 o 
   5   9  15       6.197       5.873       1.752 o 
   7   9  15      52.770      46.257       2.514 o 
   8   9  15      12.770      10.040       1.967 o 
   9   9  15       0.139       4.440       1.958 o 
  11   9  15      14.733      14.383       2.385 o 
  12   9  15       3.957       7.840       2.940 o 
  13   9  15      48.793      52.986      16.207 o 
   2   9  16      11.858       7.720       2.475 o 
   3   9  16       9.733       7.811       1.900 o 
   4   9  16       2.746       5.925       2.299 o 
   5   9  16       7.359       7.520       2.099 o 
   7   9  16       9.441       9.543       2.369 o 
   8   9  16       5.620       5.003       2.048 o 
  10   9  16      27.288      23.341       3.007 o 
   3   9  17       5.074       9.331       2.088 o 
   5   9  17       9.957      12.246       2.329 o 
   0  10   0    1949.221    2032.144      47.348 o 
   6  10   0     136.897     143.956       4.037 o 
   8  10   0     136.493     147.970       4.511 o 
  10  10   0      18.580      22.015       1.849 o 
  12  10   0      96.303     101.767       3.749 o 
  14  10   0     246.106     254.315       6.908 o 
  16  10   0      29.734      28.507       2.029 o 
  20  10   0      36.907      32.999       3.246 o 
  22  10   0      88.342      85.495       4.529 o 
   1  10   1      38.564      39.342       1.358 o 
   2  10   1      38.684      39.320       1.355 o 
   3  10   1     179.649     189.288       4.701 o 
   4  10   1      93.092      96.104       2.509 o 
   5  10   1       4.256       5.425       1.020 o 
   6  10   1      55.519      57.391       1.782 o 
   7  10   1       2.516       4.168       0.889 o 
   8  10   1     103.483     110.213       2.964 o 
   9  10   1      60.932      66.207       2.037 o 
  10  10   1      31.624      34.300       1.376 o 
  11  10   1     436.319     455.358      10.744 o 
  12  10   1       2.322       6.374       1.138 o 
  14  10   1       3.772       3.242       1.197 o 
  15  10   1      15.240      15.001       1.359 o 
  17  10   1      13.535      12.004       1.524 o 
  18  10   1      17.039      15.196       1.522 o 
  19  10   1       4.234       3.989       1.720 o 
  21  10   1       6.680      10.028       2.141 o 
   0  10   2       8.814       8.022       1.401 o 
   1  10   2       2.466       2.417       0.892 o 
   2  10   2     150.175     157.790       4.040 o 
   3  10   2      16.633      16.913       1.159 o 
   4  10   2      31.314      32.280       1.224 o 
   5  10   2      17.835      17.872       1.134 o 
   6  10   2       3.156       4.989       1.106 o 
   7  10   2      52.820      57.765       1.822 o 
   8  10   2       6.561       6.724       0.992 o 
   9  10   2      17.765      18.817       1.105 o 
  10  10   2      30.261      30.076       1.342 o 
  11  10   2       0.644       3.480       1.038 o 
  12  10   2     138.459     146.281       3.898 o 
  13  10   2       2.101       2.823       1.171 o 
  14  10   2      14.642      14.445       1.292 o 
  15  10   2      23.618      22.040       1.521 o 
  17  10   2       7.938       8.509       1.422 o 
  18  10   2      10.702      11.623       1.548 o 
  19  10   2      20.227      19.581       1.963 o 
  20  10   2      22.217      21.182       2.162 o 
  21  10   2       3.411       6.319       1.963 o 
  22  10   2      15.187      14.219       2.583 o 
   1  10   3     146.172     151.937       3.878 o 
   2  10   3      12.152      14.599       1.158 o 
   3  10   3      16.953      16.107       1.028 o 
   5  10   3       7.040       8.385       0.891 o 
   6  10   3       9.854      11.052       1.081 o 
   8  10   3      19.124      17.857       1.224 o 
   9  10   3     159.508     170.001       4.395 o 
  11  10   3       9.628       9.380       1.147 o 
  12  10   3       2.980       2.328       1.080 o 
  13  10   3      13.093      12.809       1.315 o 
  15  10   3      58.305      59.696       2.313 o 
  17  10   3       6.603       5.248       1.485 o 
   0  10   4      21.033      21.573       1.654 o 
   2  10   4      35.471      38.560       1.424 o 
   3  10   4      50.942      52.339       1.626 o 
   4  10   4      13.264      16.359       1.145 o 
   5  10   4      37.702      39.500       1.384 o 
   6  10   4      43.432      45.696       1.510 o 
   7  10   4      30.598      31.839       1.390 o 
   8  10   4      27.330      28.003       1.450 o 
   9  10   4      33.784      34.256       1.530 o 
  10  10   4       3.032       4.495       1.030 o 
  12  10   4      33.882      33.801       1.650 o 
  13  10   4      40.731      42.536       1.725 o 
  14  10   4      14.236      15.246       1.279 o 
  16  10   4       9.326       9.708       1.403 o 
  17  10   4      54.370      55.024       2.331 o 
  18  10   4      10.060      10.187       1.767 o 
  19  10   4      33.753      31.246       2.824 o 
  21  10   4       0.883       4.608       2.202 o 
   1  10   5      22.640      23.363       1.171 o 
   2  10   5      28.452      28.728       1.253 o 
   3  10   5      82.710      87.219       2.394 o 
   4  10   5      14.973      15.619       1.058 o 
   5  10   5      68.301      70.347       2.080 o 
   6  10   5      30.842      30.199       1.326 o 
   7  10   5       8.284       8.719       1.068 o 
   8  10   5      24.628      25.791       1.273 o 
  11  10   5      84.168      82.371       2.476 o 
  12  10   5      55.688      54.765       1.972 o 
  13  10   5      10.314       8.268       1.222 o 
  17  10   5      78.694      76.543       2.727 o 
  19  10   5      12.995      12.969       2.269 o 
  21  10   5      37.889      37.667       2.797 o 
   0  10   6     216.820     230.222       6.018 o 
   1  10   6      50.167      52.107       1.638 o 
   2  10   6      10.595      12.753       0.990 o 
   3  10   6      15.780      18.785       1.171 o 
   4  10   6       6.993       5.409       0.998 o 
   5  10   6      31.599      34.624       1.403 o 
   6  10   6     226.018     237.507       5.908 o 
   7  10   6       3.506       2.675       1.022 o 
   8  10   6      42.846      42.762       1.681 o 
   9  10   6       8.649       9.832       1.160 o 
  10  10   6      50.760      48.379       1.915 o 
  11  10   6      13.310      13.305       1.280 o 
  14  10   6      69.668      66.388       2.387 o 
  17  10   6      23.876      23.842       1.955 o 
  19  10   6      27.336      28.238       2.676 o 
  20  10   6      21.917      22.557       2.578 o 
   1  10   7      15.232      17.058       1.109 o 
   2  10   7      35.283      38.985       1.518 o 
   3  10   7     110.698     113.171       3.139 o 
   4  10   7       5.227       6.243       1.205 o 
   5  10   7      90.813      95.866       2.725 o 
   6  10   7     177.931     195.527       4.967 o 
   7  10   7       5.347       7.496       1.133 o 
   8  10   7     122.492     127.570       3.648 o 
   9  10   7     113.177     114.150       3.170 o 
  10  10   7      35.076      33.732       1.664 o 
  11  10   7       4.874       6.255       1.248 o 
  15  10   7      15.636      13.697       1.494 o 
  16  10   7      38.328      34.445       2.187 o 
  17  10   7      77.460      75.674       3.292 o 
  18  10   7      29.811      28.084       2.669 o 
   0  10   8       9.925       9.593       1.898 o 
   1  10   8       2.852       3.377       0.994 o 
   2  10   8     197.909     210.020       5.189 o 
   3  10   8       2.007       4.476       1.182 o 
   4  10   8      37.325      37.360       1.732 o 
   5  10   8      72.031      72.922       2.489 o 
   6  10   8      68.301      70.944       2.437 o 
   7  10   8      46.717      47.741       1.801 o 
   8  10   8      43.426      43.106       1.701 o 
  10  10   8      17.771      17.147       1.498 o 
  11  10   8       4.676       5.177       1.328 o 
  12  10   8      53.587      50.341       1.953 o 
  13  10   8       5.675       4.217       1.303 o 
  14  10   8      13.206       9.732       1.590 o 
  15  10   8       6.321       7.394       1.553 o 
  16  10   8      43.655      41.457       2.536 o 
  18  10   8      24.181      25.143       2.482 o 
  19  10   8       9.819      11.568       2.217 o 
   1  10   9      25.905      25.901       1.400 o 
   2  10   9      75.895      76.508       2.429 o 
   3  10   9      26.575      27.657       1.436 o 
   4  10   9      24.366      25.086       1.392 o 
   5  10   9      40.764      38.942       1.644 o 
   6  10   9       8.822       6.713       1.427 o 
   8  10   9      36.209      36.615       2.033 o 
   9  10   9      76.086      73.350       2.355 o 
  10  10   9       4.033       3.546       1.275 o 
  12  10   9      12.199      11.932       1.478 o 
  13  10   9      22.133      20.435       1.506 o 
  15  10   9      33.355      29.191       1.957 o 
  17  10   9      14.067      13.334       2.165 o 
  18  10   9      18.743      20.076       2.407 o 
   0  10  10     104.349      98.937       3.771 o 
   1  10  10      17.698      14.894       1.312 o 
   3  10  10      10.364      11.045       1.286 o 
   4  10  10       2.726       2.627       1.211 o 
   5  10  10      26.516      24.797       1.468 o 
   6  10  10      49.838      47.091       1.999 o 
   8  10  10      30.159      27.836       1.645 o 
   9  10  10      21.855      19.020       1.459 o 
  10  10  10      10.722       9.176       1.383 o 
  13  10  10      29.313      27.161       1.751 o 
  14  10  10       8.792       5.733       1.655 o 
  17  10  10      11.892      12.091       2.039 o 
   3  10  11      68.828      64.967       2.191 o 
   4  10  11       5.648       5.975       1.281 o 
   5  10  11      19.603      18.022       1.472 o 
   6  10  11       6.542       4.120       1.437 o 
   7  10  11      11.281       9.635       1.436 o 
  11  10  11      79.074      71.100       2.567 o 
  12  10  11      20.553      19.183       1.833 o 
  13  10  11       9.406       8.134       1.704 o 
  14  10  11       0.450       4.884       1.963 o 
  16  10  11       4.123       5.153       2.010 o 
   0  10  12      58.213      56.281       2.839 o 
   6  10  12      72.609      64.966       2.350 o 
   7  10  12      47.245      44.548       2.065 o 
   8  10  12      31.712      29.917       1.740 o 
   9  10  12       5.039       6.094       1.567 o 
  13  10  12       4.782       5.252       1.851 o 
  14  10  12      44.504      40.817       2.464 o 
  15  10  12      21.573      17.155       2.560 o 
   1  10  13      18.407      15.613       1.712 o 
   3  10  13      28.441      26.210       1.663 o 
   4  10  13      46.291      42.167       1.879 o 
   5  10  13      16.755      13.312       1.584 o 
   6  10  13       3.048       3.629       1.612 o 
   9  10  13      37.169      31.994       2.115 o 
  11  10  13       1.150       3.983       1.878 o 
  12  10  13      25.076      24.265       2.171 o 
   0  10  14      23.535      23.459       2.517 o 
   1  10  14      31.699      28.111       1.920 o 
   2  10  14      17.017      11.908       1.753 o 
   3  10  14       8.957       6.998       1.861 o 
   4  10  14      37.656      32.987       2.267 o 
   6  10  14      14.072      14.513       1.842 o 
  11  10  14       8.546      10.010       2.466 o 
   4  10  15       5.896       8.444       1.947 o 
   5  10  15      14.856      14.012       1.936 o 
   6  10  15      12.948      11.468       1.934 o 
   8  10  15      22.543      19.720       2.317 o 
   0  10  16      26.093      29.566       5.226 o 
   2  11   0       2.537       3.018       1.433 o 
   4  11   0      15.465      16.732       1.810 o 
   6  11   0      44.387      47.731       2.226 o 
   8  11   0      33.792      33.905       2.160 o 
  10  11   0      30.355      30.494       1.936 o 
  12  11   0       8.973      12.125       1.866 o 
  16  11   0      66.419      64.881       3.241 o 
  20  11   0       5.278      10.315       3.639 o 
   2  11   1       4.011       5.601       1.100 o 
   3  11   1       8.259      10.668       1.151 o 
   4  11   1       8.901      10.434       1.090 o 
   5  11   1      99.520     102.600       2.917 o 
   7  11   1      53.897      55.969       1.869 o 
   8  11   1       5.890       3.529       1.141 o 
   9  11   1       4.129       5.344       1.153 o 
  11  11   1      19.017      21.188       1.439 o 
  12  11   1      19.568      18.853       1.607 o 
  14  11   1      38.169      42.030       1.875 o 
  15  11   1      19.447      18.538       1.575 o 
  18  11   1       7.906      11.384       2.422 o 
  19  11   1      27.927      27.236       2.546 o 
   1  11   2      21.769      22.623       1.231 o 
   2  11   2      40.323      43.230       1.538 o 
   3  11   2      42.456      46.406       1.890 o 
   4  11   2     188.078     206.327       5.097 o 
   5  11   2       3.526       5.471       1.085 o 
   6  11   2       6.376       6.485       1.176 o 
   7  11   2       0.821       3.015       1.255 o 
   8  11   2      32.210      32.735       1.646 o 
  10  11   2      44.928      46.063       1.755 o 
  13  11   2      17.659      19.001       1.431 o 
  14  11   2       6.183       5.491       1.369 o 
  15  11   2      12.386      13.346       1.454 o 
  16  11   2      30.286      30.209       1.885 o 
  17  11   2       6.321       6.464       2.118 o 
  18  11   2      77.736      78.412       3.293 o 
  19  11   2       6.464       8.865       2.144 o 
  20  11   2      12.237      16.198       3.584 o 
   1  11   3      66.880      70.818       2.268 o 
   5  11   3       8.089      10.069       1.234 o 
   6  11   3       2.200       3.900       1.064 o 
   7  11   3     265.712     280.933       6.904 o 
   8  11   3       0.134       2.970       1.158 o 
  10  11   3       2.820       2.631       1.174 o 
  11  11   3       9.693       9.642       1.286 o 
  12  11   3       4.327       4.679       1.299 o 
  13  11   3     102.960     104.906       3.174 o 
  14  11   3       0.586       2.681       1.302 o 
  15  11   3      20.820      21.229       1.616 o 
  19  11   3      23.233      21.699       2.409 o 
   1  11   4      32.224      34.659       1.575 o 
   2  11   4      42.328      45.108       1.731 o 
   3  11   4      32.469      33.850       1.426 o 
   4  11   4      65.768      70.408       2.150 o 
   5  11   4      26.175      28.067       1.491 o 
   6  11   4       1.880       2.419       1.113 o 
   8  11   4       9.429       8.533       1.389 o 
  10  11   4      81.216      79.299       2.628 o 
  11  11   4       2.371       5.191       1.241 o 
  12  11   4      30.233      30.043       1.605 o 
  13  11   4      31.496      31.314       1.623 o 
  14  11   4       5.164       4.083       1.332 o 
  15  11   4      14.126      16.119       1.703 o 
  16  11   4      32.659      33.457       2.230 o 
  17  11   4       3.853       4.128       2.052 o 
  18  11   4      27.522      25.593       2.745 o 
  19  11   4      15.104      17.068       2.947 o 
   0  11   5      12.918      14.092       1.698 o 
   1  11   5     101.471     104.976       3.298 o 
   2  11   5      14.096      13.574       1.197 o 
   3  11   5       2.183       2.814       1.100 o 
   5  11   5      83.699      81.091       2.605 o 
   7  11   5       4.364       4.823       1.213 o 
   9  11   5      57.005      55.252       2.075 o 
  10  11   5       3.791       3.919       1.247 o 
  11  11   5      64.475      67.213       2.274 o 
  12  11   5      25.295      24.479       1.563 o 
  13  11   5      13.545      11.415       1.394 o 
  15  11   5       4.567       6.040       1.613 o 
  17  11   5       8.365      10.210       2.341 o 
  19  11   5      13.813      16.134       2.760 o 
   2  11   6      72.187      71.898       2.194 o 
   3  11   6       1.821       2.975       1.287 o 
   4  11   6       3.973       3.886       1.146 o 
   5  11   6      43.950      47.120       1.815 o 
   6  11   6       8.130       6.629       1.257 o 
   8  11   6      20.033      19.520       1.521 o 
  10  11   6      32.740      31.234       1.582 o 
  11  11   6       6.131       5.292       1.289 o 
  12  11   6      36.525      33.204       1.698 o 
  13  11   6       3.951       5.460       1.521 o 
  14  11   6       2.896       3.221       1.530 o 
  15  11   6       6.804       4.587       1.992 o 
  16  11   6      25.052      25.142       2.677 o 
  17  11   6      15.455      14.817       2.595 o 
  18  11   6       4.104       7.745       2.353 o 
   1  11   7      25.169      25.393       1.392 o 
   2  11   7       9.571       8.024       1.229 o 
   4  11   7      10.574       9.528       1.227 o 
   6  11   7     102.113     103.220       3.057 o 
   8  11   7      13.722      13.782       1.413 o 
   9  11   7      19.322      15.950       1.462 o 
  12  11   7       9.297       8.967       1.408 o 
  13  11   7      41.411      41.562       1.987 o 
  15  11   7       2.885       3.655       1.754 o 
  16  11   7      49.212      47.115       2.726 o 
   1  11   8       4.322       3.122       1.228 o 
   2  11   8      35.299      32.007       1.637 o 
   4  11   8      21.039      19.992       1.424 o 
   5  11   8      65.860      64.623       2.305 o 
   7  11   8       1.434       2.678       1.330 o 
   9  11   8       5.907       3.976       1.382 o 
  10  11   8      38.853      37.662       1.923 o 
  11  11   8      11.412      11.506       1.500 o 
  14  11   8      20.050      18.388       1.854 o 
  15  11   8       6.842       6.401       2.051 o 
  17  11   8      21.142      22.595       2.822 o 
   0  11   9      35.405      36.045       2.307 o 
   1  11   9      47.065      45.851       1.862 o 
   2  11   9       2.342       3.188       1.329 o 
   3  11   9       5.737       3.823       1.292 o 
   6  11   9       4.739       6.924       1.635 o 
   7  11   9      60.407      57.443       2.160 o 
  12  11   9      18.887      20.196       1.809 o 
  13  11   9      49.599      42.956       2.485 o 
  14  11   9       3.527       7.303       1.888 o 
   1  11  10      37.835      32.902       1.664 o 
   2  11  10       9.842       8.202       1.744 o 
   4  11  10      25.162      20.450       1.577 o 
   5  11  10       8.996       8.714       1.447 o 
   6  11  10       6.865       4.711       1.588 o 
  10  11  10      24.014      19.236       1.847 o 
  11  11  10       4.068       6.005       1.811 o 
  12  11  10      18.493      18.468       2.217 o 
  13  11  10       9.984       8.369       1.964 o 
   1  11  11      19.083      14.562       1.513 o 
   3  11  11       7.467       5.672       1.436 o 
   5  11  11      33.691      29.110       1.857 o 
   9  11  11      18.091      17.121       1.979 o 
  11  11  11      39.224      36.131       2.388 o 
   1  11  12      10.050       8.292       1.563 o 
   2  11  12      22.967      22.372       1.848 o 
   3  11  12      12.597      12.060       1.771 o 
   8  11  12      25.562      21.753       2.274 o 
   9  11  12       1.166       5.533       2.148 o 
  10  11  12       9.171      12.940       2.687 o 
   1  11  13      21.288      19.727       1.898 o 
   6  11  13       7.179       8.566       1.945 o 
   7  11  13      10.303      10.134       1.973 o 
  10  11  13      13.234      14.530       5.971 o 
   1  11  14      14.126      15.259       2.060 o 
   2  11  14      17.090      17.611       2.154 o 
   3  11  14       6.337       5.329       2.035 o 
   4  11  14      24.169      24.420       2.456 o 
   0  12   0     676.997     792.899      23.025 o 
   6  12   0      43.029      43.416       2.561 o 
   8  12   0      46.754      47.746       2.795 o 
  12  12   0      43.126      41.403       2.873 o 
  14  12   0      86.675      88.306       4.091 o 
  16  12   0      10.482      12.997       3.348 o 
   1  12   1      18.421      20.999       1.354 o 
   2  12   1      15.320      16.216       1.372 o 
   3  12   1      63.007      68.569       2.252 o 
   4  12   1      27.417      25.277       1.581 o 
   6  12   1      16.305      16.796       1.718 o 
   8  12   1      35.275      35.366       1.934 o 
   9  12   1      21.581      21.620       1.585 o 
  10  12   1       9.813      11.290       1.452 o 
  11  12   1     161.125     175.083       5.047 o 
  14  12   1       2.047       5.017       2.054 o 
  15  12   1       6.951      11.322       2.023 o 
   0  12   2       5.239       6.166       2.568 o 
   2  12   2      50.330      51.052       1.855 o 
   3  12   2       4.266       3.132       1.233 o 
   4  12   2      11.226      11.480       1.285 o 
   5  12   2       3.746       3.490       1.300 o 
   7  12   2      16.056      17.717       1.469 o 
   8  12   2       2.889       4.305       1.367 o 
   9  12   2       5.783       6.873       1.474 o 
  10  12   2      10.587       8.383       1.465 o 
  12  12   2      48.812      50.536       2.142 o 
  14  12   2       6.787       6.348       1.841 o 
  15  12   2       8.063       9.150       2.371 o 
   1  12   3      42.239      43.585       1.769 o 
   2  12   3       4.454       4.548       1.252 o 
   3  12   3       6.879       4.221       1.249 o 
   6  12   3       3.545       4.134       1.316 o 
   8  12   3       7.490       7.017       1.456 o 
   9  12   3      53.386      53.381       2.051 o 
  11  12   3       2.486       3.376       1.459 o 
  13  12   3       3.817       4.078       1.669 o 
  15  12   3      18.780      21.088       2.253 o 
   0  12   4       7.006       7.067       1.846 o 
   2  12   4      11.619      11.246       1.362 o 
   3  12   4      16.685      14.326       1.364 o 
   4  12   4       4.328       4.201       1.264 o 
   5  12   4       9.088       9.597       1.504 o 
   6  12   4      14.599      17.855       1.442 o 
   7  12   4       7.934       4.955       1.359 o 
   8  12   4       7.872       7.548       1.525 o 
   9  12   4      10.373       6.854       1.382 o 
  12  12   4      10.842       6.970       1.889 o 
  13  12   4      17.078      15.537       2.071 o 
   1  12   5       6.845       5.189       1.317 o 
   2  12   5      10.552      10.990       1.489 o 
   3  12   5      23.551      21.360       1.709 o 
   4  12   5       5.043       5.273       1.515 o 
   5  12   5      26.836      26.565       1.626 o 
   6  12   5       8.493       8.488       1.511 o 
   8  12   5       8.260       6.034       1.383 o 
  11  12   5      26.630      27.019       1.822 o 
  12  12   5      18.461      15.843       1.766 o 
   0  12   6      69.509      71.805       2.948 o 
   1  12   6      17.779      17.317       1.448 o 
   3  12   6       5.763       6.253       1.357 o 
   5  12   6      10.925      13.082       1.445 o 
   6  12   6      83.893      89.265       2.772 o 
   7  12   6       2.428       4.476       1.561 o 
   8  12   6      15.256      13.375       1.487 o 
  10  12   6      16.338      14.899       1.630 o 
  11  12   6       5.401       4.217       1.621 o 
  14  12   6      24.534      22.724       2.625 o 
   1  12   7       5.218       3.844       1.386 o 
   2  12   7      11.119      11.461       1.468 o 
   3  12   7      42.109      42.887       1.994 o 
   4  12   7       3.487       5.409       1.502 o 
   5  12   7      34.903      34.754       1.867 o 
   6  12   7      59.535      55.752       2.212 o 
   7  12   7       2.821       4.019       1.515 o 
   8  12   7      45.965      42.503       2.155 o 
   9  12   7      43.235      42.461       2.104 o 
  10  12   7      12.327       9.564       1.763 o 
   2  12   8      67.269      63.393       2.615 o 
   4  12   8      12.086      10.941       1.686 o 
   5  12   8      24.664      22.111       1.658 o 
   6  12   8      24.366      20.366       1.678 o 
   7  12   8      20.286      19.896       1.773 o 
   8  12   8      16.495      18.102       1.840 o 
  10  12   8       5.096       6.121       1.895 o 
  12  12   8      16.479      13.170       1.986 o 
  14  12   8       5.699      12.049       5.993 o 
   1  12   9       6.861       3.694       1.454 o 
   2  12   9      27.234      24.534       1.889 o 
   3  12   9      10.390       9.934       1.695 o 
   4  12   9       9.503       7.100       1.769 o 
   5  12   9      13.935      10.026       2.677 o 
   8  12   9      10.857      12.931       2.140 o 
   9  12   9      26.269      27.603       2.330 o 
  10  12   9       1.612       6.503       2.056 o 
  12  12   9       4.803       4.750       2.203 o 
   0  12  10      40.035      40.509       3.108 o 
   1  12  10       7.340       7.959       1.727 o 
   5  12  10       7.786       6.978       1.981 o 
   6  12  10      20.820      18.019       2.467 o 
   8  12  10      11.039      10.329       2.399 o 
   9  12  10       7.143       5.505       2.145 o 
  10  12  10       3.950       7.220       2.152 o 
   3  12  11      22.484      24.603       2.649 o 
   4  12  11       2.840       7.040       2.274 o 
   5  12  11       8.336      11.091       2.102 o 
   0  12  12      18.519      18.252       2.927 o 
   6  12  12      25.196      22.578       2.723 o 
   4  13   0       6.827       6.768       2.065 o 
   6  13   0      12.862      14.558       2.260 o 
   8  13   0       9.079       8.603       3.038 o 
  10  13   0       9.139      12.596       3.305 o 
   3  13   1       3.081       3.975       1.420 o 
   4  13   1       2.097       3.058       1.519 o 
   5  13   1      32.289      29.104       2.017 o 
   7  13   1      19.618      17.418       1.854 o 
  11  13   1       6.240       7.400       2.360 o 
  12  13   1       5.919       6.929       2.465 o 
   1  13   2       6.728       3.917       1.439 o 
   2  13   2      12.808      11.922       1.481 o 
   3  13   2      12.439      14.538       1.568 o 
   4  13   2      59.407      62.798       2.309 o 
   8  13   2      13.704      13.514       2.021 o 
  10  13   2      12.154      13.618       2.025 o 
   1  13   3      19.954      20.150       1.688 o 
   7  13   3      84.812      87.026       3.144 o 
  10  13   3       1.151       4.937       1.930 o 
  11  13   3       3.372       6.178       2.127 o 
  12  13   3       1.463       7.292       2.139 o 
  13  13   3      35.743      32.984       2.611 o 
   1  13   4       9.505       9.281       1.484 o 
   2  13   4      16.122      15.475       1.672 o 
   3  13   4       9.278      11.876       1.560 o 
   4  13   4      22.725      18.651       1.668 o 
   5  13   4       8.590       8.080       1.695 o 
   8  13   4       3.448       4.870       1.966 o 
  10  13   4      27.524      27.795       2.913 o 
  12  13   4      10.906      11.782       2.154 o 
  13  13   4       9.262      11.858       3.809 o 
   0  13   5       5.020       6.452       2.475 o 
   1  13   5      35.191      32.301       1.779 o 
   2  13   5       3.358       3.619       1.761 o 
   5  13   5      26.789      26.381       2.069 o 
   9  13   5      18.887      18.831       2.443 o 
  11  13   5      21.510      20.379       2.141 o 
  12  13   5       8.087       8.810       2.633 o 
   2  13   6      22.043      21.209       2.216 o 
   5  13   6      16.099      16.364       2.091 o 
  10  13   6      12.316      14.368       2.303 o 
   1  13   7       8.550       7.701       2.143 o 
   4  13   7       2.178       4.416       1.834 o 
   6  13   7      37.850      37.559       2.483 o 
   9  13   7       6.554      11.316       2.048 o 
   2  13   8      13.563      17.062       2.163 o 
   3  13   8       1.490       4.933       2.030 o 
   4  13   8       5.798       5.089       2.014 o 
   5  13   8      23.771      23.257       2.321 o 
   9  13   8       2.448      12.121       3.414 o 
   0  13   9      14.669      13.547       3.065 o 
   1  13   9      15.523      17.315       2.168 o 
   2  13   9       0.373       4.556       2.020 o 
   7  13   9      18.617      20.854       3.664 o 
   1  13  10      12.604      13.332       2.285 o 
   0  14   0     205.944     287.770      19.670 o 
   6  14   0      11.785      11.048       3.682 o 
   8  14   0      13.714      20.004       3.879 o 
   1  14   1       7.484       9.164       2.707 o 
   2  14   1       5.101       9.330       2.422 o 
   3  14   1      18.955      19.286       2.430 o 
   4  14   1       6.881       7.946       2.207 o 
   6  14   1       4.130       5.192       2.400 o 
   8  14   1      10.151       9.372       2.668 o 
   9  14   1       6.521       6.390       2.581 o 
   2  14   2      14.478      19.596       2.262 o 
   4  14   2       3.527       7.182       2.374 o 
   1  14   3      10.335      11.101       2.012 o 
   4  14   3       0.086       5.874       2.323 o 
   2  14   4       3.303       4.898       2.238 o 
   3  14   4       4.644       8.250       2.139 o 
   5  14   4       1.737       7.980       2.561 o 
   3  14   5       5.533       7.641       2.366 o 
   5  14   5       9.212       8.869       2.384 o 
   0  14   6      19.394      26.691       4.384 o 
   1  14   6       5.439       8.710       2.177 o 
